# Supplementary material for: Study on the potential diagnostic value of metabolomics changes in different biological fluids for aspiration pneumonia
Source: BMC Pulm Med. 2025 Feb 4;25:60. doi: 10.1186/s12890-025-03519-x (PMC11792630; doi:10.1186/s12890-025-03519-x)
Supplement: Supplementary file 2 — Supplementary Material 2: Table S2 Metabolites identified in bronchoalveolar lavage fluid. Table S3 Metabolites identified in saliva. Table S4 Metabolites identified in serum. Table S5 Metabolites identified in sputum. Table S6 Metabolites identified in urine. [file 12890_2025_3519_MOESM2_ESM.xlsx]

## Sheet: TableS2
TableS2 Metabolites identified in bronchoalveolar lavage fluid
Tags	Name	Class	Formula	HMDB ID	Compound ID	KEGG pathway	SMPDB pathway	Identification Level	RT [min]	Methods	Calc. MW	Molecular Weight	Annot. DeltaMass [ppm]	Best Match	adduct	AP_VALF average	NonAP_VALF average	QC RSD	AP_BALF/Non_AP_BALF Ratio	AP_BALF/Non_AP_BALF P value
n0	Lidocaine	Benzene苯环类	C14 H22 N2 O	HMDB0014426	C07073	map00982 Drug metabolism		2	4.624	C18_POS	234.173	234.173	-0.78	98	M	1.52946e+11	1.91371e+11	0.288469	0.019667	0.626271
n2	Choline	Microbial metabolites微生物相关代谢物	C5 H13 N O	HMDB0000097	C00114	map02010 ABC transporters; map04976 Bile secretion; map00564 Glycerophospholipid metabolism; map00260 Glycine, serine and threonine metabolism; map04725 Cholinergic synapse; map05231 Choline metabolism in cancer	Phosphatidylcholine Biosynthesis PC; Phosphatidylethanolamine Biosynthesis PE; Phosphatidylcholine Biosynthesis; Methionine Metabolism; Phospholipid Biosynthesis; Phosphatidylethanolamine Biosynthesis; Betaine Metabolism	1	3.342	HILIC_POS	103.099	103.1	-4.98	98.7	M	9.7179e+09	1.17433e+10	0.0594753	0.659981	0.306573
n6	Creatinine	Amino acids and Peptides氨基酸和多肽类	C4 H7 N3 O	HMDB0000562	C00791	map00330 Arginine and proline metabolism		1	3.059	HILIC_POS	113.059	113.059	-3.05186	93.6	M	3.50358e+09	4.19332e+09	0.228132	0.972832	0.524665
n7	Betaine	Amino acids and Peptides氨基酸和多肽类	C5 H11 N O2	HMDB0000043	C00719	map02010 ABC transporters; map00260 Glycine, serine and threonine metabolism	Methionine Metabolism; Glycine and Serine Metabolism; Betaine Metabolism	1	4.34	HILIC_POS	117.079	117.079	-3.42711	95.5	M	5.13168e+09	4.35038e+09	0.116726	1.00899	0.878273
n8	(2R)-2-Acetamido-3-[[(2R)-2-acetamido-2-carboxyethyl]disulfanyl]propanoic acid	Amino acids and Peptides氨基酸和多肽类	C10 H16 N2 O6 S2	HMDB0242531				2	3.348	C18_POS	324.045	324.045	-0.36	93.9	M	3.50056e+09	3.42071e+08	0.0777188	1164.7	0.0196819
n10	Norvaline	Amino acids and Peptides氨基酸和多肽类	C5 H11 N O2	HMDB0013716	C01826			1	4.859	HILIC_POS	117.079	117.079	-2.27002	91.3	M	1.40557e+09	1.38837e+09	0.112619	2.98274	0.419629
n11	Xanthine	Nucleosides核苷酸类	C5 H4 N4 O2	HMDB0000292	C00385	map00230 Purine metabolism; map00232 Caffeine metabolism	Purine Metabolism	1	3.063	HILIC_NEG	152.033	152.033	-0.0406042	92.3	M	1.66431e+09	1.0045e+09	0.155649	1.96799	0.168312
n13	Creatine	Amino acids and Peptides氨基酸和多肽类	C4 H9 N3 O2	HMDB0000064	C00300	map00330 Arginine and proline metabolism; map00260 Glycine, serine and threonine metabolism	Glycine and Serine Metabolism; Arginine and Proline Metabolism	1	0.868	C18_POS	131.069	131.069	-1.14493	95	M	1.4024e+09	1.63328e+09	0.0262626	1.0009	0.910678
n14	p-Cresol sulfate	Organic acids有机酸类	C7 H8 O4 S	HMDB0011635				2	0.556	HILIC_NEG	188.014	188.014	0.33	93.9	M	8.75563e+08	2.349e+09	0.186014	0.440031	0.0675874
n17	13-Docosenamide	Fatty acids脂肪酸类	C22 H43 N O	HMDB0244507				1	12.414	C18_POS	337.334	337.334	-0.608983	90.6	M	2.77986e+09	3.05794e+09	0.138582	0.827623	0.927387
n19	Allopurinol	Nucleosides核苷酸类	C5 H4 N4 O	HMDB0014581				1	1.798	HILIC_NEG	136.039	136.039	0.677778	96.8	M	6.52803e+08	6.74938e+08	0.354978	0.99405	0.816495
n24	Pipecolic acid	Amino acids and Peptides氨基酸和多肽类	C6 H11 N O2	HMDB0000070	C00408	map00310 Lysine degradation		1	8.469	HILIC_POS	129.079	129.079	-1.5	97.1	M	4.0755e+08	5.44375e+08	0.037775	1.36351	0.801954
n27	2',5'-Dimethylphthalanilic acid	Organic acids有机酸类	C16 H15 N O3	HMDB0244789				2	7.699	C18_NEG	269.105	269.105	0.31	80.7	M	9.54508e+08	1.27791e+09	0.0253247	0.744694	0.811531
n29	Indoxyl sulfate	Organic acids有机酸类	C8 H7 N O4 S	HMDB0000682				1	0.656	HILIC_NEG	213.01	213.01	0.762213	95.3	M	2.69162e+08	9.33065e+08	0.186272	1.09874	0.225096
n30	Levofloxacin	Xenobiotics外源物	C18 H20 F N3 O4	HMDB0001929	C07660	map04976 Bile secretion		2	1.799	HILIC_POS	361.144	361.144	-0.7	90.9	M	1.55356e+09	1.79665e+08	0.272884	2.55701	0.202999
n31	Tryptophan	Amino acids and Peptides氨基酸和多肽类	C11 H12 N2 O2	HMDB0000929	C00078	map01240 Biosynthesis of cofactors; map01210 2-Oxocarboxylic acid metabolism; map01230 Biosynthesis of amino acids; map00380 Tryptophan metabolism; map00970 Aminoacyl-tRNA biosynthesis; map00260 Glycine, serine and threonine metabolism; map04974 Protein digestion and absorption; map04726 Serotonergic synapse; map05230 Central carbon metabolism in cancer; map00400 Phenylalanine, tyrosine and trypt…	Tryptophan Metabolism	1	3.789	C18_POS	204.09	204.09	-0.561829	97.6	M	2.331e+08	2.89337e+08	0.014264	2.69216	0.62081
n33	Indoleacrylic acid	Indole吲哚类	C11 H9 N O2	HMDB0000734				1	3.797	C18_POS	187.063	187.063	-0.245312	96.8	M	2.25748e+08	2.83254e+08	0.0185286	2.66686	0.627018
n34	Ephedrine	Eicosanoids花生四烯酸类	C10 H15 N O	HMDB0015451	C01575			2	0.855	HILIC_POS	165.115	165.115	-0.9	91.9	M	1.81613e+08	7.93378e+08	0.343655	0.92168	0.449378
n35	Citrulline	Amino acids and Peptides氨基酸和多肽类	C6 H13 N3 O3	HMDB0000904	C00327	map01230 Biosynthesis of amino acids; map00220 Arginine biosynthesis	Urea Cycle; Aspartate Metabolism; Arginine and Proline Metabolism	2	6.779	HILIC_POS	175.096	175.096	-0.19	97.9	M	2.98541e+08	1.38458e+08	0.0828385	3.05587	0.203606
n36	Taurine	Organic acids有机酸类	C2 H7 N O3 S	HMDB0000251	C00245	map02010 ABC transporters; map04080 Neuroactive ligand-receptor interaction; map00120 Primary bile acid biosynthesis; map00920 Sulfur metabolism; map00430 Taurine and hypotaurine metabolism	Bile Acid Biosynthesis; Taurine and Hypotaurine Metabolism	1	4.694	HILIC_NEG	125.015	125.015	-0.287105	99.8	M	4.2726e+08	2.73805e+08	0.0902091	1.22798	0.798435
n37	PC(16:0/18:1(9Z))	Glycerophosphocholines磷脂胆碱类	C42 H82 N O8 P	HMDB0007972			Phosphatidylcholine Biosynthesis PC; Phosphatidylethanolamine Biosynthesis PE	2	15.655	C18_POS	759.577	759.578	-1.42	91.6	M	7.48e+08	8.63953e+08	0.0952395	0.96659	0.908289
n39	2-Piperidinone	Xenobiotics外源物	C5 H9 N O	HMDB0011749				1	2.999	C18_POS	99.0678	99.0684	-6.43823	97	M	1.3289e+09	1.55691e+08	0.0552331	6.08113	0.387239
n40	Ornithine	Amino acids and Peptides氨基酸和多肽类	C5 H12 N2 O2	HMDB0000214	C01602		Urea Cycle; Spermidine and Spermine Biosynthesis; Arginine and Proline Metabolism	1	8.377	HILIC_POS	132.089	132.09	-2.91	95.9	M	1.39835e+08	1.49825e+08	0.306647	2.41879	0.473497
n42	2-Hydroxycinnamic acid	Organic acids有机酸类	C9 H8 O3	HMDB0002641	C01772	map00360 Phenylalanine metabolism		1	1.441	C18_POS	164.047	164.047	0.160265	94	M	2.55476e+08	1.85042e+08	0.165866	2.94501	0.384777
n45	Glutamine	Amino acids and Peptides氨基酸和多肽类	C5 H10 N2 O3	HMDB0000641	C00064	map01240 Biosynthesis of cofactors; map02010 ABC transporters; map01230 Biosynthesis of amino acids; map00230 Purine metabolism; map00470 D-Amino acid metabolism; map00240 Pyrimidine metabolism; map00630 Glyoxylate and dicarboxylate metabolism; map00970 Aminoacyl-tRNA biosynthesis; map04974 Protein digestion and absorption; map05230 Central carbon metabolism in cancer; map04978 Mineral absorption…	Purine Metabolism; Amino Sugar Metabolism; Urea Cycle; Aspartate Metabolism; Warburg Effect; Glutamate Metabolism; Pyrimidine Metabolism; Nicotinate and Nicotinamide Metabolism; Ammonia Recycling; Phenylacetate Metabolism	1	6.232	HILIC_POS	146.069	146.069	-1.03	87.6	M	3.15617e+08	1.67766e+08	0.0836214	0.917752	0.828509
n47	Glutamic acid	Amino acids and Peptides氨基酸和多肽类	C5 H9 N O4	HMDB0000148	C00217	map00470 D-Amino acid metabolism	Purine Metabolism; Amino Sugar Metabolism; Alanine Metabolism; Urea Cycle; Glycine and Serine Metabolism; Aspartate Metabolism; Folate Metabolism; Warburg Effect; Arginine and Proline Metabolism; Lysine Degradation; Cysteine Metabolism; Tryptophan Metabolism; Glutamate Metabolism; Propanoate Metabolism; Glutathione Metabolism; Malate-Aspartate Shuttle; Tyrosine Metabolism; Glucose-Alanine Cycle; …	1	7.131	HILIC_NEG	147.053	147.053	0.158118	97.1	M	1.17594e+08	1.74724e+08	0.106312	1.34753	0.868221
n48	Arabinosylhypoxanthine	Nucleosides核苷酸类	C10 H12 N4 O5	HMDB0003040				1	3.511	HILIC_NEG	268.081	268.081	1.22833	93.6	M	2.4243e+08	2.46374e+08	0.186278	0.68748	0.919012
n49	(R)-(+)-2-Pyrrolidone-5-carboxylic acid	Organic acids有机酸类	C5 H7 N O3	HMDB0257001				1	6.488	HILIC_POS	129.042	129.043	-0.818573	95.3	M	1.80104e+08	1.55238e+08	0.0700235	0.433664	0.285571
n50	Propofol glucuronide	Carbohydrates碳水化合物	C18 H26 O7	HMDB0060933				2	8.63	C18_NEG	354.168	354.168	0.11	97.1	M	4.42312e+07	4.46712e+08	0.0282939	0.052248	0.0375462
n51	2-Hydroxy-3-methylbutyric acid	Fatty acids脂肪酸类	C5 H10 O3	HMDB0000407				1	1.442	HILIC_NEG	118.063	118.063	-0.63607	88.5	M	2.7853e+08	2.54829e+08	0.316743	1.03959	0.733728
n53	SM(d18:1/16:0)	Sphingolipids鞘脂	C39 H79 N2 O6 P	HMDB0010169				2	14.395	C18_POS	702.567	702.568	-0.75	94.9	M	4.59561e+08	4.7351e+08	0.170503	1.06934	0.367861
n56	1-Hexadecanoyl-2-octadecadienoyl-sn-glycero-3-phosphocholine	Glycerophosphocholines磷脂胆碱类	C42 H80 N O8 P	HMDB0008101	C00157	map00590 Arachidonic acid metabolism; map00564 Glycerophospholipid metabolism; map00592 alpha-Linolenic acid metabolism; map00591 Linoleic acid metabolism; map04723 Retrograde endocannabinoid signaling; map05231 Choline metabolism in cancer	Phosphatidylethanolamine Biosynthesis PE; Phosphatidylcholine Biosynthesis PC	2	14.769	C18_POS	757.561	757.562	-1.05	93.9	M	4.74848e+08	6.41636e+08	0.18663	1.39209	0.870363
n57	Citric acid	Organic acids有机酸类	C6 H8 O7	HMDB0000094	C00158	map01240 Biosynthesis of cofactors; map01210 2-Oxocarboxylic acid metabolism; map01230 Biosynthesis of amino acids; map01200 Carbon metabolism; map00630 Glyoxylate and dicarboxylate metabolism; map05230 Central carbon metabolism in cancer; map04742 Taste transduction; map00250 Alanine, aspartate and glutamate metabolism; map04922 Glucagon signaling pathway; map00020 Citrate cycle (TCA cycle)	Transfer of Acetyl Groups into Mitochondria; Warburg Effect; Citric Acid Cycle	1	8.096	HILIC_NEG	192.027	192.027	0.69	96.4	M	1.64125e+08	5.53965e+07	0.0641334	1.78523	0.359156
n60	Triethanolamine	Amines胺类	C6 H15 N O3	HMDB0032538	C06771	map00564 Glycerophospholipid metabolism		2	2.974	HILIC_POS	149.105	149.105	-0.27	95.9	M	8.41574e+08	5.1625e+08	0.0622262	1.94172	0.59712
n61	Isoleucine	Amino acids and Peptides氨基酸和多肽类	C6 H13 N O2	HMDB0000172	C00407	map02010 ABC transporters; map01210 2-Oxocarboxylic acid metabolism; map01230 Biosynthesis of amino acids; map00970 Aminoacyl-tRNA biosynthesis; map04974 Protein digestion and absorption; map00280 Valine, leucine and isoleucine degradation; map05230 Central carbon metabolism in cancer; map04978 Mineral absorption; map00290 Valine, leucine and isoleucine biosynthesis; map05131 Shigellosis	Valine, Leucine, and Isoleucine Degradation	1	1.414	C18_POS	131.094	131.095	-1.10116	90.5	M	2.47157e+07	1.43853e+08	0.0677258	0.638075	0.385895
n63	3-Aminopiperidine-2,6-dione	Amino acids and Peptides氨基酸和多肽类	C5 H8 N2 O2	HMDB0242134				2	6.231	HILIC_POS	128.058	128.059	-1.59	82.3	M	1.76581e+08	6.65281e+07	0.149601	1.3951	0.514258
n66	5-Hydroxytryptophol	Indole吲哚类	C10 H11 N O2	HMDB0001855				2	4.949	C18_POS	177.079	177.079	-0.71	76.1	M	1.85085e+08	3.61317e+08	0.0902269	0.251518	0.614586
n67	Sorbitol	Carbohydrates碳水化合物	C6 H14 O6	HMDB0000247	C00794	map02010 ABC transporters; map00051 Fructose and mannose metabolism; map00052 Galactose metabolism; map05415 Diabetic cardiomyopathy	Galactose Metabolism; Fructose and Mannose Degradation	1	4.494	HILIC_NEG	182.079	182.079	0.369206	95.5	M	5.06574e+07	2.58958e+07	0.0206668	3.14425	0.310799
n68	Ethylparaben	Benzene苯环类	C9 H10 O3	HMDB0032573				1	1.169	HILIC_NEG	166.063	166.063	-0.137501	90.3	M	2.10073e+08	1.81165e+07	0.0564973	2.7869	0.124359
n69	Terbutaline	Benzene苯环类	C12 H19 N O3	HMDB0015009	C07129			2	3.231	C18_POS	225.137	225.136	0.11	94.4	M	2.97722e+08	4.36539e+07	0.0598664	57.1362	0.108646
n71	Trehalose	Carbohydrates碳水化合物	C12 H22 O11	HMDB0000975	C01083	map02010 ABC transporters; map00500 Starch and sucrose metabolism	Trehalose Degradation	1	6.539	HILIC_NEG	342.117	342.116	1.65004	90.4	M	1.87059e+08	2.3339e+08	0.279164	0.783618	0.704832
n73	Cilastatin	Amino acids and Peptides氨基酸和多肽类	C16 H26 N2 O5 S	HMDB0015535	C01675			2	5.637	C18_POS	358.156	358.156	-0.73	93.6	M	1.96762e+06	3.40038e+08	0.205049	0.414498	0.0764483
n74	Acetylcholine	Microbial metabolites微生物相关代谢物	C7 H15 N O2	HMDB0000895	C01996	map04976 Bile secretion; map00564 Glycerophospholipid metabolism; map04080 Neuroactive ligand-receptor interaction; map05022 Pathways of neurodegeneration; map04742 Taste transduction; map04024 cAMP signaling pathway; map04970 Salivary secretion; map04972 Pancreatic secretion; map04971 Gastric acid secretion; map04911 Insulin secretion; map04721 Synaptic vesicle cycle; map04725 Cholinergic synaps…	Phospholipid Biosynthesis	1	6.424	HILIC_POS	145.11	145.11	-0.118914	88.5	M	1.34742e+08	1.06167e+08	0.0186846	1.87937	0.875774
n75	N,N-Dimethylformamide	Organic acids有机酸类	C8 H11 N	HMDB0001888	C03134			1	0.831	HILIC_POS	121.089	121.089	-3.01505	96.2	M	1.4948e+08	2.15199e+08	0.415483	0.136297	0.331101
n77	Niacinamide	Xenobiotics外源物	C6 H6 N2 O	HMDB0001406	C00153	map01240 Biosynthesis of cofactors; map00760 Nicotinate and nicotinamide metabolism; map04977 Vitamin digestion and absorption	Nicotinate and Nicotinamide Metabolism	1	0.814	HILIC_POS	122.048	122.048	-2.81886	96.4	M	1.09414e+08	1.80975e+08	0.0890549	0.165139	0.0355354
n78	Alpha-Lactose	Carbohydrates碳水化合物	C12 H22 O11	HMDB0000186	C00243	map02010 ABC transporters; map00052 Galactose metabolism; map04973 Carbohydrate digestion and absorption	Galactose Metabolism; Lactose Degradation; Lactose Synthesis	1	6.346	HILIC_NEG	342.117	342.116	1.53385	88	M	1.34455e+08	1.69603e+08	0.0464667	1.19909	0.814125
n79	N1-Methyl-2-pyridone-5-carboxamide	Xenobiotics外源物	C7 H8 N2 O2	HMDB0004193	C05842	map00760 Nicotinate and nicotinamide metabolism	Nicotinate and Nicotinamide Metabolism	2	1.392	HILIC_POS	152.058	152.059	-1.05	92.3	M	5.62526e+07	2.78819e+08	0.0852995	1.65879	0.829184
n80	Gluconic acid	Carbohydrates碳水化合物	C6 H12 O7	HMDB0000625	C00257	map01200 Carbon metabolism; map00030 Pentose phosphate pathway		1	6.532	HILIC_NEG	196.058	196.058	0.3	96.4	M	9.82704e+07	2.76132e+08	0.0616262	0.596358	0.872311
n81	Uric acid	Nucleosides核苷酸类	C5 H4 N4 O3	HMDB0000289	C00366	map04976 Bile secretion; map00230 Purine metabolism	Purine Metabolism	1	5.983	HILIC_NEG	168.028	168.028	0.322032	96.5	M	1.76517e+08	8.20192e+07	0.0209493	2.59799	0.171376
n82	PC(18:1(9Z)/18:1(9Z))	Glycerophosphocholines磷脂胆碱类	C44 H84 N O8 P	HMDB0000593	C00157	map00590 Arachidonic acid metabolism; map00564 Glycerophospholipid metabolism; map00592 alpha-Linolenic acid metabolism; map00591 Linoleic acid metabolism; map04723 Retrograde endocannabinoid signaling; map05231 Choline metabolism in cancer	Phosphatidylethanolamine Biosynthesis PE; Phosphatidylcholine Biosynthesis PC	1	16.003	C18_POS	785.592	785.593	-1.50324	96.9	M	2.18265e+08	2.41059e+08	0.189525	1.03108	0.892843
n83	Mannitol	Carbohydrates碳水化合物	C6 H14 O6	HMDB0000765	C00392	map02010 ABC transporters; map00051 Fructose and mannose metabolism		2	4.301	HILIC_NEG	182.079	182.079	0.36	97.7	M	5.1097e+07	3.74373e+07	0.308057	0.768452	0.655952
n84	Allantoin	Organic compounds有机物类	C4 H6 N4 O3	HMDB0000462	C01551			1	3.087	HILIC_NEG	158.044	158.044	-0.360157	95.3	M	1.44966e+08	6.33306e+07	0.0621775	1.6993	0.107745
n89	Epsilon-caprolactam	Xenobiotics外源物	C6 H11 N O	HMDB0062769	C06593			1	4.202	C18_POS	113.084	113.084	-3.05068	95.7	M	4.53477e+08	2.68967e+08	0.065979	1.00874	0.736201
n92	1-Methylnicotinamide	Xenobiotics外源物	C7 H8 N2 O	HMDB0000699	C02918	map04976 Bile secretion; map00760 Nicotinate and nicotinamide metabolism	Nicotinate and Nicotinamide Metabolism	1	4.105	HILIC_POS	136.064	136.064	-0.16	96.6	M	2.18462e+07	1.77403e+08	0.0662149	1.20742	0.372015
n93	Asymmetric dimethylarginine	Amino acids and Peptides氨基酸和多肽类	C8 H18 N4 O2	HMDB0001539	C03626			2	7.62	HILIC_POS	202.143	202.143	-0.19	87.9	M	5.81874e+07	5.18133e+07	0.183994	1.87894	0.719962
n94	Budesonide	steroids类固醇类	C25 H34 O6	HMDB0015353	D00246			2	9.221	C18_POS	430.235	430.236	-0.89	85.2	M	2.70292e+08	781954	0.0596653	15.9149	0.0040312
n98	PC(18:0/18:1(9Z))	Glycerophosphocholines磷脂胆碱类	C44 H86 N O8 P	HMDB0008038			Phosphatidylethanolamine Biosynthesis PE; Phosphatidylcholine Biosynthesis PC	2	17.174	C18_POS	787.608	787.609	-1.65	80.8	M	1.40534e+08	2.33579e+08	0.117445	1.40406	0.848809
n103	Succinic acid	Organic acids有机酸类	C4 H6 O4	HMDB0000254	C00042	map01200 Carbon metabolism; map00350 Tyrosine metabolism; map00630 Glyoxylate and dicarboxylate metabolism; map00760 Nicotinate and nicotinamide metabolism; map00310 Lysine degradation; map00360 Phenylalanine metabolism; map00650 Butanoate metabolism; map00640 Propanoate metabolism; map05230 Central carbon metabolism in cancer; map00920 Sulfur metabolism; map00620 Pyruvate metabolism; map00250 Al…	Carnitine Synthesis; Warburg Effect; Arginine and Proline Metabolism; Citric Acid Cycle; Glutamate Metabolism; Mitochondrial Electron Transport Chain; Ketone Body Metabolism; Oxidation of Branched-Chain Fatty Acids; Phytanic Acid Peroxisomal Oxidation; Butyrate Metabolism; Valine, Leucine, and Isoleucine Degradation	1	4.39	HILIC_NEG	118.027	118.027	-0.41	97.7	M	8.23647e+07	4.0131e+07	0.210813	1.21514	0.597602
n104	Glutamylisoleucine	Amino acids and Peptides氨基酸和多肽类	C11 H20 N2 O5	HMDB0028822				2	3.311	C18_POS	260.137	260.137	-0.85	94.7	M	2.53477e+07	4.98382e+07	0.0492464	1.13211	0.977007
n109	Propionylcarnitine	Carnitine肉碱类	C10 H19 N O4	HMDB0000824	C03017		Oxidation of Branched-Chain Fatty Acids	2	4.541	HILIC_POS	217.131	217.131	-0.81	98.1	M	7.06669e+07	9.25725e+07	0.0738053	0.720709	0.254137
n110	Methionine sulfoxide	Amino acids and Peptides氨基酸和多肽类	C5 H11 N O3 S	HMDB0002005	C02989	map00270 Cysteine and methionine metabolism	Methionine Metabolism	2	6.442	HILIC_POS	165.046	165.046	-0.83	92.7	M	1.67451e+07	4.76612e+07	0.111016	1.2908	0.995515
n111	PC(O-18:1(9Z)/16:0)	Glycerophosphocholines磷脂胆碱类	C42 H84 N O7 P	HMDB0013426	C13894			2	16.526	C18_POS	745.598	745.599	-1.36	94.8	M	1.10565e+08	1.86811e+08	0.0961495	2.08076	0.534314
n112	Isobutyryl-L-carnitine	Carnitine肉碱类	C11 H21 N O4	HMDB0000736				2	4.574	HILIC_POS	231.147	231.147	0.14	96.3	M	4.10252e+07	7.28458e+07	0.243947	0.686263	0.0995231
n113	N-acetylgalactosamine 4-sulphate	Carbohydrates碳水化合物	C8 H15 N O9 S	HMDB0000781	C16265			2	3.057	HILIC_NEG	301.047	301.047	0.93	96	M	4.11161e+07	3.71432e+07	0.243218	0.78733	0.892721
n116	(3-Carboxypropyl)trimethyl	Benzene苯环类	C7 H15 N O2					1	6.194	HILIC_POS	145.11	145.11	-0.374708	84.1	M	5.77202e+07	5.66248e+07	0.106092	1.68658	0.653584
n117	Threonine	Amino acids and Peptides氨基酸和多肽类	C4 H9 N O3	HMDB0000167	C00820	map00470 D-Amino acid metabolism	Threonine and 2-Oxobutanoate Degradation	1	5.829	HILIC_NEG	119.058	119.058	-3.1	91.7	M	3.01239e+07	5.94201e+07	0.299332	1.72128	0.9905
n119	Pyridoxal	Xenobiotics外源物	C8 H9 N O3	HMDB0001545	C00250	map01240 Biosynthesis of cofactors; map04977 Vitamin digestion and absorption; map00750 Vitamin B6 metabolism	Vitamin B6 Metabolism; Valine, Leucine, and Isoleucine Degradation	1	1.044	HILIC_POS	167.058	167.058	-0.212938	94.6	M	3.22117e+07	9.02996e+07	0.193587	1.16023	0.619769
n120	Roxithromycin	Benzene苯环类	C41 H76 N2 O15	HMDB0014916	D01710			2	8.505	C18_POS	836.524	836.525	-1	83.7	M	771450	1.84476e+08	0.096683	0.743372	0.340578
n121	Glutamylleucine	Amino acids and Peptides氨基酸和多肽类	C11 H20 N2 O5	HMDB0028823				2	3.59	C18_POS	260.137	260.137	-0.57	97.5	M	3.58169e+07	5.55377e+07	0.102564	1.19204	0.997256
n122	Dehydroepiandrosterone sulfate	steroids类固醇类	C19 H28 O5 S	HMDB0001032	C04555	map00140 Steroid hormone biosynthesis; map04976 Bile secretion	Androgen and Estrogen Metabolism	1	0.654	HILIC_NEG	368.166	368.166	0.966811	91.6	M	1.97593e+07	1.52827e+08	0.162181	0.365736	0.00241388
n124	Leucylleucine	Amino acids and Peptides氨基酸和多肽类	C12 H24 N2 O3	HMDB0028933	C11332			1	4.99	C18_POS	244.178	244.179	-1.40241	95.5	M	3.53998e+07	4.29859e+07	0.172831	2.17355	0.774635
n126	4-Guanidinobutanoic acid	Amino acids and Peptides氨基酸和多肽类	C5 H11 N3 O2	HMDB0003464	C01035	map00330 Arginine and proline metabolism		1	6.12	HILIC_POS	145.085	145.085	-0.276495	89.8	M	1.21152e+07	2.77239e+07	0.164799	1.11424	0.919076
n129	N6,N6,N6-Trimethyl-L-lysine	Amino acids and Peptides氨基酸和多肽类	C9 H20 N2 O2	HMDB0001325	C03793	map00310 Lysine degradation	Carnitine Synthesis	1	8.342	HILIC_POS	188.152	188.152	-1.21	98.2	M	2.35111e+07	4.50699e+07	0.256074	1.04738	0.766234
n130	Kojibiose	Fatty acids脂肪酸类	C12 H22 O11	HMDB0011742	C19632			2	0.839	C18_NEG	342.116	342.116	0.61	91.7	M	8.43984e+07	6.42104e+07	0.0788349	0.69854	0.341664
n135	Pyroglutamic acid	Amino acids and Peptides氨基酸和多肽类	C5 H7 N O3	HMDB0000267	C02237	map00470 D-Amino acid metabolism	Glutathione Metabolism	1	0.879	C18_POS	129.043	129.043	-0.189674	83	M	3.71242e+07	6.07768e+07	0.11461	0.597723	0.225548
n136	Arginine	Amino acids and Peptides氨基酸和多肽类	C6 H14 N4 O2	HMDB0000517	C00062	map02010 ABC transporters; map01230 Biosynthesis of amino acids; map00330 Arginine and proline metabolism; map00470 D-Amino acid metabolism; map00970 Aminoacyl-tRNA biosynthesis; map04974 Protein digestion and absorption; map05230 Central carbon metabolism in cancer; map05022 Pathways of neurodegeneration; map00220 Arginine biosynthesis; map05014 Amyotrophic lateral sclerosis; map05146 Amoebiasis…	Urea Cycle; Glycine and Serine Metabolism; Aspartate Metabolism; Arginine and Proline Metabolism	1	0.799	C18_POS	174.112	174.112	0.031435	91	M	4.38437e+07	5.41199e+07	0.0914994	1.30004	0.89825
n137	Monoethylhexyl phthalic acid	Organic acids有机酸类	C16 H22 O4	HMDB0013248	C03343			2	10.089	C18_POS	278.152	278.152	-1.03	92.6	M	5.46139e+07	1.50653e+08	0.474652	0.497081	0.140568
n138	Phthalic acid	Organic acids有机酸类	C8 H6 O4	HMDB0002107	C01606	map02010 ABC transporters		1	1.087	HILIC_NEG	166.027	166.027	0.162084	82.6	M	2.90339e+07	8.69855e+07	0.0494043	0.314852	0.309517
n139	Proline betaine	Amino acids and Peptides氨基酸和多肽类	C7 H13 N O2	HMDB0004827	C10172			2	4.401	HILIC_POS	143.095	143.095	-0.77	86	M	4.14495e+07	5.52326e+07	0.42131	0.385581	0.0973704
n140	PC(14:0/16:0)	Glycerophosphocholines磷脂胆碱类	C38 H76 N O8 P	HMDB0007869	C00157	map00590 Arachidonic acid metabolism; map00564 Glycerophospholipid metabolism; map00592 alpha-Linolenic acid metabolism; map00591 Linoleic acid metabolism; map04723 Retrograde endocannabinoid signaling; map05231 Choline metabolism in cancer	Phosphatidylcholine Biosynthesis PC; Phosphatidylethanolamine Biosynthesis PE	2	14.37	C18_POS	705.53	705.531	-1.28	95.4	M	2.18825e+08	1.21257e+08	0.15829	0.882344	0.876254
n143	Acrylic acid	Organic acids有机酸类	C3 H4 O2	HMDB0031647	C19501			1	4.554	HILIC_NEG	72.0212	72.0211	0.47	90.3	M	6.35961e+07	2.39428e+07	0.0452487	0.990963	0.469125
n144	Cer(d18:1/16:0)	Ceramides神经酰胺类	C34 H67 N O3	HMDB0004949	C00195	map05415 Diabetic cardiomyopathy; map00600 Sphingolipid metabolism; map04931 Insulin resistance; map04071 Sphingolipid signaling pathway; map04217 Necroptosis; map04933 AGE-RAGE signaling pathway in diabetic complications; map04920 Adipocytokine signaling pathway; map05140 Leishmaniasis; map04722 Neurotrophin signaling pathway		2	14.63	C18_POS	537.512	537.512	-0.83	79.2	M	1.32309e+08	1.07985e+08	0.317886	2.17282	0.178482
n145	Valylleucine	Amino acids and Peptides氨基酸和多肽类	C11 H22 N2 O3	HMDB0029131				2	4.279	C18_POS	230.163	230.163	-0.13	90.6	M	4.52029e+07	3.00101e+07	0.0415338	1.34919	0.750185
n147	Arginylalanine	Amino acids and Peptides氨基酸和多肽类	C9 H19 N5 O3	HMDB0028702				2	7.279	HILIC_POS	245.149	245.149	-0.86	89.4	M	2.34694e+07	4.50653e+07	0.0354199	1.19327	0.875597
n148	Glutamylalanine	Amino acids and Peptides氨基酸和多肽类	C8 H14 N2 O5	HMDB0003764				2	0.911	C18_POS	218.09	218.09	0.23	85	M	2.48456e+07	2.49642e+07	0.128599	2.08942	0.798742
n149	N-(3-Indolylacetyl)-L-alanine	Amino acids and Peptides氨基酸和多肽类	C13 H14 N2 O3					1	5.822	C18_POS	246.1	246.1	-0.784534	97.3	M	5.53589e+06	1.09587e+08	0.112583	0.398056	0.148964
n150	But-2-enoic acid	Fatty acids脂肪酸类	C4 H6 O2	HMDB0010720	C01771		Fatty Acid Biosynthesis	2	7.785	C18_POS	86.0361	86.0368	-8.2	88	M	7.96258e+07	1.01479e+08	0.0375065	0.779066	0.891111
n151	Leucyl-Valine	Amino acids and Peptides氨基酸和多肽类	C11 H22 N2 O3	HMDB0028942				2	3.643	C18_POS	230.163	230.163	-0.29	95.3	M	1.96152e+07	3.70726e+07	0.136635	1.73448	0.794388
n152	Phenol	Benzene苯环类	C6 H6 O	HMDB0000228	C15584		Sulfate/Sulfite Metabolism	1	0.561	HILIC_NEG	94.0418	94.0419	-0.32	81.7	M	3.53679e+07	8.73309e+07	0.265635	0.409912	0.216303
n155	4-Pyridoxic acid	Organic acids有机酸类	C8 H9 N O4	HMDB0000017	C00847	map00750 Vitamin B6 metabolism	Vitamin B6 Metabolism	1	1.433	HILIC_POS	183.053	183.053	0.0153642	90	M	1.98767e+07	2.62344e+07	0.242502	0.670397	0.757864
n156	Dulcitol	Carbohydrates碳水化合物	C6 H14 O6	HMDB0000107	C01697	map00052 Galactose metabolism	Galactose Metabolism	2	0.814	C18_POS	182.079	182.079	-0.990842	84.3	M	2.26666e+07	9.58671e+06	0.0788197	0.935239	0.327335
n157	3'-Hydroxyamobarbital	Organic compounds有机物类	C11 H18 N2 O4	HMDB0246097				3	3.074	HILIC_NEG	242.127	242.127	0.76	90.2	M	1.56934e+07	3.83767e+07	0.0790711	0.85542	0.937304
n158	Succinic acid semialdehyde	Organic acids有机酸类	C4 H6 O3	HMDB0001259	C00232	map01200 Carbon metabolism; map00350 Tyrosine metabolism; map00760 Nicotinate and nicotinamide metabolism; map00650 Butanoate metabolism; map00750 Vitamin B6 metabolism; map00250 Alanine, aspartate and glutamate metabolism	Glutamate Metabolism	1	1.288	HILIC_NEG	102.032	102.032	-0.017803	75.9	M	3.92624e+07	3.64551e+07	0.267309	0.958198	0.866166
n159	Pi-Methylimidazoleacetic acid	Organic acids有机酸类	C6 H8 N2 O2	HMDB0004988				2	5.521	HILIC_POS	140.058	140.059	-0.87	84.7	M	7.80027e+07	1.91385e+07	0.0594726	3.36428	0.0360394
n160	Glutamylvaline	Amino acids and Peptides氨基酸和多肽类	C10 H18 N2 O5	HMDB0028832				2	1.801	C18_POS	246.122	246.122	0.03	86.2	M	2.17485e+07	3.22457e+07	0.137204	1.60238	0.911313
n163	Oxypurinol	Nucleosides核苷酸类	C5 H4 N4 O2	HMDB0000786	C07599			1	1.03	C18_NEG	152.033	152.033	-0.670491	92.5	M	4.28227e+07	3.69601e+07	0.0693977	1.50716	0.500121
n164	Nutriacholic acid	Bile acids胆汁酸类	C24 H38 O4	HMDB0000467				1	11.888	C18_POS	390.277	390.277	-0.456645	96	M	1.02332e+08	3.53988e+08	0.141974	3.06399	0.927627
n165	Spermine	Amines胺类	C10 H26 N4	HMDB0001256	C00750	map01240 Biosynthesis of cofactors; map04976 Bile secretion; map00330 Arginine and proline metabolism; map00480 Glutathione metabolism; map00410 beta-Alanine metabolism; map00770 Pantothenate and CoA biosynthesis	Spermidine and Spermine Biosynthesis	1	5.058	HILIC_POS	202.216	202.216	-0.37	91	M	7.96611e+07	1.31648e+08	0.28398	0.92916	0.959631
n166	2,2,6,6-Tetramethylpiperidin-1-ol	Organic compounds有机物类	C9 H19 N O	HMDB0245345				2	8.434	C18_POS	157.147	157.147	-0.69	84.6	M	7.99249e+07	8.48257e+07	0.0018881	0.691227	0.746491
n168	PC(18:2(9Z,12Z)/18:2(9Z,12Z))	Glycerophosphocholines磷脂胆碱类	C44 H80 N O8 P	HMDB0008138			Phosphatidylethanolamine Biosynthesis PE; Phosphatidylcholine Biosynthesis PC	2	14.596	C18_POS	781.561	781.562	-1.5	87.6	M	8.50685e+07	1.34573e+08	0.190435	0.837666	0.61127
n170	N-Acetylneuraminic acid	Carbohydrates碳水化合物	C11 H19 N O9	HMDB0000230	C19910		Amino Sugar Metabolism	1	6.548	HILIC_NEG	309.106	309.106	1.08192	94.5	M	7.85779e+07	1.70235e+07	0.0679966	2.37542	0.0975436
n171	Cefoperazone	Amino acids and Peptides氨基酸和多肽类	C25 H27 N9 O8 S2	HMDB0015424	C06883			2	5.303	C18_POS	645.142	645.142	-1.11	79.6	M	9.4241e+07	1.79214e+07	0.108831	7.47515	0.395515
n172	Benzoic acid	Organic acids有机酸类	C7 H6 O2	HMDB0001870	C00539			1	1.441	C18_POS	122.037	122.037	-2.25219	85.9	M	3.06311e+07	2.43446e+07	0.122584	2.43888	0.363412
n173	Aspartyl-Isoleucine	Amino acids and Peptides氨基酸和多肽类	C10 H18 N2 O5	HMDB0028756				2	3.624	C18_POS	246.121	246.122	-0.64	93.2	M	1.62154e+07	2.55836e+07	0.0833572	1.02465	0.997031
n175	Arginylproline	Amino acids and Peptides氨基酸和多肽类	C11 H21 N5 O3	HMDB0028717				2	7.424	HILIC_POS	271.164	271.164	-0.53	97.8	M	1.8902e+07	1.61911e+07	0.0995287	3.05316	0.415273
n178	Pyridoxine	Xenobiotics外源物	C8 H11 N O3	HMDB0000239	C00314	map01240 Biosynthesis of cofactors; map00750 Vitamin B6 metabolism	Vitamin B6 Metabolism	1	2.095	HILIC_POS	169.074	169.074	-0.490838	94.3	M	1.00916e+08	4.53114e+06	0.0836305	26.0375	0.0134757
n179	2-Isopropylmalic acid	Fatty acids脂肪酸类	C7 H12 O5	HMDB0000402	C02504	map01210 2-Oxocarboxylic acid metabolism; map01230 Biosynthesis of amino acids; map00620 Pyruvate metabolism; map00290 Valine, leucine and isoleucine biosynthesis		2	1.484	HILIC_NEG	176.069	176.068	0.54	97.1	M	4.21822e+07	1.71127e+07	0.0754577	3.7006	0.0907847
n181	N-Acetylmannosamine	Carbohydrates碳水化合物	C8 H15 N O6	HMDB0001129	C00645	map01250 Biosynthesis of nucleotide sugars; map00520 Amino sugar and nucleotide sugar metabolism	Amino Sugar Metabolism	1	0.877	C18_POS	221.09	221.09	-0.32	81.2	M	3.82995e+07	3.6704e+07	0.0155776	1.27727	0.910218
n183	Cytosine	Nucleosides核苷酸类	C4 H5 N3 O	HMDB0000630	C00380	map00240 Pyrimidine metabolism		1	0.879	C18_POS	111.043	111.043	-6.08213	82.9	M	2.23119e+07	4.37245e+07	0.0390886	1.63015	0.720531
n184	Uridine	Nucleosides核苷酸类	C9 H12 N2 O6	HMDB0000296	C00299	map02010 ABC transporters; map00240 Pyrimidine metabolism	Pyrimidine Metabolism	1	1.405	C18_NEG	244.07	244.07	0.15	91.3	M	4.77312e+07	4.69e+07	0.118579	0.836894	0.788682
n185	Acetylcysteine	Amino acids and Peptides氨基酸和多肽类	C5 H9 N O3 S	HMDB0001890	C06809			1	3.881	HILIC_NEG	163.03	163.03	0.393762	88.1	M	3.96119e+06	6.30412e+06	0.29848	2.7464	0.600839
n186	Pyroglutamylvaline	Amino acids and Peptides氨基酸和多肽类	C10 H16 N2 O4	HMDB0094651				2	1.734	C18_POS	228.111	228.111	-0.03	84.3	M	7.83095e+06	1.79258e+07	0.301429	1.35161	0.785337
n187	Thr-Leu	Amino acids and Peptides氨基酸和多肽类	C10 H20 N2 O4	HMDB0259044				2	3.515	C18_POS	232.142	232.142	0.28	92.5	M	2.36401e+07	2.40768e+07	0.0954531	1.06474	0.513471
n188	urapidil	Xenobiotics外源物	C20 H29 N5 O3	HMDB0259712				2	5.211	C18_POS	387.226	387.227	-1.53	91.4	M	1.57994e+08	3.77059e+06	0.0642748	0.563403	0.493316
n189	allo-Inositol	Nucleosides核苷酸类	C6 H12 O6	HMDB0240211				2	0.864	C18_NEG	180.063	180.063	-0.408077	91.7	M	3.73447e+07	2.12273e+07	0.0430981	1.91613	0.172615
n200	Serylleucine	Amino acids and Peptides氨基酸和多肽类	C9 H18 N2 O4	HMDB0029043				2	3.278	C18_POS	218.127	218.127	-0.05	88.9	M	2.9347e+07	2.59312e+07	0.0661218	1.23557	0.805863
n201	Dihydrouracil	Nucleosides核苷酸类	C4 H6 N2 O2	HMDB0000076	C00429	map00240 Pyrimidine metabolism; map00410 beta-Alanine metabolism; map00770 Pantothenate and CoA biosynthesis	Pyrimidine Metabolism; beta-Alanine Metabolism	1	0.926	C18_POS	114.043	114.043	-1.03122	82.6	M	4.49492e+07	3.38692e+07	0.186771	0.5413	0.998707
n202	2-Hydroxycaproic acid	Fatty acids脂肪酸类	C6 H12 O3	HMDB0001624				1	5.526	C18_NEG	132.079	132.079	-0.365111	94.5	M	5.55279e+07	2.79676e+06	0.0750536	3.15587	0.0645286
n203	Isoleucylproline	Amino acids and Peptides氨基酸和多肽类	C11 H20 N2 O3	HMDB0011174				2	4.052	C18_POS	228.147	228.147	-0.29	95.2	M	2.09692e+07	2.36882e+07	0.0145236	1.44633	0.676594
n204	Fluconazole	Benzene苯环类	C13 H12 F2 N6 O	HMDB0014342	D00322			2	5.791	C18_POS	306.104	306.104	-0.64	93.5	M	511679	9.52736e+07	0.127562	0.809964	0.256069
n205	PC(O-16:0/20:3(8Z,11Z,14Z))	Glycerophosphocholines磷脂胆碱类	C44 H84 N O7 P	HMDB0039527				2	15.614	C18_POS	769.597	769.599	-2.29	92.4	M	3.68543e+07	5.45756e+07	0.10639	1.57875	0.336842
n207	Salbutamol	Benzene苯环类	C13 H21 N O3	HMDB0001937	C11770			2	3.345	C18_POS	239.152	239.152	-0.43	92.8	M	205388	8.06515e+07	0.0422776	1.17651	0.257343
n208	4-Hydroxybutyric acid	Fatty acids脂肪酸类	C4 H8 O3	HMDB0000710	C01991			2	1.887	HILIC_NEG	104.047	104.047	0.53	91.1	M	7.62928e+07	3.37494e+07	0.277	1.39262	0.261082
n209	Histidylglycine	Amino acids and Peptides氨基酸和多肽类	C8 H12 N4 O3	HMDB0028885				2	6.681	HILIC_POS	212.091	212.091	0.09	89.5	M	5.56747e+07	5.29522e+06	0.0318137	2.0388	0.0811043
n211	3-Palmitoyl-sn-glycerol	Glycerolipids甘油酯类	C19 H38 O4	HMDB0245964				2	11.508	C18_POS	330.277	330.277	-0.95	84	M	4.66822e+07	7.45031e+07	0.342266	1.23754	0.968202
n212	MG(18:0/0:0/0:0)	Glycerolipids甘油酯类	C21 H42 O4	HMDB0011131				2	11.956	C18_POS	358.308	358.308	-0.886894	93.5	M	4.84425e+07	4.61003e+07	0.388535	1.45362	0.450123
n213	Norepinephrine	Benzene苯环类	C8 H11 N O3	HMDB0000216	C00547	map00350 Tyrosine metabolism; map04080 Neuroactive ligand-receptor interaction; map04742 Taste transduction; map05207 Chemical carcinogenesis; map04024 cAMP signaling pathway; map04714 Thermogenesis; map04970 Salivary secretion; map04924 Renin secretion; map04270 Vascular smooth muscle contraction; map04923 Regulation of lipolysis in adipocytes; map04721 Synaptic vesicle cycle; map04540 Gap junct…	Tyrosine Metabolism; Catecholamine Biosynthesis	1	3.218	C18_POS	169.074	169.074	-0.59	86.1	M	4.82028e+07	1.66756e+07	0.0762461	4.45011	0.210438
n214	N(6)-Methyllysine	Amino acids and Peptides氨基酸和多肽类	C7 H16 N2 O2	HMDB0002038	C02728			2	8.406	HILIC_POS	160.121	160.121	-1.33	95.2	M	9.62477e+06	1.35552e+07	0.114249	1.33335	0.381162
n216	PS(18:0/18:1(9Z))	Lipids脂质	C42 H80 N O10 P	HMDB0010163	C02737	map00564 Glycerophospholipid metabolism; map00260 Glycine, serine and threonine metabolism; map05146 Amoebiasis; map05140 Leishmaniasis; map05322 Systemic lupus erythematosus	Phosphatidylethanolamine Biosynthesis PE; Phosphatidylcholine Biosynthesis PC	2	15.929	C18_POS	789.551	789.552	-1.54	78.5	M	4.89569e+07	5.65159e+07	0.304766	1.28048	0.39619
n217	Salicylic acid	Organic acids有机酸类	C7 H6 O3	HMDB0001895	C00805	map04976 Bile secretion		1	1.265	HILIC_NEG	138.032	138.032	0.30782	81.5	M	2.54135e+07	4.40985e+07	0.0420518	0.810224	0.551122
n220	Guanine	Nucleosides核苷酸类	C5 H5 N5 O	HMDB0000132	C00242	map00230 Purine metabolism	Purine Metabolism	1	4.005	HILIC_POS	151.049	151.049	-0.42	97.4	M	4.23954e+07	3.44144e+07	0.177107	1.8472	0.679957
n221	Hydroxyphenyllactic acid	Xenobiotics外源物	C9 H10 O4	HMDB0000755	C03672			1	3.644	HILIC_NEG	182.058	182.058	0.23272	97.4	M	3.24015e+07	2.10343e+07	0.311442	4.6931	0.365176
n222	Valylglutamic acid	Amino acids and Peptides氨基酸和多肽类	C10 H18 N2 O5	HMDB0029126				2	6.847	HILIC_POS	246.122	246.122	-0.17	80.1	M	1.06358e+07	1.38675e+07	0.130267	1.12755	0.993562
n224	PC(P-18:0/18:1(9Z))	Glycerophosphocholines磷脂胆碱类	C44 H86 N O7 P	HMDB0011243				2	16.687	C18_POS	771.613	771.614	-1.65	96.4	M	3.10816e+07	7.28209e+07	0.0445695	1.59293	0.762119
n226	Lysylalanine	Amino acids and Peptides氨基酸和多肽类	C9 H19 N3 O3	HMDB0028944				2	7.503	HILIC_POS	217.142	217.143	-0.86	96.4	M	1.66175e+07	1.34494e+07	0.0166481	0.951989	0.631882
n227	Maltotetraose	Carbohydrates碳水化合物	C24 H42 O21	HMDB0001296	C02052			3	8.296	HILIC_POS	666.221	666.222	-1.29	95.6	M	2.75682e+07	1.135e+07	0.0841297	1.58025	0.255501
n230	Butyrylcarnitine	Carnitine肉碱类	C11 H21 N O4	HMDB0002013	C02862			2	3.289	C18_POS	231.147	231.147	0.12	96.6	M	1.55428e+07	3.01714e+07	0.0223917	0.435052	0.060144
n231	Inosine	Nucleosides核苷酸类	C10 H12 N4 O5	HMDB0000195	C00294	map02010 ABC transporters; map00230 Purine metabolism	Purine Metabolism	1	2.234	C18_NEG	268.081	268.081	0.614633	92.4	M	3.34059e+07	8.34646e+07	0.0324355	0.361359	0.416296
n233	Aspartyl-Valine	Amino acids and Peptides氨基酸和多肽类	C9 H16 N2 O5	HMDB0028766				2	1.82	C18_POS	232.106	232.106	0.03	92.9	M	1.05612e+07	2.2234e+07	0.13104	1.40428	0.912338
n234	Lysylleucine	Amino acids and Peptides氨基酸和多肽类	C12 H25 N3 O3	HMDB0028955				2	6.442	HILIC_POS	259.189	259.19	-0.37	95.3	M	1.20413e+07	1.10999e+07	0.0308685	1.76699	0.804378
n235	Docosanamide	Fatty acids脂肪酸类	C22 H45 N O	HMDB0000583				2	12.997	C18_POS	339.35	339.35	-0.8	89.8	M	6.11599e+07	6.75036e+07	0.189228	1.05996	0.876953
n236	Urocanic acid	Organic acids有机酸类	C6 H6 N2 O2	HMDB0000301	C00785	map00340 Histidine metabolism	Histidine Metabolism; Ammonia Recycling	1	4.148	HILIC_POS	138.043	138.043	-0.0524671	92.7	M	5.09164e+07	1.06163e+07	0.0960483	3.50314	0.0717564
n237	(S)-3-Hydroxybutyric acid	Organic acids有机酸类	C4 H8 O3	HMDB0000442	C01089	map00650 Butanoate metabolism; map04024 cAMP signaling pathway		1	1.765	C18_NEG	104.047	104.047	-0.900085	91	M	1.18106e+07	3.08167e+07	0.0583743	0.213478	0.0907456
n239	Valylvaline	Amino acids and Peptides氨基酸和多肽类	C10 H20 N2 O3	HMDB0029140				2	2.793	C18_POS	216.147	216.147	0.26	95.9	M	1.66168e+07	1.84536e+07	0.0978655	1.21093	0.684152
n240	PC(18:0/20:4(5Z,8Z,11Z,14Z))	Glycerophosphocholines磷脂胆碱类	C46 H84 N O8 P	HMDB0008048			Phosphatidylethanolamine Biosynthesis PE; Phosphatidylcholine Biosynthesis PC	2	15.773	C18_POS	809.592	809.593	-2.25	93.5	M	4.88737e+07	6.85834e+07	0.1334	0.828065	0.724826
n241	Glutaminylglutamic acid	Amino acids and Peptides氨基酸和多肽类	C10 H17 N3 O6	HMDB0028796				2	7.701	HILIC_POS	275.112	275.112	-0.2	92.7	M	1.20558e+07	5.05582e+06	0.0939202	2.82111	0.295672
n242	Histidylglutamic acid	Amino acids and Peptides氨基酸和多肽类	C11 H16 N4 O5	HMDB0028884				2	7.734	HILIC_POS	284.112	284.112	-0.91	83.8	M	1.06447e+07	5.56725e+06	0.0335555	1.34379	0.433581
n244	1-Methylhistidine	Amino acids and Peptides氨基酸和多肽类	C7 H11 N3 O2	HMDB0000001	C01152	map00340 Histidine metabolism	Histidine Metabolism	2	6.471	HILIC_POS	169.085	169.085	-0.490757	97.8	M	1.37678e+07	1.35209e+07	0.242975	1.52095	0.714722
n245	Prolyl-Lysine	Amino acids and Peptides氨基酸和多肽类	C11 H21 N3 O3	HMDB0029022				2	7.547	HILIC_POS	243.158	243.158	-1.15	91.6	M	1.2174e+07	1.35349e+07	0.170287	3.32571	0.543554
n246	gamma-Glutamylalanine	Amino acids and Peptides氨基酸和多肽类	C8 H14 N2 O5	HMDB0006248	C03740	map00480 Glutathione metabolism		2	7.346	HILIC_POS	218.09	218.09	-0.65	75.6	M	9.53814e+06	1.16371e+07	0.0626398	4.70535	0.382262
n247	Threoninyl-Leucine	Amino acids and Peptides氨基酸和多肽类	C10 H20 N2 O4	HMDB0029065				1	3.302	C18_POS	232.142	232.142	0.280805	91.1	M	1.24426e+07	1.69541e+07	0.0705516	1.52934	0.998075
n249	Serine	Amino acids and Peptides氨基酸和多肽类	C3 H7 N O3	HMDB0000187	C00716		Phosphatidylethanolamine Biosynthesis PE; Methionine Metabolism; Glycine and Serine Metabolism; Selenoamino Acid Metabolism; Sphingolipid Metabolism; Homocysteine Degradation; Phosphatidylethanolamine Biosynthesis; Ammonia Recycling	1	0.84	C18_POS	105.043	105.043	0.11	98	M	1.25471e+07	2.84767e+07	0.0517273	0.309998	0.0290207
n251	Omeprazole sulfone	Xenobiotics外源物	C17 H19 N3 O4 S	HMDB0014012				2	7.358	C18_POS	361.109	361.11	-0.97	93	M	2.24373e+07	1.97981e+07	0.0239077	2.47695	0.419315
n252	PE(18:0/18:1(9Z))	Glycerophosphoethanolamines甘油磷酸乙醇胺类	C41 H80 N O8 P	HMDB0008993			Phosphatidylethanolamine Biosynthesis PE; Phosphatidylcholine Biosynthesis PC	2	17.194	C18_POS	745.561	745.562	-1.48	83.6	M	3.74942e+07	6.67313e+07	0.17634	1.13394	0.551951
n254	Uracil	Nucleosides核苷酸类	C4 H4 N2 O2	HMDB0000300	C00106	map00240 Pyrimidine metabolism; map00410 beta-Alanine metabolism; map00770 Pantothenate and CoA biosynthesis	Pyrimidine Metabolism; beta-Alanine Metabolism	1	1.409	C18_POS	112.027	112.027	-4.10327	90.5	M	2.70914e+07	3.27049e+07	0.1518	1.07119	0.67509
n255	PC(18:1(9Z)/16:0)	Glycerophosphocholines磷脂胆碱类	C42 H82 N O8 P	HMDB0008100			Phosphatidylcholine Biosynthesis PC; Phosphatidylethanolamine Biosynthesis PE	2	2.841	HILIC_POS	759.576	759.578	-1.77	89.9	M	3.96224e+07	5.13025e+07	0.388592	0.792525	0.980083
n256	Indole	Indole吲哚类	C8 H7 N	HMDB0000738	C00463	map00380 Tryptophan metabolism; map04974 Protein digestion and absorption; map00400 Phenylalanine, tyrosine and tryptophan biosynthesis		1	3.796	C18_POS	117.058	117.058	-2.94014	81.8	M	1.14404e+07	1.42285e+07	0.0446552	2.09845	0.651937
n259	N-Acetyl-DL-tryptophan	Amino acids and Peptides氨基酸和多肽类	C13 H14 N2 O3	HMDB0255052				2	3.086	HILIC_NEG	246.101	246.1	0.52	94.6	M	1.3744e+06	4.08633e+07	0.158033	0.6149	0.154959
n260	Threoninyl-Valine	Amino acids and Peptides氨基酸和多肽类	C9 H18 N2 O4	HMDB0304791				2	1.765	C18_POS	218.127	218.127	0	83.2	M	1.94093e+07	1.98227e+07	0.212811	0.882436	0.663891
n261	Glutaminylleucine	Amino acids and Peptides氨基酸和多肽类	C11 H21 N3 O4	HMDB0028801				2	3.373	C18_POS	259.153	259.153	-0.38	92	M	1.20073e+07	9.57259e+06	0.0830932	0.887854	0.90563
n262	3-Methylglutaconic acid	Fatty acids脂肪酸类	C6 H8 O4	HMDB0000522				1	0.862	C18_POS	144.042	144.042	-0.240739	86.5	M	4.21118e+07	2.47957e+07	0.106451	1.48881	0.0815416
n264	Etofylline	Nucleosides核苷酸类	C9 H12 N4 O3	HMDB0252111				2	4.239	C18_POS	224.091	224.091	-0.44	94.8	M	2.04544e+07	5.00084e+06	0.0532262	0.681624	0.765898
n265	Alanylleucine	Amino acids and Peptides氨基酸和多肽类	C9 H18 N2 O3	HMDB0028691				3	3.467	C18_POS	202.132	202.132	0.29	84.5	M	1.85382e+07	1.8094e+07	0.0662883	0.336772	0.415304
n266	1-O-Hexadecyl-2-arachidonoyl-sn-glycero-3-phosphocholine	Glycerophosphocholines磷脂胆碱类	C44 H82 N O7 P	HMDB0243975				3	15.311	C18_POS	767.582	767.583	-1.5	91.9	M	2.01787e+07	6.55332e+07	0.147068	0.6983	0.912947
n267	Serylisoleucine	Amino acids and Peptides氨基酸和多肽类	C9 H18 N2 O4	HMDB0029042				2	4.405	HILIC_POS	218.127	218.127	-0.34	83.3	M	1.77383e+07	2.1959e+07	0.128759	1.35198	0.559413
n269	Paracetamol sulfate	Organic acids有机酸类	C8 H9 N O5 S	HMDB0059911				2	0.717	HILIC_NEG	231.02	231.02	0.52	97	M	2.58471e+07	5.60086e+07	0.242589	2.76499	0.875399
n270	Glutaminylproline	Amino acids and Peptides氨基酸和多肽类	C10 H17 N3 O4	HMDB0028805				2	6.461	HILIC_POS	243.122	243.122	-0.18	87.7	M	1.0856e+07	8.07862e+06	0.464579	3.13185	0.122119
n273	Palmitic amide	Fatty acids脂肪酸类	C16 H33 N O	HMDB0012273				2	11.383	C18_POS	255.256	255.256	-0.68	94.5	M	3.55889e+07	4.46266e+07	0.148085	0.867441	0.807103
n275	PC(P-18:0/20:4(5Z,8Z,11Z,14Z))	Glycerophosphocholines磷脂胆碱类	C46 H84 N O7 P	HMDB0011253				2	15.424	C18_POS	793.597	793.599	-1.8	94.9	M	1.40071e+07	5.43485e+07	0.19107	0.956054	0.95747
n276	cis-p-Coumaric acid	Organic acids有机酸类	C9 H8 O3	HMDB0030677	C06738			1	5.528	HILIC_POS	164.047	164.047	0.623476	86.6	M	9.28834e+06	9.61975e+06	0.288339	1.49792	0.837408
n277	Isoleucyl-Lysine	Amino acids and Peptides氨基酸和多肽类	C12 H25 N3 O3	HMDB0028912				2	6.231	HILIC_POS	259.19	259.19	-0.13	93.4	M	1.15791e+07	1.2364e+07	0.0662147	0.893117	0.959112
n279	S-Allylcysteine	Amino acids and Peptides氨基酸和多肽类	C6 H11 N O2 S	HMDB0034323	C16759			2	2.409	C18_POS	161.051	161.051	0.06	77.4	M	4.30955e+06	1.68845e+07	0.0681632	0.676463	0.285509
n281	Oleamide	Fatty acids脂肪酸类	C18 H35 N O	HMDB0002117	C19670			1	11.473	C18_POS	281.272	281.272	-0.726635	88.5	M	3.05588e+07	3.46968e+07	0.223984	0.92361	0.920154
n282	Adenosine	Nucleosides核苷酸类	C10 H13 N5 O4	HMDB0000050	C00212	map02010 ABC transporters; map00230 Purine metabolism; map04080 Neuroactive ligand-receptor interaction; map05012 Parkinson disease; map04024 cAMP signaling pathway; map04924 Renin secretion; map04270 Vascular smooth muscle contraction; map04071 Sphingolipid signaling pathway; map04923 Regulation of lipolysis in adipocytes; map04022 cGMP-PKG signaling pathway; map05034 Alcoholism; map05032 Morphi…	Purine Metabolism; Methionine Metabolism; Selenoamino Acid Metabolism; Betaine Metabolism	1	3.027	HILIC_POS	267.097	267.097	-0.376035	94.3	M	5.28834e+07	2.60778e+07	0.0301336	1.06796	0.534411
n283	Threonylphenylalanine	Amino acids and Peptides氨基酸和多肽类	C13 H18 N2 O4	HMDB0029068				2	4.012	C18_POS	266.127	266.127	-0.41	84.5	M	1.39141e+07	1.63432e+07	0.0486967	2.2017	0.813145
n285	5S,6S-epoxy-15R-hydroxy-ETE	Organic compounds有机物类	C9 H20 O5	HMDB0062236				2	4.209	C18_POS	208.131	208.131	-0.12	82.5	M	5.42713e+07	6.17742e+07	0.0943113	0.612713	0.69677
n286	Acamprosate	Organic acids有机酸类	C5 H11 N O4 S	HMDB0014797	D02780			2	1.176	HILIC_NEG	181.041	181.041	0.73	76.5	M	4.35044e+07	2.2679e+07	0.0164271	0.386992	0.759866
n287	Glutamylphenylalanine	Amino acids and Peptides氨基酸和多肽类	C14 H18 N2 O5	HMDB0029156				2	4.087	C18_POS	294.121	294.122	-0.44	75.4	M	6.96012e+06	1.46172e+07	0.0712676	0.781181	0.601661
n289	TRIS(3-CHLOROPROPYL)PHOSPHATE	Organic compounds有机物类	C9 H18 Cl3 O4 P	HMDB0259277				2	8.865	C18_POS	326	326.001	-1.11	89.1	M	2.85881e+07	3.58915e+07	0.0307925	0.685139	0.874438
n291	Histidylthreonine	Amino acids and Peptides氨基酸和多肽类	C10 H16 N4 O4	HMDB0028895				2	6.437	HILIC_POS	256.117	256.117	-0.68	87.5	M	6.76625e+06	5.7293e+06	0.0315611	2.69244	0.607572
n292	3-Amino-2-piperidone	Amino acids and Peptides氨基酸和多肽类	C5 H10 N2 O	HMDB0000323				1	0.843	C18_POS	114.079	114.079	-0.982834	87.3	M	1.45793e+07	2.54021e+07	0.167069	1.27633	0.996592
n293	(R)-3-hydroxybutyrylcarnitine	Carnitine肉碱类	C11 H21 N O5	HMDB0062735				2	5.518	HILIC_POS	247.142	247.142	-0.67	96.4	M	5.60553e+06	2.67631e+07	0.0388839	0.358343	0.0304352
n295	Prolylproline	Amino acids and Peptides氨基酸和多肽类	C10 H16 N2 O3	HMDB0011180				2	6.199	HILIC_POS	212.116	212.116	-0.3	97.7	M	1.86357e+07	3.22554e+06	0.0214694	5.70938	0.0020479
n297	Xestoaminol C	Xenobiotics外源物	C14 H31 N O	HMDB0304813				2	9.386	C18_POS	229.241	229.241	-0.05	92.1	M	4.58274e+07	5.16392e+07	0.0328725	0.979624	0.985355
n298	MG(18:1(9Z)/0:0/0:0)	Glycerolipids甘油酯类	C21 H40 O4	HMDB0011567				1	11.578	C18_POS	356.292	356.293	-1.18468	91.9	M	3.99336e+07	2.13565e+07	0.396702	2.45569	0.321439
n300	Lactobionic acid	Fatty acids脂肪酸类	C12 H22 O12	HMDB0253945				1	7.13	HILIC_NEG	358.112	358.111	1.32	94.3	M	1.76329e+07	340066	0.147242	2.14255	0.0625015
n301	1-Methyladenosine	Nucleosides核苷酸类	C11 H15 N5 O4	HMDB0003331	C02494			1	4.868	HILIC_POS	281.112	281.112	-0.57	94	M	2.02236e+07	1.62249e+07	0.0849227	1.55354	0.224891
n302	Lysylglutamic acid	Amino acids and Peptides氨基酸和多肽类	C11 H21 N3 O5	HMDB0028950				2	8.237	HILIC_POS	275.148	275.148	-1.03	88.2	M	1.14873e+07	6.30529e+06	0.0570778	2.53125	0.252632
n303	PE(P-18:0/20:4(5Z,8Z,11Z,14Z))	Glycerophosphoethanolamines甘油磷酸乙醇胺类	C43 H78 N O7 P	HMDB0005779	C00350	map00564 Glycerophospholipid metabolism; map04723 Retrograde endocannabinoid signaling; map04140 Autophagy; map05167 Kaposi sarcoma-associated herpesvirus infection; map00563 Glycosylphosphatidylinositol (GPI)-anchor biosynthesis; map05130 Pathogenic Escherichia coli infection; map04136 Autophagy		2	16.417	C18_POS	751.55	751.552	-1.83	91	M	2.12086e+07	5.44116e+07	0.20051	1.42151	0.674592
n304	Lysylvaline	Amino acids and Peptides氨基酸和多肽类	C11 H23 N3 O3	HMDB0028964				2	6.827	HILIC_POS	245.174	245.174	-0.8	90.5	M	8.82022e+06	8.98154e+06	0.0496984	0.44539	0.879385
n305	Nicotinic acid	Organic acids有机酸类	C6 H5 N O2	HMDB0001488	C00253	map01240 Biosynthesis of cofactors; map00760 Nicotinate and nicotinamide metabolism; map05133 Pertussis	Nicotinate and Nicotinamide Metabolism	1	4.222	HILIC_POS	123.032	123.032	-1.69144	90.7	M	1.5992e+07	1.16511e+07	0.349024	1.15947	0.302676
n306	Sedoheptulose	Carbohydrates碳水化合物	C7 H14 O7	HMDB0003219	C08355			1	0.818	C18_NEG	210.074	210.074	-0.0971983	75.3	M	2.59726e+07	1.1008e+07	0.147466	1.38359	0.476551
n308	Diatrizoate	Benzene苯环类	C11 H9 I3 N2 O4	HMDB0014416	C13429			2	2.896	C18_POS	613.769	613.77	-0.58	91.9	M	9.7941e+07	1.82043e+06	0.0242935	1.06433	0.133015
n309	Hexaethylene glycol	Organic compounds有机物类	C12 H26 O7	HMDB0061822				2	4.446	C18_POS	282.168	282.168	-0.57	91.6	M	2.15185e+07	4.92508e+07	0.0535336	0.748041	0.709427
n313	4-Hydroxybenzoic acid	Organic acids有机酸类	C7 H6 O3	HMDB0000500	C00156	map01240 Biosynthesis of cofactors; map00130 Ubiquinone and other terpenoid-quinone biosynthesis; map00790 Folate biosynthesis	Ubiquinone Biosynthesis	1	6.364	C18_NEG	138.032	138.032	-0.846565	95.4	M	8.31318e+06	2.65493e+07	0.024166	1.3042	0.832315
n314	Diethanolamine	Amines胺类	C4 H11 N O2	HMDB0004437	C06772	map00564 Glycerophospholipid metabolism		1	0.816	C18_POS	105.078	105.079	-6.11283	78.9	M	1.32877e+07	2.19877e+07	0.136587	1.17656	0.799559
n317	Pentaethylene glycol	Organic compounds有机物类	C10 H22 O6	HMDB0256256				2	4.003	C18_POS	238.141	238.142	-0.85	94.9	M	2.4216e+07	4.04065e+07	0.0394541	0.567605	0.62648
n318	N6-Acetyl-L-lysine	Amino acids and Peptides氨基酸和多肽类	C8 H16 N2 O3	HMDB0000206	C02727	map00310 Lysine degradation		1	5.977	HILIC_POS	188.116	188.116	-0.785141	98.1	M	5.57004e+06	1.46245e+07	0.0344488	2.33973	0.958067
n319	Arabinonic acid	Carbohydrates碳水化合物	C5 H10 O6	HMDB0000539	C00878	map00053 Ascorbate and aldarate metabolism		2	6.267	HILIC_NEG	166.048	166.048	0.87	86.1	M	1.36369e+07	1.7613e+07	0.0637384	0.903629	0.481045
n320	gamma-Aminobutyric acid	Amino acids and Peptides氨基酸和多肽类	C4 H9 N O2	HMDB0000112	C00334	map00330 Arginine and proline metabolism; map00760 Nicotinate and nicotinamide metabolism; map04080 Neuroactive ligand-receptor interaction; map00650 Butanoate metabolism; map04742 Taste transduction; map00410 beta-Alanine metabolism; map00250 Alanine, aspartate and glutamate metabolism; map04024 cAMP signaling pathway; map04723 Retrograde endocannabinoid signaling; map04721 Synaptic vesicle cycl…	Glutamate Metabolism	1	6.298	HILIC_POS	103.063	103.063	-0.32	78.9	M	1.2965e+07	8.37173e+06	0.0829728	1.28435	0.320788
n321	Isoquinoline	Xenobiotics外源物	C9 H7 N	HMDB0034244	C06323			2	6.234	C18_POS	129.058	129.058	-0.84	89.4	M	1.02856e+07	2.10087e+07	0.091089	0.491905	0.13701
n322	Mesaconic acid	Fatty acids脂肪酸类	C5 H6 O4	HMDB0000749	C01732	map01200 Carbon metabolism; map00630 Glyoxylate and dicarboxylate metabolism		1	1.053	C18_NEG	130.027	130.027	-0.248794	85.4	M	1.46476e+07	2.24022e+07	0.420326	0.54838	0.661641
n323	Tyrosyl-Valine	Amino acids and Peptides氨基酸和多肽类	C14 H20 N2 O4	HMDB0029118				2	3.306	C18_POS	280.142	280.142	-0.69	90	M	7.44148e+06	9.46692e+06	0.0488426	2.43376	0.8739
n324	Asparagine	Amino acids and Peptides氨基酸和多肽类	C4 H8 N2 O3	HMDB0000168	C16438		Aspartate Metabolism; Ammonia Recycling	1	6.335	HILIC_NEG	132.054	132.053	0.04	89.5	M	5.46806e+06	1.14409e+07	0.132032	0.622541	0.49401
n325	Phenylalanylvaline	Amino acids and Peptides氨基酸和多肽类	C14 H20 N2 O3	HMDB0029008				2	4.421	C18_POS	264.147	264.147	-0.41	86.6	M	8.87811e+06	1.19328e+07	0.191736	4.12194	0.848009
n327	Asparaginyl-Leucine	Amino acids and Peptides氨基酸和多肽类	C10 H19 N3 O4	HMDB0028735				2	3.305	C18_POS	245.137	245.138	-0.86	93	M	9.00309e+06	8.20276e+06	0.0901146	1.07796	0.974417
n328	Isoleucyl-Leucine	Amino acids and Peptides氨基酸和多肽类	C12 H24 N2 O3	HMDB0028911				2	4.629	C18_POS	244.179	244.179	-0.68	94.7	M	1.03416e+07	1.0537e+07	0.108255	1.05683	0.87947
n329	Ufiprazole	Xenobiotics外源物	C17 H19 N3 O2 S	HMDB0259389				2	6.971	C18_POS	329.12	329.12	-0.91	94.1	M	1.57993e+07	1.64011e+07	0.0138852	4.54164	0.707974
n330	Phenylalanylisoleucine	Amino acids and Peptides氨基酸和多肽类	C15 H22 N2 O3	HMDB0028998				2	5.706	C18_POS	278.163	278.163	-0.94	87.4	M	1.08947e+07	1.36372e+07	0.247503	2.08653	0.715257
n332	Pantothenic acid	Organic acids有机酸类	C9 H17 N O5	HMDB0000210	C00864	map01240 Biosynthesis of cofactors; map04977 Vitamin digestion and absorption; map00410 beta-Alanine metabolism; map00770 Pantothenate and CoA biosynthesis	Pantothenate and CoA Biosynthesis; beta-Alanine Metabolism	1	3.447	C18_POS	219.111	219.111	-0.209036	96.2	M	1.59737e+07	6.2395e+06	0.102893	3.02999	0.123386
n335	Isoleucyl-Phenylalanine	Amino acids and Peptides氨基酸和多肽类	C15 H22 N2 O3	HMDB0028914				2	5.489	C18_POS	278.163	278.163	-0.93	92.5	M	1.04471e+07	1.00048e+07	0.213157	0.866662	0.67443
n336	N-Acetylcadaverine	Organic acids有机酸类	C7 H16 N2 O	HMDB0002284				1	4.825	HILIC_POS	144.126	144.126	-0.641282	92.9	M	1.72253e+07	5.60197e+06	0.158565	2.29431	0.107478
n338	Phenylacetylglutamine	Amino acids and Peptides氨基酸和多肽类	C13 H16 N2 O4	HMDB0006344	C04148	map00360 Phenylalanine metabolism	Phenylacetate Metabolism	2	3.1	HILIC_NEG	264.111	264.111	0.48	94.9	M	7.84855e+06	2.39069e+07	0.106063	1.12877	0.475317
n340	Octanoylcarnitine	Carnitine肉碱类	C15 H29 N O4	HMDB0000791	C02838			2	7.419	C18_POS	287.209	287.21	-1.86	77.3	M	8.49553e+06	1.89521e+07	0.0326639	0.649871	0.10573
n341	Ketoleucine	Organic acids有机酸类	C6 H12 O3	HMDB0000695	C00233	map01210 2-Oxocarboxylic acid metabolism; map01230 Biosynthesis of amino acids; map00280 Valine, leucine and isoleucine degradation; map00290 Valine, leucine and isoleucine biosynthesis	Valine, Leucine, and Isoleucine Degradation	1	0.791	HILIC_NEG	132.079	132.079	-0.0164565	95.1	M	3.15383e+07	2.83497e+06	0.100537	2.69339	0.0268769
n342	Aspartic acid	Amino acids and Peptides氨基酸和多肽类	C4 H7 N O4	HMDB0000191	C00049	map01240 Biosynthesis of cofactors; map02010 ABC transporters; map01210 2-Oxocarboxylic acid metabolism; map01230 Biosynthesis of amino acids; map01200 Carbon metabolism; map00470 D-Amino acid metabolism; map00270 Cysteine and methionine metabolism; map00760 Nicotinate and nicotinamide metabolism; map00970 Aminoacyl-tRNA biosynthesis; map04080 Neuroactive ligand-receptor interaction; map00260 Gly…	Purine Metabolism; Urea Cycle; Aspartate Metabolism; Arginine and Proline Metabolism; Glutamate Metabolism; Malate-Aspartate Shuttle; Tyrosine Metabolism; beta-Alanine Metabolism; Ammonia Recycling	1	7.269	HILIC_POS	133.038	133.038	0.05	95.5	M	4.01987e+06	8.09599e+06	0.0863931	0.813213	0.741136
n343	PC(16:0/22:6(4Z,7Z,10Z,13Z,16Z,19Z))	Glycerophosphocholines磷脂胆碱类	C46 H80 N O8 P	HMDB0007991			Phosphatidylethanolamine Biosynthesis PE; Phosphatidylcholine Biosynthesis PC	2	14.413	C18_POS	805.561	805.562	-1.46	94.7	M	2.37076e+07	3.56467e+07	0.0806309	0.602246	0.807842
n344	Arginylvaline	Amino acids and Peptides氨基酸和多肽类	C11 H23 N5 O3	HMDB0028722				2	6.597	HILIC_POS	273.18	273.18	-0.87	85.7	M	8.17241e+06	9.35919e+06	0.0178233	0.586081	0.591073
n345	Aspartyl-Serine	Amino acids and Peptides氨基酸和多肽类	C7 H12 N2 O6	HMDB0028762				2	7.715	HILIC_POS	220.069	220.07	-1.24	88	M	3.96673e+06	3.79805e+06	0.178294	1.85956	0.732373
n346	Aminoadipic acid	Amino acids and Peptides氨基酸和多肽类	C6 H11 N O4	HMDB0000510	C00956	map01210 2-Oxocarboxylic acid metabolism; map01230 Biosynthesis of amino acids; map00310 Lysine degradation	Lysine Degradation	1	0.889	C18_POS	161.069	161.069	-0.123235	95	M	1.88965e+07	1.28346e+07	0.239547	1.65883	0.0631506
n347	Hexanoylcarnitine	Carnitine肉碱类	C13 H25 N O4	HMDB0000756				2	5.519	C18_POS	259.178	259.178	-0.57	96.2	M	6.77907e+06	1.67672e+07	0.0379292	0.609582	0.0326664
n349	N-Phenylacetylglutamine	Amino acids and Peptides氨基酸和多肽类	C13 H16 N2 O4	HMDB0006344	C04148	map00360 Phenylalanine metabolism	Phenylacetate Metabolism	2	4.596	C18_NEG	264.111	264.111	0.0151198	95.8	M	8.59855e+06	1.64117e+07	0.0363667	0.723118	0.353498
n351	Stachyose	Carbohydrates碳水化合物	C24 H42 O21	HMDB0003553	C01613	map00052 Galactose metabolism	Galactose Metabolism	1	0.911	C18_POS	666.221	666.222	-1.32509	95	M	1.99171e+07	5.73754e+06	0.0787617	2.10792	0.67564
n356	Fumaric acid	Organic acids有机酸类	C4 H4 O4	HMDB0000134	C00122	map01200 Carbon metabolism; map00350 Tyrosine metabolism; map00760 Nicotinate and nicotinamide metabolism; map00360 Phenylalanine metabolism; map00650 Butanoate metabolism; map05230 Central carbon metabolism in cancer; map00620 Pyruvate metabolism; map05200 Pathways in cancer; map00250 Alanine, aspartate and glutamate metabolism; map04922 Glucagon signaling pathway; map00220 Arginine biosynthesis…	Purine Metabolism; Urea Cycle; Aspartate Metabolism; Warburg Effect; Arginine and Proline Metabolism; Citric Acid Cycle; Mitochondrial Electron Transport Chain; Tyrosine Metabolism; Phenylalanine and Tyrosine Metabolism	1	7.241	HILIC_NEG	116.011	116.011	-0.7	81.9	M	6.43075e+06	4.53476e+06	0.140894	0.829138	0.806647
n357	Fomepizole	Organic compounds有机物类	C4 H6 N2	HMDB0015344	C07837			2	0.862	C18_POS	82.0524	82.0531	-8.82	85.1	M	1.38078e+07	1.01607e+07	0.0590637	1.57697	0.493002
n358	9-OxoODE	Eicosanoids花生四烯酸类	C18 H30 O3	HMDB0004669	C14766	map00591 Linoleic acid metabolism		2	9.427	C18_POS	294.219	294.219	-0.95	84.5	M	2.16501e+07	9.45848e+06	0.100242	2.07557	0.06722
n359	Deoxyinosine	Nucleosides核苷酸类	C10 H12 N4 O4	HMDB0000071	C05512	map02010 ABC transporters; map00230 Purine metabolism	Purine Metabolism	1	3.101	HILIC_NEG	252.086	252.086	0.976328	96	M	9.34875e+06	6.92977e+06	0.143529	1.03936	0.548188
n360	2-Hydroxyhippuric acid	Organic acids有机酸类	C9 H9 N O4	HMDB0000840	C07588			2	3.111	HILIC_NEG	195.053	195.053	0.34	88.1	M	469684	2.75776e+07	0.0583284	0.662919	0.155472
n362	Benzamide	Benzene苯环类	C7 H7 N O	HMDB0004461	C09815			1	1.081	HILIC_POS	121.052	121.053	-2.23589	86.6	M	6.52488e+06	8.43689e+06	0.0429051	0.978897	0.390998
n363	Imidazolelactic acid	Organic acids有机酸类	C6 H8 N2 O3	HMDB0002320	C05132			2	0.893	C18_POS	156.053	156.053	-0.37	91.9	M	1.20112e+07	8.65584e+06	0.0594839	2.28324	0.250578
n364	Diethylhexyl adipate	Fatty acids脂肪酸类	C22 H42 O4	HMDB0040270	C14240	map05207 Chemical carcinogenesis		2	11.927	C18_POS	370.308	370.308	-0.72	93.1	M	1.92019e+07	2.36733e+07	0.0504336	0.836904	0.874181
n365	Glutaminylisoleucine	Amino acids and Peptides氨基酸和多肽类	C11 H21 N3 O4	HMDB0028800				2	3.176	C18_POS	259.153	259.153	-0.42	93.7	M	7.78581e+06	1.35305e+07	0.0885773	0.93823	0.584806
n366	Valylarginine	Amino acids and Peptides氨基酸和多肽类	C11 H23 N5 O3	HMDB0029121				2	6.326	HILIC_POS	273.18	273.18	-0.2	84.7	M	4.80049e+06	5.5969e+06	0.275893	0.788782	0.922538
n367	Citraconic acid	Fatty acids脂肪酸类	C5 H6 O4	HMDB0000634	C02226	map01210 2-Oxocarboxylic acid metabolism; map00290 Valine, leucine and isoleucine biosynthesis		1	8.341	HILIC_NEG	130.027	130.027	0.65	85.7	M	1.32463e+07	1.05073e+07	0.0834124	2.89932	0.428132
n370	5-Hydroxyindoleacetic acid	Indole吲哚类	C10 H9 N O3	HMDB0000763	C05635	map00380 Tryptophan metabolism; map04726 Serotonergic synapse	Tryptophan Metabolism	1	2.739	C18_POS	191.058	191.058	0.0868137	94.1	M	4.78532e+06	1.04445e+07	0.115232	0.387646	0.129327
n372	Lysylthreonine	Amino acids and Peptides氨基酸和多肽类	C10 H21 N3 O4	HMDB0028961				2	7.223	HILIC_POS	247.153	247.153	-0.62	83.2	M	9.18896e+06	5.53892e+06	0.0678882	0.53028	0.843806
n373	Glutamylarginine	Amino acids and Peptides氨基酸和多肽类	C11 H21 N5 O5	HMDB0028813				2	8.143	HILIC_POS	303.154	303.154	-0.8	91.2	M	7.47102e+06	4.47173e+06	0.138646	1.24425	0.810778
n376	1,3-Dimethyluric acid	Nucleosides核苷酸类	C7 H8 N4 O3	HMDB0001857				1	3.063	HILIC_NEG	196.06	196.06	0.516097	86.7	M	469621	4.34215e+07	0.0481074	0.630412	0.115846
n377	3-AMP	Nucleosides核苷酸类	C10 H14 N5 O7 P	HMDB0003540	C01367	map00230 Purine metabolism	Bile Acid Biosynthesis; Pyrimidine Metabolism	2	7.526	HILIC_NEG	347.063	347.063	1.11794	98.3	M	4.50969e+06	1.09539e+07	0.102386	0.167303	0.00513353
n379	3-Hydroxymethylglutaric acid	Fatty acids脂肪酸类	C6 H10 O5	HMDB0000355	C03761			1	0.932	C18_NEG	162.053	162.053	-0.19588	85.8	M	1.21611e+07	5.91035e+06	0.14953	1.29435	0.21656
n381	Stearamide	Organic acids有机酸类	C18 H37 N O	HMDB0034146	C13846			2	11.837	C18_POS	283.287	283.288	-0.588115	91.3	M	1.99235e+07	2.36607e+07	0.142053	1.01696	0.838953
n385	Diprotin A	Xenobiotics外源物	C17 H31 N3 O4	HMDB0251473				2	5.883	C18_POS	341.231	341.231	-1.24	97.7	M	1.86647e+06	9.67435e+06	0.264428	0.746878	0.771269
n386	O-Adipoylcarnitine	Carnitine肉碱类	C13 H23 N O6	HMDB0061677				2	7.009	HILIC_POS	289.153	289.153	0.13	97.2	M	2.03901e+06	1.55523e+07	0.264067	1.42861	0.552169
n391	Decanoylcarnitine	Carnitine肉碱类	C17 H33 N O4	HMDB0000651	C03299			2	8.729	C18_POS	315.241	315.241	-1.01	93.7	M	7.33487e+06	1.09458e+07	0.199818	0.443985	0.137952
n393	Metoprolol acid	Organic acids有机酸类	C14 H21 N O4	HMDB0254682				2	4.335	C18_POS	267.147	267.147	-0.37	94.8	M	1.10065e+07	2.31675e+07	0.0838902	1.70742	0.416847
n395	N-alpha-Acetyl-L-lysine	Amino acids and Peptides氨基酸和多肽类	C8 H16 N2 O3	HMDB0000446	C12989			1	3.479	C18_NEG	188.116	188.116	-0.0686626	91.7	M	7.73105e+06	6.09553e+06	0.0119957	1.20734	0.612725
n397	N-Acetylputrescine	Organic acids有机酸类	C6 H14 N2 O	HMDB0002064	C02714	map00330 Arginine and proline metabolism		1	0.932	C18_POS	130.111	130.111	-0.47099	76.9	M	9.04043e+06	4.39284e+06	0.0345007	1.03079	0.708521
n398	Phenylalanylglutamic acid	Amino acids and Peptides氨基酸和多肽类	C14 H18 N2 O5	HMDB0028994				2	3.204	C18_POS	294.121	294.122	-0.38	86.1	M	5.35115e+06	6.64743e+06	0.0328339	1.34459	0.841424
n400	Aspartyl-Glutamine	Amino acids and Peptides氨基酸和多肽类	C9 H15 N3 O6	HMDB0028751				2	7.694	HILIC_POS	261.096	261.096	-0.88	79.3	M	2.68382e+06	2.40755e+06	0.181997	1.69385	0.598641
n401	Aspartyl-Glutamate	Amino acids and Peptides氨基酸和多肽类	C9 H14 N2 O7	HMDB0028752				2	8.181	HILIC_NEG	262.08	262.08	0.95	78.8	M	3.31996e+06	4.3066e+06	0.115485	1.98804	0.946924
n403	Phenylalanylproline	Amino acids and Peptides氨基酸和多肽类	C14 H18 N2 O3	HMDB0011177				2	5.067	C18_POS	262.131	262.132	-1.08	95.2	M	9.50976e+06	7.59115e+06	0.266855	1.43641	0.28645
n405	2-Butyloctyl sulfate	Organic compounds有机物类	C12 H26 O4 S		C22403			3	10.356	C18_NEG	266.155	266.155	0.22	94	M	1.69625e+07	2.06406e+07	0.05405	0.745263	0.924081
n406	Imidazoleacetic acid	Organic acids有机酸类	C5 H6 N2 O2	HMDB0002024	C02835	map00340 Histidine metabolism	Histidine Metabolism	1	3.726	HILIC_POS	126.043	126.043	-1.05	77.5	M	1.60467e+07	2.21863e+07	0.13448	0.645885	0.851311
n408	Azelaic acid	Fatty acids脂肪酸类	C9 H16 O4	HMDB0000784	C08261			1	6.901	C18_NEG	188.105	188.105	-0.602956	95.5	M	1.41052e+07	1.66926e+07	0.0524599	0.905416	0.884997
n410	Glutaminylaspartic acid	Amino acids and Peptides氨基酸和多肽类	C9 H15 N3 O6	HMDB0028793				2	7.799	HILIC_POS	261.096	261.096	-0.96	79.7	M	3.58199e+06	2.59006e+06	0.124143	1.63391	0.63801
n412	Alanylglutamic acid	Amino acids and Peptides氨基酸和多肽类	C8 H14 N2 O5	HMDB0028686				2	7.657	HILIC_POS	218.09	218.09	-0.83	78.6	M	3.48787e+06	2.89169e+06	0.0906479	1.63551	0.611689
n414	2-Amino-3-methyl-1-pyrrolidin-1-YL-butan-1-one	Organic compounds有机物类	C9 H18 N2 O	HMDB0246938				2	6.775	C18_POS	170.142	170.142	-0.61	94.9	M	3.86436e+07	1.86586e+07	0.0340418	0.876165	0.875658
n416	Fasoracetam	Xenobiotics外源物	C10 H16 N2 O2	HMDB0252174				3	4.578	C18_POS	196.121	196.121	-0.32	89.5	M	1.7159e+07	5.24955e+06	0.0428349	1.19381	0.29665
n417	Aspartyl-L-proline	Amino acids and Peptides氨基酸和多肽类	C9 H14 N2 O5	HMDB0002335				2	1.085	C18_POS	230.09	230.09	-0.19	78.6	M	1.26124e+07	2.20579e+07	0.220002	0.450732	0.308534
n418	Hydroxyoctanoic acid	Fatty acids脂肪酸类	C8 H16 O3	HMDB0000711				1	0.802	HILIC_NEG	160.11	160.11	0.605568	83.4	M	2.20047e+07	8.40202e+06	0.244524	0.79921	0.618297
n420	1,2,3-Tris(1-ethoxyethoxy)propane	Organic compounds有机物类	C15 H32 O6	HMDB0037162				2	7.398	C18_POS	308.22	308.22	-1.04	92.2	M	1.52457e+07	3.01557e+07	0.027343	0.464348	0.53902
n421	alpha-Ketoisovaleric acid	Fatty acids脂肪酸类	C5 H8 O3	HMDB0000019	C00141	map01240 Biosynthesis of cofactors; map01210 2-Oxocarboxylic acid metabolism; map01230 Biosynthesis of amino acids; map00280 Valine, leucine and isoleucine degradation; map00770 Pantothenate and CoA biosynthesis; map00290 Valine, leucine and isoleucine biosynthesis	Valine, Leucine, and Isoleucine Degradation	2	2.6	C18_NEG	116.047	116.047	-1.18697	84.2	M	8.88118e+06	4.01561e+06	0.141786	1.13348	0.127299
n422	Asparaginylglutamic acid	Amino acids and Peptides氨基酸和多肽类	C9 H15 N3 O6	HMDB0028730				2	0.876	C18_POS	261.096	261.096	-0.06	81.9	M	1.11659e+07	1.1073e+07	0.0793869	0.720033	0.91074
n423	Diisopropylphosphate	Organic acids有机酸类	C6 H15 O4 P	HMDB0251359	C03113			2	6.664	C18_POS	182.071	182.071	-0.35	85.5	M	1.53144e+07	1.983e+07	0.181637	0.788766	0.801948
n427	Gamma-Caprolactone	Xenobiotics外源物	C6 H10 O2	HMDB0003843				1	4.286	C18_POS	114.068	114.068	-2.30312	87.8	M	9.43747e+06	1.33608e+07	0.0280242	1.09181	0.861602
n428	Mdz-glucuronide	Xenobiotics外源物	C24 H21 Cl F N3 O7	HMDB0247486				2	7.161	C18_POS	517.105	517.105	-0.6	96.7	M	1.50278e+06	1.69127e+07	0.220075	0.678634	0.0886268
n430	Lewis X trisaccharide	Fatty acids脂肪酸类	C20 H35 N O15	HMDB0006568				2	7.057	HILIC_POS	529.2	529.201	-0.55	89.9	M	2.09633e+07	1.54571e+06	0.311145	1.90635	0.14834
n431	Benzophenone	Benzene苯环类	C13 H10 O	HMDB0032049	C06354			2	8.825	C18_POS	182.073	182.073	-0.24	88.2	M	1.33386e+07	1.81053e+07	0.210114	0.625887	0.626948
n433	6-Oxopiperidine-2-carboxylic acid	Amino acids and Peptides氨基酸和多肽类	C6 H9 N O3	HMDB0061705				2	0.885	C18_POS	143.058	143.058	0.13	84.9	M	1.07051e+07	8.58351e+06	0.306341	1.7314	0.158474
n435	Glutamylproline	Amino acids and Peptides氨基酸和多肽类	C10 H16 N2 O5	HMDB0028827				2	7.59	HILIC_POS	244.106	244.106	-0.93	80.4	M	4.45297e+06	2.05031e+06	0.206873	4.91986	0.316264
n436	N-Acetylaspartic acid	Amino acids and Peptides氨基酸和多肽类	C6 H9 N O5	HMDB0000812	C01042	map00250 Alanine, aspartate and glutamate metabolism	Aspartate Metabolism	2	6.989	HILIC_NEG	175.048	175.048	0.28	76.1	M	6.24236e+06	1.44992e+06	0.244515	2.81715	0.0572957
n437	Glutamylasparagine	Amino acids and Peptides氨基酸和多肽类	C9 H15 N3 O6	HMDB0028814				2	7.505	HILIC_NEG	261.096	261.096	0.7	83.2	M	3.12626e+06	3.31959e+06	0.13915	1.57949	0.916699
n438	Cer(d18:1/18:0)	Ceramides神经酰胺类	C36 H71 N O3	HMDB0004950	C00195	map05415 Diabetic cardiomyopathy; map00600 Sphingolipid metabolism; map04931 Insulin resistance; map04071 Sphingolipid signaling pathway; map04217 Necroptosis; map04933 AGE-RAGE signaling pathway in diabetic complications; map04920 Adipocytokine signaling pathway; map05140 Leishmaniasis; map04722 Neurotrophin signaling pathway	Sphingolipid Metabolism	2	15.857	C18_POS	565.543	565.543	-0.94	81.4	M	2.64897e+07	1.63266e+07	0.263949	2.04273	0.120241
n439	Aldosterone	steroids类固醇类	C21 H28 O5	HMDB0000037	C01780	map00140 Steroid hormone biosynthesis; map04925 Aldosterone synthesis and secretion; map04960 Aldosterone-regulated sodium reabsorption	Steroidogenesis	1	7.499	C18_POS	360.193	360.194	-1.6729	82.9	M	2.25085e+07	1.00569e+06	0.298723	3.34948	0.354964
n440	Asparaginyl-Threonine	Amino acids and Peptides氨基酸和多肽类	C8 H15 N3 O5	HMDB0028741				2	6.258	HILIC_NEG	233.101	233.101	0.74	90.1	M	2.0126e+06	7.26521e+06	0.050453	2.01818	0.959887
n441	Histidylproline	Amino acids and Peptides氨基酸和多肽类	C11 H16 N4 O3	HMDB0028893				2	6.501	HILIC_POS	252.122	252.122	-0.53	95	M	5.55473e+06	4.69413e+06	0.119813	1.85544	0.352566
n444	PC(O-16:0/20:5(5Z,8Z,11Z,14Z,17Z))	Glycerophosphocholines磷脂胆碱类	C44 H80 N O7 P	HMDB0039528				2	15.066	C18_POS	765.566	765.567	-1.51	84.5	M	8.00872e+06	2.60089e+07	0.169392	1.13567	0.876056
n447	SM(d18:1/18:0)	Sphingolipids鞘脂	C41 H83 N2 O6 P	HMDB0001348	C00550	map00600 Sphingolipid metabolism; map04071 Sphingolipid signaling pathway; map04217 Necroptosis	Sphingolipid Metabolism	1	15.547	C18_POS	730.599	730.599	-0.300469	97	M	2.29017e+07	1.96039e+07	0.118147	1.03357	0.5447
n448	beta-Ala-Phe	Amino acids and Peptides氨基酸和多肽类	C12 H16 N2 O3	HMDB0028694				2	3.407	C18_POS	236.116	236.116	-0.55	87.1	M	5.13304e+06	3.76986e+06	0.0727671	1.36578	0.785151
n449	Methionyl-Valine	Amino acids and Peptides氨基酸和多肽类	C10 H20 N2 O3 S	HMDB0028986				2	3.447	C18_POS	248.119	248.119	-0.5	83.1	M	3.45077e+06	5.52933e+06	0.122698	2.82451	0.958055
n450	Serylvaline	Amino acids and Peptides氨基酸和多肽类	C8 H16 N2 O4	HMDB0029052				2	1.526	C18_POS	204.111	204.111	0.35	86.3	M	8.62776e+06	7.58812e+06	0.14428	2.20864	0.973451
n454	Benzaldehyde	Benzene苯环类	C7 H6 O	HMDB0006115	C00261			1	2.988	C18_POS	106.041	106.042	-5.37333	95	M	5.48058e+06	4.66052e+06	0.107238	2.92368	0.153906
n456	Theophylline	Nucleosides核苷酸类	C7 H8 N4 O2	HMDB0001889	C07130	map00232 Caffeine metabolism	Caffeine Metabolism	1	4.026	C18_POS	180.065	180.065	-0.225255	91.2	M	6.40826e+06	3.33033e+07	0.057462	0.521734	0.604875
n457	Phenylalanylphenylalanine	Amino acids and Peptides氨基酸和多肽类	C18 H20 N2 O3	HMDB0013302				1	5.938	C18_POS	312.147	312.147	-1.48767	95.3	M	6.49183e+06	1.09081e+07	0.129805	0.814172	0.782866
n458	Androstenediol 3-sulfate	steroids类固醇类	C19 H30 O5 S	HMDB0248416				2	8.986	C18_NEG	370.181	370.181	0.07	93.6	M	1.10119e+06	1.29203e+07	0.0316494	0.208154	0.0207095
n459	Ceftriaxone	Carbohydrates碳水化合物	C18 H18 N8 O7 S3	HMDB0015343	C06683			2	4.759	C18_POS	554.046	554.046	0.02	80.9	M	5.03755e+06	9.69395e+06	0.0560587	0.495423	0.766053
n460	Erythorbic acid	Organic acids有机酸类	C6 H8 O6	HMDB0000044	C20364		Carnitine Synthesis; Oxidation of Branched-Chain Fatty Acids; Tyrosine Metabolism; Phytanic Acid Peroxisomal Oxidation; Catecholamine Biosynthesis	3	0.903	C18_NEG	176.032	176.032	-0.34	76.8	M	3.50385e+06	1.54973e+07	0.11511	0.478051	0.0970901
n461	Aspartyl-Alanine	Amino acids and Peptides氨基酸和多肽类	C7 H12 N2 O5	HMDB0028746				2	7.55	HILIC_NEG	204.075	204.075	0.89	83.2	M	3.47915e+06	3.66069e+06	0.229749	1.29251	0.865811
n462	Alanyl-Glutamine	Amino acids and Peptides氨基酸和多肽类	C8 H15 N3 O4	HMDB0028685				2	6.313	HILIC_POS	217.106	217.106	-0.54	85.5	M	4.34973e+06	1.96246e+06	0.0982904	2.11051	0.394609
n464	N-Acetylleucine	Amino acids and Peptides氨基酸和多肽类	C8 H15 N O3	HMDB0011756	C02710			1	5.439	C18_NEG	173.105	173.105	-0.899737	94.9	M	7.28736e+06	329575	0.0495555	1.18082	0.359786
n465	PE(16:0/18:1(11Z))	Glycerophosphoethanolamines甘油磷酸乙醇胺类	C39 H76 N O8 P	HMDB0008926	C00350	map00564 Glycerophospholipid metabolism; map04723 Retrograde endocannabinoid signaling; map04140 Autophagy; map05167 Kaposi sarcoma-associated herpesvirus infection; map00563 Glycosylphosphatidylinositol (GPI)-anchor biosynthesis; map05130 Pathogenic Escherichia coli infection; map04136 Autophagy	Phosphatidylethanolamine Biosynthesis PE; Phosphatidylcholine Biosynthesis PC	2	15.67	C18_POS	717.53	717.531	-1.06	91.3	M	1.96845e+07	1.90755e+07	0.173613	1.37105	0.381279
n467	Xanthosine	Nucleosides核苷酸类	C10 H12 N4 O6	HMDB0000299	C01762	map02010 ABC transporters; map00230 Purine metabolism; map00232 Caffeine metabolism	Purine Metabolism	1	2.682	C18_NEG	284.076	284.076	0.852759	94.7	M	4.03554e+06	7.78004e+06	0.136202	1.6504	0.971724
n468	N,N-Diethylethanolamine	Amines胺类	C6 H15 N O	HMDB0033971				2	3.095	HILIC_POS	117.115	117.115	-5.39	81.9	M	1.48548e+07	1.84814e+07	0.0267861	0.99407	0.989306
n469	Glucose 6-phosphate	Carbohydrates碳水化合物	C6 H13 O9 P	HMDB0001401	C00092	map00524 Neomycin, kanamycin and gentamicin biosynthesis; map00562 Inositol phosphate metabolism; map00500 Starch and sucrose metabolism; map05415 Diabetic cardiomyopathy; map05230 Central carbon metabolism in cancer; map04973 Carbohydrate digestion and absorption; map04918 Thyroid hormone synthesis; map04931 Insulin resistance; map04911 Insulin secretion; map04917 Prolactin signaling pathway	Galactose Metabolism; Pentose Phosphate Pathway; Starch and Sucrose Metabolism; Gluconeogenesis; Warburg Effect; Inositol Metabolism; Nucleotide Sugars Metabolism; Inositol Phosphate Metabolism; Glycolysis	1	8.098	HILIC_NEG	260.03	260.03	0.684604	98.1	M	1.12304e+07	6.22176e+06	0.102144	0.82651	0.807
n470	Asparaginyl-Phenylalanine	Amino acids and Peptides氨基酸和多肽类	C13 H17 N3 O4	HMDB0028738				2	3.777	C18_POS	279.122	279.122	-0.6	91.5	M	4.18068e+06	4.89979e+06	0.0730159	0.462839	0.419248
n471	Salicylamide	Benzene苯环类	C7 H7 N O2	HMDB0015687	D01811			1	3.996	HILIC_POS	137.048	137.048	0.33	75.9	M	6.48575e+06	9.15594e+06	0.0952273	0.687602	0.383608
n472	Isoleucyl-Glutamate	Amino acids and Peptides氨基酸和多肽类	C11 H20 N2 O5	HMDB0028906				2	2.456	C18_POS	260.137	260.137	0.27	89.9	M	5.55088e+06	5.17575e+06	0.0424582	0.930057	0.809922
n474	Aspartyl-Asparagine	Amino acids and Peptides氨基酸和多肽类	C8 H13 N3 O6	HMDB0028748				2	7.825	HILIC_POS	247.08	247.08	-0.86	90	M	5.77711e+06	1.77905e+06	0.0596621	1.82562	0.193179
n475	Nonanoic acid	Fatty acids脂肪酸类	C9 H18 O2	HMDB0000847	C01601			2	0.736	HILIC_NEG	158.131	158.131	0.65	77.3	M	1.19938e+07	8.71341e+06	0.0780349	0.527205	0.950414
n477	Histidylisoleucine	Amino acids and Peptides氨基酸和多肽类	C12 H20 N4 O3	HMDB0028888				2	1.55	C18_POS	268.153	268.154	-0.18	90.4	M	6.0955e+06	6.05466e+06	0.199188	0.790616	0.587225
n478	PI(18:0/20:4(5Z,8Z,11Z,14Z))	Lipids脂质	C47 H83 O13 P	HMDB0009815				2	14.753	C18_POS	886.556	886.557	-1.76	82.8	M	6.41171e+06	1.9715e+07	0.27117	1.52043	0.92637
n479	Glutamyltyrosine	Amino acids and Peptides氨基酸和多肽类	C14 H18 N2 O6	HMDB0028831				2	2.675	C18_POS	310.116	310.116	-0.14	94.7	M	3.06554e+06	3.2763e+06	0.068197	2.84259	0.604855
n480	Histamine	Amines胺类	C5 H9 N3	HMDB0000870	C00388	map04080 Neuroactive ligand-receptor interaction; map04974 Protein digestion and absorption; map00340 Histidine metabolism; map04750 Inflammatory mediator regulation of TRP channels; map04971 Gastric acid secretion; map04721 Synaptic vesicle cycle; map04664 Fc epsilon RI signaling pathway; map05310 Asthma	Histidine Metabolism	1	5.591	HILIC_POS	111.079	111.08	-3.94994	93	M	1.18793e+07	1.48772e+07	0.0458147	2.17697	0.318129
n482	Chlorhexidine	Benzene苯环类	C22 H30 Cl2 N10	HMDB0015016	C06902			2	7.455	C18_POS	504.203	504.203	-0.71	87.6	M	3.24777e+07	2.84252e+06	0.165665	7.06006	0.0535774
n484	phosphoethanolamine	Organic acids有机酸类	C2 H8 N O4 P	HMDB0000224	C00346	map00564 Glycerophospholipid metabolism; map00600 Sphingolipid metabolism; map04071 Sphingolipid signaling pathway; map00563 Glycosylphosphatidylinositol (GPI)-anchor biosynthesis	Phosphatidylcholine Biosynthesis PC; Phosphatidylethanolamine Biosynthesis PE; Phosphatidylcholine Biosynthesis; Sphingolipid Metabolism; Phosphatidylethanolamine Biosynthesis	1	8.292	HILIC_NEG	141.019	141.019	0.0570953	92.1	M	4.03354e+06	1.1332e+07	0.122195	0.241511	0.10769
n485	Midazolam	Xenobiotics外源物	C18 H13 Cl F N3	HMDB0014821	C07524			2	7.078	C18_POS	325.078	325.078	-0.9	90.5	M	2.60863e+06	1.15042e+07	0.0556502	0.021688	0.0121417
n486	Tyrosyl-Proline	Amino acids and Peptides氨基酸和多肽类	C14 H18 N2 O4	HMDB0029113				2	3.421	C18_POS	278.127	278.127	-0.24	88.3	M	4.51432e+06	2.73229e+06	0.0590782	2.98832	0.201138
n489	Leucylproline	Amino acids and Peptides氨基酸和多肽类	C11 H20 N2 O3	HMDB0011175				2	4.405	HILIC_NEG	228.148	228.147	0.68	75.8	M	4.17986e+06	7.21153e+06	0.299623	1.25835	0.843454
n490	Glutamyllysine	Amino acids and Peptides氨基酸和多肽类	C11 H21 N3 O5	HMDB0004207				2	6.908	HILIC_POS	275.148	275.148	-0.41	75	M	2.04594e+06	8.58122e+06	0.162767	2.00208	0.840301
n491	2-Propylglutaric acid	Fatty acids脂肪酸类	C8 H14 O4	HMDB0060684	C16658	map00982 Drug metabolism		2	1.374	HILIC_NEG	174.089	174.089	0.04	81.7	M	1.77529e+07	4.94605e+06	0.17136	0.608746	0.709913
n492	3-Hydroxyhlppurlc acid	Organic acids有机酸类	C9 H9 N O4	HMDB0006116				1	3.8	C18_POS	195.053	195.053	-0.328704	95.4	M	312119	1.44776e+07	0.0563297	0.614968	0.160601
n493	Histidylglutamine	Amino acids and Peptides氨基酸和多肽类	C11 H17 N5 O4	HMDB0028883				2	6.877	HILIC_POS	283.128	283.128	-0.24	86	M	2.15977e+06	2.22017e+06	0.11227	2.09652	0.860288
n494	Pseudouridine	Nucleosides核苷酸类	C9 H12 N2 O6	HMDB0000767	C02067	map00240 Pyrimidine metabolism		1	3.922	HILIC_NEG	244.07	244.07	0.798517	88.5	M	5.61397e+06	6.52048e+06	0.241437	1.03366	0.723889
n495	Guanosine	Nucleosides核苷酸类	C10 H13 N5 O5	HMDB0000133	C00387	map02010 ABC transporters; map00230 Purine metabolism	Purine Metabolism	1	2.28	C18_POS	283.092	283.092	-0.350834	90.4	M	8.31149e+06	2.45152e+07	0.0203087	1.61384	0.912016
n496	Isoleucyl-Histidine	Amino acids and Peptides氨基酸和多肽类	C12 H20 N4 O3	HMDB0028909				2	5.597	HILIC_POS	268.153	268.154	-0.31	91.5	M	4.12608e+06	4.06313e+06	0.108221	0.619372	0.615901
n498	Aspartylphenylalanine	Amino acids and Peptides氨基酸和多肽类	C13 H16 N2 O5	HMDB0000706				1	4.103	C18_POS	280.106	280.106	-0.192293	92.6	M	2.27991e+06	4.45812e+06	0.0843941	1.43947	0.992147
n500	LysoPC(18:0/0:0)	Glycerophosphocholines磷脂胆碱类	C26 H54 N O7 P	HMDB0010384	C04230	map00564 Glycerophospholipid metabolism; map05231 Choline metabolism in cancer		2	11.63	C18_POS	523.363	523.364	-0.89	91.7	M	1.75749e+07	1.12946e+07	0.173721	1.07423	0.755127
n502	Prilocaine	Amino acids and Peptides氨基酸和多肽类	C13 H20 N2 O	HMDB0014888	C07531			2	4.441	C18_POS	220.157	220.158	-0.54	89.1	M	4.3343e+06	2.55246e+07	0.0419446	0.055209	0.268878
n503	Isoleucyl-Glycine	Amino acids and Peptides氨基酸和多肽类	C8 H16 N2 O3	HMDB0028907				2	2.545	C18_POS	188.116	188.116	-0.02	91.7	M	6.08253e+06	3.68567e+06	0.0932409	2.47999	0.332849
n504	2-Pyridylacetic acid	Organic acids有机酸类	C7 H7 N O2	HMDB0060722				2	5.152	C18_POS	137.047	137.048	-2.39	79.9	M	9.66664e+06	3.73856e+06	0.111995	0.682869	0.935866
n505	Histidylhistidine	Amino acids and Peptides氨基酸和多肽类	C12 H16 N6 O3	HMDB0028887				2	7.16	HILIC_POS	292.128	292.128	-0.42	76.7	M	5.3127e+06	1.78475e+06	0.0485648	6.4794	0.196561
n507	Acetophenone	Organic compounds有机物类	C8 H8 O	HMDB0033910	C07113			2	1.588	C18_POS	120.057	120.058	-2.15	89.1	M	4.96888e+06	3.3574e+06	0.0662695	1.4071	0.433242
n508	Glyceryl monolinoleate	Fatty acids脂肪酸类	C21 H38 O4	HMDB0242115				2	11.304	C18_POS	354.277	354.277	-0.9	90.4	M	1.1132e+07	6.05752e+06	0.345619	3.20239	0.168028
n512	(-)-threo-sphingosine	Sphingolipids鞘脂	C18 H37 N O2	HMDB0000252	C02934	map00600 Sphingolipid metabolism	Sphingolipid Metabolism	3	10.487	C18_POS	299.282	299.282	-0.94	93.2	M	1.54711e+07	1.38298e+07	0.238735	0.947938	0.771759
n513	PE(18:0/20:4(5Z,8Z,11Z,14Z))	Glycerophosphoethanolamines甘油磷酸乙醇胺类	C43 H78 N O8 P	HMDB0009003			Phosphatidylethanolamine Biosynthesis PE; Phosphatidylcholine Biosynthesis PC	2	15.813	C18_NEG	767.547	767.547	0.99	86.5	M	3.99414e+06	7.37607e+06	0.0218185	0.656684	0.826717
n515	TRIBUTYL PHOSPHATE	Organic acids有机酸类	C12 H27 O4 P	HMDB0259164	C14439			2	10.089	C18_POS	266.164	266.165	-0.8	89	M	1.24756e+07	1.33882e+07	0.0862822	1.258	0.891618
n516	Metenamine	Xenobiotics外源物	C6 H12 N4	HMDB0029598				2	4.859	HILIC_POS	140.106	140.106	-1.04	80.1	M	5.91697e+06	5.48099e+06	0.184496	0.938536	0.757552
n517	Rivastigmine	Benzene苯环类	C14 H22 N2 O2	HMDB0015124	C11766			2	3.285	C18_POS	250.168	250.168	-0.47	81.6	M	2.9197e+06	1.21352e+07	0.0646443	0.123732	0.3146
n519	Asparaginylaspartic acid	Amino acids and Peptides氨基酸和多肽类	C8 H13 N3 O6	HMDB0028727				2	7.804	HILIC_NEG	247.081	247.08	0.71	76.4	M	3.98192e+06	1.79861e+06	0.14954	2.33998	0.35471
n520	Seryllysine	Amino acids and Peptides氨基酸和多肽类	C9 H19 N3 O4	HMDB0029044				2	7.529	HILIC_POS	233.137	233.138	-0.82	79.9	M	3.63461e+06	3.72416e+06	0.156989	0.628135	0.80158
n521	3alpha-Hydroxy-5alpha-pregnan-20-one sulfate	steroids类固醇类	C21 H34 O5 S	HMDB0253218				2	0.72	HILIC_NEG	398.213	398.213	0.83	94.2	M	1.19457e+06	1.80897e+07	0.138205	0.381285	0.00438897
n522	PS(18:0/22:6(4Z,7Z,10Z,13Z,16Z,19Z))	Lipids脂质	C46 H78 N O10 P	HMDB0010167	C02737	map00564 Glycerophospholipid metabolism; map00260 Glycine, serine and threonine metabolism; map05146 Amoebiasis; map05140 Leishmaniasis; map05322 Systemic lupus erythematosus	Phosphatidylethanolamine Biosynthesis PE; Phosphatidylcholine Biosynthesis PC	2	14.731	C18_NEG	835.537	835.536	1.37	91.9	M	6.51176e+06	8.62275e+06	0.115304	1.78412	0.684427
n524	Octadecylamine	Amines胺类	C18 H39 N	HMDB0029586				2	11.14	C18_POS	269.308	269.308	-0.86	93.5	M	1.49005e+07	1.666e+07	0.224096	1.03012	0.893984
n525	Tyrosyl-Isoleucine	Amino acids and Peptides氨基酸和多肽类	C15 H22 N2 O4	HMDB0029108				2	4.593	C18_POS	294.158	294.158	-0.39	89.6	M	5.99321e+06	4.1327e+06	0.178962	2.79469	0.687262
n526	Glycocholic acid	Bile acids胆汁酸类	C26 H43 N O6	HMDB0000138	C01921	map04976 Bile secretion; map00120 Primary bile acid biosynthesis; map04979 Cholesterol metabolism	Bile Acid Biosynthesis	1	9.413	C18_POS	465.309	465.309	-0.641293	89.4	M	1.21512e+07	4.27673e+06	0.182356	0.615745	0.530477
n527	LysoPE(18:1(9Z)/0:0)	Glycerophosphoethanolamines甘油磷酸乙醇胺类	C23 H46 N O7 P	HMDB0011506				2	11.205	C18_POS	479.301	479.301	-0.72	83.9	M	9.88594e+06	1.40059e+07	0.276033	0.744025	0.411766
n528	DG(18:2(9Z,12Z)/18:2(9Z,12Z)/0:0)	Glycerolipids甘油酯类	C39 H68 O5	HMDB0007248	C00165	map04726 Serotonergic synapse; map05415 Diabetic cardiomyopathy; map04750 Inflammatory mediator regulation of TRP channels; map05022 Pathways of neurodegeneration; map05200 Pathways in cancer; map04973 Carbohydrate digestion and absorption; map05012 Parkinson disease; map04024 cAMP signaling pathway; map04714 Thermogenesis; map04925 Aldosterone synthesis and secretion; map04918 Thyroid hormone sy…	De Novo Triacylglycerol Biosynthesis TG; Phosphatidylethanolamine Biosynthesis PE; Phosphatidylcholine Biosynthesis PC	2	15.445	C18_POS	616.506	616.507	-0.95	89.5	M	1.21678e+07	7.27252e+06	0.282239	4.61721	0.114662
n529	Hippuric acid	Organic acids有机酸类	C9 H9 N O3	HMDB0000714	C01586			1	4.439	C18_NEG	179.058	179.058	-0.546486	93.3	M	3.39204e+06	8.16097e+06	0.00345263	0.794987	0.921989
n532	Salicyluric acid	Organic acids有机酸类	C9 H9 N O4	HMDB0000840	C07588			1	0.788	HILIC_NEG	195.053	195.053	0.558567	93.1	M	1.03594e+06	9.35321e+06	0.0454679	0.482677	0.0925077
n534	Neohesperidose	Carbohydrates碳水化合物	C12 H22 O10	HMDB0029523	C08244			3	0.833	C18_NEG	326.121	326.121	0.38	78.2	M	1.25977e+07	4.35173e+06	0.237583	5.45116	0.081216
n536	Cholesterol sulfate	steroids类固醇类	C27 H46 O4 S	HMDB0000653	C18043	map00140 Steroid hormone biosynthesis		2	12.55	C18_NEG	466.312	466.312	0.05	94.8	M	1.85264e+07	5.84431e+06	0.066348	2.4749	0.151201
n537	3-Hydroxyisovalerylcarnitine	Carnitine肉碱类	C12 H23 N O5	HMDB0061189				2	2.527	C18_POS	261.158	261.158	0.15	89.6	M	3.6015e+06	5.71883e+06	0.0460003	0.901864	0.344674
n538	Serylhistidine	Amino acids and Peptides氨基酸和多肽类	C9 H14 N4 O4	HMDB0029041				2	6.688	HILIC_POS	242.101	242.101	-0.69	82.6	M	5.76889e+06	1.41013e+06	0.0934468	3.10778	0.07838
n539	Phenylalanyllysine	Amino acids and Peptides氨基酸和多肽类	C15 H23 N3 O3	HMDB0029000				2	6.23	HILIC_POS	293.174	293.174	-0.34	77.6	M	1.55637e+06	921288	0.187699	2.3977	0.359312
n541	Cortisol	steroids类固醇类	C21 H30 O5	HMDB0000063	C00735	map00140 Steroid hormone biosynthesis; map04976 Bile secretion; map04080 Neuroactive ligand-receptor interaction; map05200 Pathways in cancer; map04934 Cushing syndrome; map04927 Cortisol synthesis and secretion; map05215 Prostate cancer; map04960 Aldosterone-regulated sodium reabsorption	Steroidogenesis	1	7.765	C18_POS	362.209	362.209	-1.65022	87.6	M	6.06111e+06	7.54468e+06	0.149851	0.24299	0.497762
n544	Arginylglycine	Amino acids and Peptides氨基酸和多肽类	C8 H17 N5 O3	HMDB0028709				2	7.54	HILIC_POS	231.133	231.133	0.48	94.9	M	4.31412e+06	4.14574e+06	0.0713749	3.62257	0.68536
n545	Arachidonic acid	Fatty acids脂肪酸类	C20 H32 O2	HMDB0001043	C00219	map00590 Arachidonic acid metabolism; map01040 Biosynthesis of unsaturated fatty acids; map04726 Serotonergic synapse; map04750 Inflammatory mediator regulation of TRP channels; map04216 Ferroptosis; map00591 Linoleic acid metabolism; map04913 Ovarian steroidogenesis; map04925 Aldosterone synthesis and secretion; map04723 Retrograde endocannabinoid signaling; map04270 Vascular smooth muscle contr…	Alpha Linolenic Acid and Linoleic Acid Metabolism; Arachidonic Acid Metabolism	1	11.488	C18_NEG	304.24	304.24	0.497327	82.4	M	9.67399e+06	8.60517e+06	0.206613	2.4198	0.376273
n548	Isoleucyl-Methionine	Amino acids and Peptides氨基酸和多肽类	C11 H22 N2 O3 S	HMDB0028913				2	3.998	C18_POS	262.135	262.135	-0.1	91.7	M	3.58069e+06	3.23847e+06	0.0187405	1.94491	0.892118
n549	Glutaminylvaline	Amino acids and Peptides氨基酸和多肽类	C10 H19 N3 O4	HMDB0028810				2	1.313	C18_POS	245.138	245.138	0.09	76.3	M	3.23245e+06	9.05676e+06	0.0620624	0.970108	0.135221
n550	Lincomycin	Amino acids and Peptides氨基酸和多肽类	C18 H34 N2 O6 S	HMDB0015564	C06812			2	4.471	C18_POS	406.214	406.214	0.05	90	M	1.36568e+06	1.03922e+07	0.0882959	1.02917	0.636201
n552	beta-Muricholic Acid	Bile acids胆汁酸类	C24 H40 O5	HMDB0000364	C17727			3	9.932	C18_NEG	408.287	408.288	-0.218408	93.1	M	1.22864e+07	147570	0.0793194	4.62617	0.0403898
n553	LysoPC(18:2(9Z,12Z)/0:0)	Glycerophosphocholines磷脂胆碱类	C26 H50 N O7 P	HMDB0010386				2	10.9	C18_POS	519.332	519.332	-0.7	93.6	M	7.93146e+06	1.45791e+07	0.0596641	0.430612	0.412301
n554	Pyridoxamine	Amines胺类	C8 H12 N2 O2	HMDB0001431	C00534	map04977 Vitamin digestion and absorption; map00750 Vitamin B6 metabolism	Vitamin B6 Metabolism	1	3.044	C18_POS	168.09	168.09	-0.490472	93.8	M	6.19686e+06	2.95409e+06	0.0869121	1.09327	0.317532
n555	alpha-Hydroxymetoprolol	Benzene苯环类	C15 H25 N O4	HMDB0060994				2	0.837	HILIC_POS	283.178	283.178	-0.82	92	M	1.94113e+07	3.16383e+06	0.130962	1.54622	0.494706
n556	Serylarginine	Amino acids and Peptides氨基酸和多肽类	C9 H19 N5 O4	HMDB0029033				2	7.319	HILIC_POS	261.144	261.144	-0.78	84.1	M	2.31692e+06	4.35823e+06	0.035832	1.76659	0.827922
n558	1-Palmitoyl-2-oleoylglycero-3-phosphoglycerol	Lipids脂质	C40 H77 O10 P	HMDB0244000				3	14.817	C18_NEG	748.526	748.525	0.59	89.6	M	9.58723e+06	9.38959e+06	0.0559382	1.10392	0.850144
n559	Glutarylcarnitine	Carnitine肉碱类	C12 H21 N O6	HMDB0013130				2	7.176	HILIC_POS	275.137	275.137	-0.13	95.6	M	3.36957e+06	4.49364e+06	0.0195621	1.99624	0.403093
n560	Serotonin	Amines胺类	C6 H12 O5	HMDB0000259	C00780	map04976 Bile secretion; map00380 Tryptophan metabolism; map04080 Neuroactive ligand-receptor interaction; map04726 Serotonergic synapse; map04750 Inflammatory mediator regulation of TRP channels; map04742 Taste transduction; map05207 Chemical carcinogenesis; map04024 cAMP signaling pathway; map04721 Synaptic vesicle cycle; map04540 Gap junction	Tryptophan Metabolism	1	6.624	C18_POS	164.068	164.068	-0.597522	77.6	M	8.17125e+06	1.29055e+07	0.0329285	0.719996	0.964789
n562	Actarit	Benzene苯环类	C10 H11 N O3	HMDB0247976				2	6.036	C18_POS	193.074	193.074	-0.08	77.5	M	1.10327e+06	7.40503e+06	0.0319651	0.243619	0.0474247
n563	PI(16:0/18:1(9Z))	Lipids脂质	C43 H81 O13 P	HMDB0009783			Phosphatidylinositol Phosphate Metabolism	2	14.685	C18_NEG	836.542	836.541	0.9	90.5	M	5.80146e+06	1.2985e+07	0.0452522	0.91275	0.746758
n564	5-Hydroxyindole	Indole吲哚类	C8 H7 N O	HMDB0059805				1	4.155	C18_POS	133.053	133.053	-1.12506	90.4	M	3.77783e+06	7.36213e+06	0.12555	0.376285	0.402731
n565	(S)-2-Piperidinone-6	Organic compounds有机物类	C6 H9 N O3					1	2.463	C18_POS	143.058	143.058	0.150097	92.3	M	1.00971e+07	5.19365e+06	0.228545	1.25832	0.367039
n566	N2,N2-Dimethylguanosine	Nucleosides核苷酸类	C12 H17 N5 O5	HMDB0004824				2	3.488	C18_POS	311.123	311.123	0.08	89.1	M	3.07651e+06	3.04118e+06	0.043121	1.10517	0.841144
n567	Guanosine 5'-monophosphate	Nucleosides核苷酸类	C10 H14 N5 O8 P	HMDB0001397	C00144	map00230 Purine metabolism; map04742 Taste transduction; map01523 Antifolate resistance; map04022 cGMP-PKG signaling pathway; map04744 Phototransduction; map04740 Olfactory transduction	Purine Metabolism; Glutamate Metabolism	2	8.156	HILIC_NEG	363.059	363.058	1.54728	91.1	M	1.59341e+06	2.99647e+06	0.0410937	0.330453	0.0882589
n569	Guanosine monophosphate	Nucleosides核苷酸类	C10 H14 N5 O8 P	HMDB0001397	C00144	map00230 Purine metabolism; map04742 Taste transduction; map01523 Antifolate resistance; map04022 cGMP-PKG signaling pathway; map04744 Phototransduction; map04740 Olfactory transduction	Purine Metabolism; Glutamate Metabolism	1	1.057	C18_POS	363.058	363.058	-0.694208	90.1	M	2.67713e+06	4.98443e+06	0.256904	0.412867	0.0411877
n570	14,15-Epoxy-5,8,11-eicosatrienoic acid	Eicosanoids花生四烯酸类	C20 H32 O3	HMDB0004264	C14771	map00590 Arachidonic acid metabolism; map04726 Serotonergic synapse; map04270 Vascular smooth muscle contraction	Arachidonic Acid Metabolism	2	10.584	C18_POS	320.235	320.235	-0.81	81	M	5.57779e+06	5.90021e+06	0.155055	1.057	0.936639
n571	Clopidogrel carboxylic acid	Amino acids and Peptides氨基酸和多肽类	C15 H14 Cl N O2 S	HMDB0250357				2	6.18	C18_POS	307.043	307.043	-1.08	93	M	8.64109e+06	145665	0.0657521	1.24205	0.468553
n573	N-Acetyl-L-alanine	Amino acids and Peptides氨基酸和多肽类	C5 H9 N O3	HMDB0000766				1	4.492	HILIC_NEG	131.058	131.058	0.0947182	85.7	M	2.77047e+06	3.88577e+06	0.166871	0.718731	0.173781
n574	PE(18:0/18:2(9Z,12Z))	Glycerophosphoethanolamines甘油磷酸乙醇胺类	C41 H78 N O8 P	HMDB0008994			Phosphatidylethanolamine Biosynthesis PE; Phosphatidylcholine Biosynthesis PC	2	15.827	C18_NEG	743.547	743.547	0.77	75.5	M	4.62475e+06	5.29233e+06	0.0458206	1.33773	0.314389
n577	gamma-Linolenic acid	Fatty acids脂肪酸类	C18 H30 O2	HMDB0003073	C06426	map01040 Biosynthesis of unsaturated fatty acids; map00591 Linoleic acid metabolism	Alpha Linolenic Acid and Linoleic Acid Metabolism	1	10.023	C18_POS	278.224	278.225	-0.84533	84.4	M	1.53542e+07	6.1242e+06	0.0621433	0.976929	0.552756
n578	LysoPC(18:1(9Z)/0:0)	Glycerophosphocholines磷脂胆碱类	C26 H52 N O7 P	HMDB0002815				2	11.297	C18_POS	521.348	521.348	-1.01	85.8	M	1.08473e+07	7.16113e+06	0.0285249	1.51365	0.768406
n579	PC(22:6(4Z,7Z,10Z,13Z,16Z,19Z)/18:0)	Glycerophosphocholines磷脂胆碱类	C48 H84 N O8 P	HMDB0008727			Phosphatidylethanolamine Biosynthesis PE; Phosphatidylcholine Biosynthesis PC	2	15.517	C18_POS	833.592	833.593	-2.19	89.7	M	8.43052e+06	9.09544e+06	0.14126	0.625568	0.923362
n580	Threonylthreonine	Amino acids and Peptides氨基酸和多肽类	C8 H16 N2 O5	HMDB0029071				2	0.876	C18_POS	220.106	220.106	-0.18	76.8	M	2.64491e+06	3.84624e+06	0.0323052	0.687332	0.453255
n581	Alanylalanine	Amino acids and Peptides氨基酸和多肽类	C6 H12 N2 O3	HMDB0028680	C00993	map00470 D-Amino acid metabolism		1	0.872	C18_NEG	160.085	160.085	-0.49472	82.9	M	3.90589e+06	3.52427e+06	0.0451176	0.783336	0.678612
n582	3-(2-Hydroxyphenyl)propanoic acid	Xenobiotics外源物	C9 H10 O3	HMDB0033752	C01198	map00360 Phenylalanine metabolism		2	9.826	C18_POS	166.063	166.063	-0.51	77.1	M	3.94587e+06	1.02379e+07	0.180991	0.493249	0.0915654
n583	Phenylalanyl-Glycine	Amino acids and Peptides氨基酸和多肽类	C11 H14 N2 O3	HMDB0304788				1	3.429	C18_POS	222.1	222.1	-0.338603	88.2	M	3.81853e+06	1.54404e+06	0.0964121	2.27821	0.02874
n584	Phthalide	Xenobiotics外源物	C8 H6 O2	HMDB0032469	C18611			2	5.221	C18_POS	134.037	134.037	-1.4	86.5	M	1.18975e+06	6.7419e+06	0.322697	0.071855	0.0315994
n585	Isoleucyl-Glutamine	Amino acids and Peptides氨基酸和多肽类	C11 H21 N3 O4	HMDB0028905				2	1.074	C18_POS	259.153	259.153	0.06	75.9	M	1.47367e+06	2.2191e+06	0.0485932	1.43687	0.877845
n586	Asparaginyl-Lysine	Amino acids and Peptides氨基酸和多肽类	C10 H20 N4 O4	HMDB0028736				2	7.568	HILIC_POS	260.148	260.148	-0.47	94.1	M	1.97434e+06	1.3704e+06	0.224734	0.759344	0.939642
n587	Methylsuccinic acid	Fatty acids脂肪酸类	C5 H8 O4	HMDB0001844	C08645			1	2.61	C18_NEG	132.042	132.042	-0.535334	93.7	M	5.78253e+06	2.68962e+06	0.0227626	3.25398	0.0389367
n588	2'-O-Methylguanosine	Nucleosides核苷酸类	C11 H15 N5 O5	HMDB0001563	C04545			2	2.913	C18_POS	297.107	297.107	-0.16	83.2	M	3.75875e+06	2.98034e+06	0.0311394	1.36123	0.397127
n589	5-Methylcytosine	Nucleosides核苷酸类	C5 H7 N3 O	HMDB0002894	C02376	map00240 Pyrimidine metabolism		1	2.906	HILIC_POS	125.059	125.059	-2.16275	75.4	M	4.89581e+06	2.83337e+06	0.126507	1.37278	0.293901
n590	Trans-2, 3, 4-Trimethoxycinnamate	Organic acids有机酸类	C12 H14 O5	HMDB0011721				1	6.659	C18_NEG	238.084	238.084	0.149045	95.9	M	141328	4.08473e+06	0.215867	0.39941	0.102969
n592	Hexadecylamine	Amines胺类	C16 H35 N	HMDB0243891				2	10.718	C18_POS	241.277	241.277	-0.95	92.7	M	9.02471e+06	1.0172e+07	0.235821	1.0324	0.865646
n593	Prolyl-Valine	Amino acids and Peptides氨基酸和多肽类	C10 H18 N2 O3	HMDB0029030				2	4.841	C18_POS	214.131	214.132	-1.47	83.7	M	1.77463e+06	3.64183e+06	0.0966802	0.447523	0.617909
n595	7-Methylguanosine	Nucleosides核苷酸类	C11 H15 N5 O5	HMDB0001107				1	3.113	HILIC_POS	297.107	297.107	-0.42	83.6	M	4.62512e+06	5.04397e+06	0.230987	1.3049	0.804413
n596	Phenylalanylthreonine	Amino acids and Peptides氨基酸和多肽类	C13 H18 N2 O4	HMDB0029005				2	2.871	C18_POS	266.127	266.127	0.02	87.6	M	2.51668e+06	2.54828e+06	0.148251	1.18573	0.787729
n597	Triethyl citrate	Organic acids有机酸类	C12 H20 O7	HMDB0034263				2	7.325	C18_POS	276.121	276.121	-1.01	89.1	M	804425	1.10597e+06	0.0934373	0.540268	0.849912
n598	N-Valylphenylalanine	Amino acids and Peptides氨基酸和多肽类	C14 H20 N2 O3	HMDB0255244				2	4.642	C18_NEG	264.148	264.147	0.62	94.2	M	3.04823e+06	3.8107e+06	0.0230007	0.791547	0.571054
n599	trans-Ferulic acid	Organic acids有机酸类	C10 H10 O4	HMDB0000954	C01494			1	1.246	HILIC_NEG	194.058	194.058	0.352964	90	M	1.26833e+07	1.62317e+07	0.243186	0.399322	0.836801
n600	N-Acetyl-DL-methionine	Amino acids and Peptides氨基酸和多肽类	C7 H13 N O3 S	HMDB0011745	C02712			1	4.037	C18_NEG	191.062	191.062	0.216908	94.2	M	2.59866e+06	2.08244e+06	0.0517357	1.66915	0.798372
n601	Tryptophyl-Leucine	Amino acids and Peptides氨基酸和多肽类	C17 H23 N3 O3	HMDB0029087				2	0.804	HILIC_POS	317.174	317.174	-0.58	82.9	M	4.79835e+06	8.39818e+06	0.0823877	0.396523	0.717824
n602	Cytidine monophosphate	Nucleosides核苷酸类	C9 H14 N3 O8 P	HMDB0000095	C00055	map00240 Pyrimidine metabolism	Phosphatidylcholine Biosynthesis PC; Phosphatidylethanolamine Biosynthesis PE; Cardiolipin Biosynthesis CL; Phosphatidylcholine Biosynthesis; Pantothenate and CoA Biosynthesis; Phosphatidylinositol Phosphate Metabolism; Cardiolipin Biosynthesis; Pyrimidine Metabolism; Phosphatidylethanolamine Biosynthesis; Plasmalogen Synthesis	2	1.002	C18_NEG	323.052	323.052	0.360664	94.2	M	3.02884e+06	8.65772e+06	0.0436461	0.472417	0.0446184
n603	Aspartyl-Tyrosine	Amino acids and Peptides氨基酸和多肽类	C13 H16 N2 O6	HMDB0028765				2	2.653	C18_POS	296.101	296.101	0.21	87.3	M	1.75694e+06	1.49654e+06	0.062428	4.67356	0.307201
n604	SM(d18:1/18:1(9Z))	Sphingolipids鞘脂	C41 H81 N2 O6 P	HMDB0012101				2	14.518	C18_POS	728.583	728.583	-0.8	97	M	7.23034e+06	8.58855e+06	0.215336	1.56839	0.611078
n605	N-Acetyl-DL-glutamic acid	Amino acids and Peptides氨基酸和多肽类	C7 H11 N O5	HMDB0001138	C00624	map01210 2-Oxocarboxylic acid metabolism; map01230 Biosynthesis of amino acids; map00220 Arginine biosynthesis		2	6.949	HILIC_NEG	189.064	189.064	0.82	91.7	M	3.17e+06	852143	0.101165	2.77996	0.121713
n606	Lysyl-Aspartate	Amino acids and Peptides氨基酸和多肽类	C10 H19 N3 O5	HMDB0028947				2	8.179	HILIC_POS	261.132	261.132	-0.99	83.5	M	1.83405e+06	1.49399e+06	0.0719824	1.49624	0.690734
n607	Trigonelline	Xenobiotics外源物	C7 H7 N O2	HMDB0000875	C01004	map00760 Nicotinate and nicotinamide metabolism		1	1.004	HILIC_NEG	137.048	137.048	0.582187	88.7	M	4.69963e+06	3.25198e+06	0.0427578	0.523941	0.785199
n608	Pterin	Vitamins and Cofactors维生素及辅酶	C6 H5 N5 O	HMDB0000802	C00715			1	3.067	HILIC_NEG	163.05	163.049	0.726571	85.5	M	6.27747e+06	3.10471e+06	0.0572775	3.7032	0.371642
n611	(-)-3-Isothujone	Lipids脂质	C10 H16 O	HMDB0036115	C09906			2	9.641	C18_POS	152.12	152.12	-0.93	76.2	M	5.7405e+06	7.43783e+06	0.274155	1.05052	0.970125
n612	N2-Acetylornithine	Amino acids and Peptides氨基酸和多肽类	C7 H14 N2 O3	HMDB0003357	C00437	map01210 2-Oxocarboxylic acid metabolism; map01230 Biosynthesis of amino acids; map00220 Arginine biosynthesis		1	6.549	HILIC_POS	174.1	174.1	-0.0965887	81.6	M	2.70881e+06	2.0255e+06	0.0681325	1.3962	0.46351
n613	Methanethiosulfonate	Organic compounds有机物类	C H4 O2 S2	HMDB0254521				2	1.066	HILIC_NEG	111.965	111.965	1.01	84	M	5.93323e+06	5.59792e+06	0.0248816	0.714664	0.862336
n614	N-Acetylvaline	Amino acids and Peptides氨基酸和多肽类	C7 H13 N O3	HMDB0011757				1	4.183	C18_POS	159.09	159.09	-0.140946	82.6	M	3.50028e+06	2.0793e+06	0.03219	0.805663	0.762395
n616	Isovalerylglycine	Amino acids and Peptides氨基酸和多肽类	C7 H13 N O3	HMDB0000678				2	4.18	C18_NEG	159.089	159.09	-0.916302	94	M	3.24607e+06	804968	0.0178622	0.596271	0.904607
n617	2(3H)-Benzothiazolethione	Xenobiotics外源物	C7 H5 N S2	HMDB0030524	C14437			2	7.037	C18_POS	166.986	166.986	-0.62	93	M	3.68747e+06	1.04535e+07	0.0276158	0.339151	0.144348
n621	[(2S,3R,4R,5R)-5-(2,4-Dioxopyrimidin-1-yl)-3,4-dihydroxyoxolan-2-yl]methyl dihydrogen phosphate	Nucleosides核苷酸类	C9 H13 N2 O9 P	HMDB0247871				3	7.657	HILIC_NEG	324.036	324.036	1.23	95.3	M	2.77418e+06	5.65711e+06	0.0935322	0.434859	0.125694
n622	Glutamylglycine	Amino acids and Peptides氨基酸和多肽类	C7 H12 N2 O5	HMDB0028819				2	7.8	HILIC_NEG	204.075	204.075	0.95	80.5	M	1.2725e+06	1.16389e+06	0.144052	0.796268	0.395332
n623	Acetoxyacetone	Organic compounds有机物类	C5 H8 O3	HMDB0034466				2	4.057	C18_POS	116.047	116.047	-3.56	83.9	M	9.52675e+06	304010	0.0407507	1.13071	0.516817
n625	Arginylphenylalanine	Amino acids and Peptides氨基酸和多肽类	C15 H23 N5 O3	HMDB0028716				2	5.996	HILIC_POS	321.18	321.18	-0.57	89.1	M	2.20641e+06	1.59985e+06	0.0384543	1.74131	0.483036
n626	Sphinganine	Amines胺类	C18 H39 N O2	HMDB0000269	C00836	map00600 Sphingolipid metabolism; map04071 Sphingolipid signaling pathway	Sphingolipid Metabolism	1	10.656	C18_POS	301.298	301.298	-0.833892	95.7	M	5.03002e+06	7.16711e+06	0.220882	0.887493	0.957848
n627	Arginylthreonine	Amino acids and Peptides氨基酸和多肽类	C10 H21 N5 O4	HMDB0028719				2	7.26	HILIC_POS	275.159	275.159	-0.45	85.1	M	1.2375e+06	1.74937e+06	0.109788	0.83402	0.725003
n628	PC(18:0/22:6(4Z,7Z,10Z,13Z,16Z,19Z))	Glycerophosphocholines磷脂胆碱类	C48 H84 N O8 P	HMDB0008057			Phosphatidylethanolamine Biosynthesis PE; Phosphatidylcholine Biosynthesis PC	2	14.841	C18_POS	833.592	833.593	-1.75	93.6	M	2.23194e+06	9.35333e+06	0.234598	0.869999	0.996314
n630	N-Tetradecanamide	Amines胺类	C14 H29 N O					1	10.884	C18_POS	227.225	227.225	-0.199858	84.2	M	5.17746e+06	5.23776e+06	0.234028	1.07235	0.860415
n631	UDP-N-acetylglucosamine	Nucleosides核苷酸类	C17 H27 N3 O17 P2	HMDB0000290	C00043	map01250 Biosynthesis of nucleotide sugars; map00520 Amino sugar and nucleotide sugar metabolism; map00524 Neomycin, kanamycin and gentamicin biosynthesis; map05415 Diabetic cardiomyopathy; map04931 Insulin resistance	Amino Sugar Metabolism	2	7.812	HILIC_NEG	607.083	607.082	1.91	95.6	M	2.12938e+06	2.21477e+06	0.106807	0.33613	0.297867
n633	10-Hydroxydecanoic acid	Organic acids有机酸类	C10 H20 O3	HMDB0244272	C02774			1	8.98	C18_NEG	188.141	188.141	-0.382138	80	M	4.8916e+06	3.76372e+06	0.0360679	0.442243	0.91448
n635	Aminomethylphosphonic acid	Organic acids有机酸类	C7 H10 N2 O4	HMDB0240707	C11033			2	7.127	HILIC_NEG	186.064	186.064	-0.13	78.3	M	943992	1.92707e+06	0.181053	1.26007	0.736258
n636	PC(16:1(9Z)/16:1(9Z))	Glycerophosphocholines磷脂胆碱类	C40 H76 N O8 P	HMDB0008002	C00157	map00590 Arachidonic acid metabolism; map00564 Glycerophospholipid metabolism; map00592 alpha-Linolenic acid metabolism; map00591 Linoleic acid metabolism; map04723 Retrograde endocannabinoid signaling; map05231 Choline metabolism in cancer	Phosphatidylcholine Biosynthesis PC; Phosphatidylethanolamine Biosynthesis PE	2	13.801	C18_POS	729.53	729.531	-1.47	90.5	M	8.9407e+06	9.04643e+06	0.233213	0.727345	0.913928
n637	Hypotaurine	Organic acids有机酸类	C2 H7 N O2 S	HMDB0000965	C00519	map00430 Taurine and hypotaurine metabolism	Taurine and Hypotaurine Metabolism	1	5.881	HILIC_POS	109.019	109.02	-4.31841	78.7	M	2.73786e+06	2.41286e+06	0.0784328	0.907978	0.825739
n638	beta-Glycerophosphoric acid	Lipids脂质	C3 H9 O6 P	HMDB0002520	C02979			2	7.587	HILIC_NEG	172.014	172.014	0.53	86.3	M	4.24102e+06	3.74713e+06	0.121091	3.28949	0.461491
n640	delta-Valerolactone	Xenobiotics外源物	C5 H8 O2	HMDB0250981	C02240			1	4.37	C18_POS	100.052	100.052	-4.72494	91.2	M	4.9156e+06	6.03985e+06	0.147005	1.17663	0.778452
n641	Aspartyl-Aspartate	Amino acids and Peptides氨基酸和多肽类	C8 H12 N2 O7	HMDB0028749				2	8.222	HILIC_NEG	248.065	248.064	0.61	86.6	M	1.05712e+06	1.85531e+06	0.0844935	1.48461	0.791887
n642	16-Hydroxyhexadecanoic acid	Eicosanoids花生四烯酸类	C16 H32 O3	HMDB0006294	C18218			1	10.322	C18_NEG	272.235	272.235	0.45627	75.1	M	4.42567e+06	5.39451e+06	0.117317	0.564953	0.781491
n644	Lysyl-Isoleucine	Amino acids and Peptides氨基酸和多肽类	C12 H25 N3 O3	HMDB0028954				2	5.957	HILIC_POS	259.189	259.19	-0.63	92.3	M	1.14341e+06	4.30848e+06	0.301081	0.322176	0.217367
n645	N-Methyl-L-proline	Amino acids and Peptides氨基酸和多肽类	C6 H11 N O2	HMDB0094696	C22223			1	5.551	HILIC_POS	129.079	129.079	-1.63348	89.1	M	2.06158e+06	1.0386e+07	0.430528	0.826359	0.443991
n646	Aspartyl-Histidine	Amino acids and Peptides氨基酸和多肽类	C10 H14 N4 O5	HMDB0028755				2	7.659	HILIC_POS	270.096	270.096	-0.95	90.1	M	671544	851187	0.489478	0.656683	0.691522
n652	Isoleucyl-Threonine	Amino acids and Peptides氨基酸和多肽类	C10 H20 N2 O4	HMDB0028917				2	1.989	C18_POS	232.142	232.142	0.78	76.6	M	3.31995e+06	3.00761e+06	0.0811256	0.884201	0.971138
n653	2-Hydroxyacetanilide	Benzene苯环类	C8 H9 N O2	HMDB0061919				2	3.114	HILIC_NEG	151.063	151.063	0.04	79.5	M	542158	6.92283e+06	0.168066	0.766162	0.180113
n654	5Z-Dodecenoic acid	Fatty acids脂肪酸类	C12 H22 O2	HMDB0000529	C21202			1	10.459	C18_POS	198.162	198.162	-0.251623	85.2	M	6.04806e+06	5.6425e+06	0.0897067	0.993986	0.971799
n655	Lumichrome	Vitamins and Cofactors维生素及辅酶	C12 H10 N4 O2	HMDB0254199	C01727	map00740 Riboflavin metabolism		1	6.789	C18_POS	242.08	242.08	-1.18845	92.6	M	3.81748e+06	2.23438e+06	0.0365446	1.57494	0.0615543
n656	Indole-3-lactic acid	Indole吲哚类	C11 H11 N O3	HMDB0000671	C02043			2	3.098	HILIC_NEG	205.074	205.074	0.54	87.1	M	1.32181e+06	3.14822e+06	0.155748	1.38261	0.555717
n657	Valyltyrosine	Amino acids and Peptides氨基酸和多肽类	C14 H20 N2 O4	HMDB0029139				2	3.174	C18_POS	280.142	280.142	-0.45	80.9	M	2.29094e+06	2.89571e+06	0.0276607	1.25124	0.762334
n661	Lysylphenylalanine	Amino acids and Peptides氨基酸和多肽类	C15 H23 N3 O3	HMDB0028958				2	2.673	C18_POS	293.174	293.174	0.29	79.5	M	2.19605e+06	1.93589e+06	0.15859	5.36647	0.617419
n663	Glutaminylarginine	Amino acids and Peptides氨基酸和多肽类	C11 H22 N6 O4	HMDB0028791				2	7.472	HILIC_POS	302.17	302.17	-0.51	84.6	M	1.52931e+06	1.19107e+06	0.0329928	1.74243	0.608992
n664	Guanidinosuccinic acid	Amino acids and Peptides氨基酸和多肽类	C5 H9 N3 O4	HMDB0003157	C03139			1	7.303	HILIC_POS	175.059	175.059	0.2	89.4	M	1.39768e+06	2.05115e+06	0.143085	1.27919	0.996267
n667	Phenylalanylglutamine	Amino acids and Peptides氨基酸和多肽类	C14 H19 N3 O4	HMDB0028993				2	2.81	C18_POS	293.137	293.138	-0.36	82.4	M	2.19326e+06	2.22253e+06	0.128587	1.64763	0.978235
n668	Glycyl-Arginine	Amino acids and Peptides氨基酸和多肽类	C8 H17 N5 O3	HMDB0028835				2	7.77	HILIC_POS	231.133	231.133	0.39	89.9	M	1.31034e+06	1.96104e+06	0.0621777	2.03516	0.838632
n669	Norambreinolide	Xenobiotics外源物	C16 H26 O2	HMDB0035293				2	9.971	C18_POS	250.193	250.193	-0.77	75.7	M	5.09708e+06	3.79902e+06	0.47315	1.38895	0.546032
n672	indol-2-one	Microbial metabolites微生物相关代谢物	C8 H5 N O	HMDB0253466				2	4.158	C18_POS	131.037	131.037	-0.91	80.2	M	2.172e+06	3.82619e+06	0.0780389	0.604563	0.268314
n674	Glycyl-Glutamate	Amino acids and Peptides氨基酸和多肽类	C7 H12 N2 O5	HMDB0028840				2	7.898	HILIC_POS	204.075	204.075	-0.53	84.2	M	1.25394e+06	1.44137e+06	0.0918529	0.633264	0.675631
n675	Kynurenic acid	Organic acids有机酸类	C10 H7 N O3	HMDB0000715	C01717	map00380 Tryptophan metabolism	Tryptophan Metabolism	1	5.307	C18_NEG	189.043	189.043	-0.18	83.6	M	5.28834e+06	1.33978e+06	0.0375571	4.88891	0.485766
n676	Tyrosyl-Alanine	Amino acids and Peptides氨基酸和多肽类	C12 H16 N2 O4	HMDB0029098				2	1.899	C18_POS	252.111	252.111	-0.06	90.1	M	2.39497e+06	2.37109e+06	0.0450029	0.691903	0.902976
n677	Sebacic acid	Fatty acids脂肪酸类	C10 H18 O4	HMDB0000792	C08277			1	7.64	C18_NEG	202.121	202.121	-0.00419992	92.4	M	4.37391e+06	4.07712e+06	0.00666708	1.24755	0.586635
n678	1,1-Dimethylbiguanide	Microbial metabolites微生物相关代谢物	C4 H11 N5	HMDB0001921	C07151	map04976 Bile secretion; map04152 AMPK signaling pathway; map04211 Longevity regulating pathway		2	3.504	HILIC_POS	129.101	129.101	-0.31	89.3	M	3.03808e+06	1.37015e+06	0.256269	1.88679	0.275572
n680	PE(16:0/18:2(9Z,12Z))	Glycerophosphoethanolamines甘油磷酸乙醇胺类	C39 H74 N O8 P	HMDB0008928			Phosphatidylcholine Biosynthesis PC; Phosphatidylethanolamine Biosynthesis PE	2	14.788	C18_POS	715.515	715.515	-0.8	89.2	M	5.87057e+06	6.6338e+06	0.22788	1.00396	0.384663
n681	Tryptophyl-Glycine	Amino acids and Peptides氨基酸和多肽类	C13 H15 N3 O3	HMDB0029083				2	3.861	C18_POS	261.111	261.111	0	93.6	M	2.05158e+06	1.51025e+06	0.130196	0.547595	0.830438
n682	Eicosapentaenoic acid	Fatty acids脂肪酸类	C20 H30 O2	HMDB0001999	C06428	map01040 Biosynthesis of unsaturated fatty acids	Alpha Linolenic Acid and Linoleic Acid Metabolism	1	10.582	C18_POS	302.224	302.225	-0.699516	89.6	M	3.74496e+06	4.17555e+06	0.0144864	0.917623	0.895278
n683	L,L-Cyclo(leucylprolyl)	Amino acids and Peptides氨基酸和多肽类	C11 H18 N2 O2	HMDB0034276				2	5.674	C18_POS	210.137	210.137	-0.51	96	M	2.9879e+06	2.45979e+06	0.0881398	0.681629	0.944061
n685	Benzyl formate	Benzene苯环类	C8 H8 O2	HMDB0041485				1	1.125	HILIC_NEG	136.053	136.052	0.545678	80.9	M	2.07682e+06	2.3628e+06	0.0286528	0.753366	0.856773
n686	PE(P-18:0/22:6(4Z,7Z,10Z,13Z,16Z,19Z))	Glycerophosphoethanolamines甘油磷酸乙醇胺类	C45 H78 N O7 P	HMDB0011394				2	16.112	C18_POS	775.551	775.552	-1.27	87.2	M	4.86374e+06	9.04126e+06	0.306958	0.929821	0.884025
n687	Arginylaspartic acid	Amino acids and Peptides氨基酸和多肽类	C10 H19 N5 O5	HMDB0028705				2	8.092	HILIC_POS	289.138	289.139	-1.01	84.5	M	1.35664e+06	1.1702e+06	0.300759	0.909973	0.971155
n688	Tetradecylamine	Amines胺类	C14 H31 N	HMDB0258887				2	9.34	C18_POS	213.245	213.246	-1.14	88.9	M	1.10922e+07	1.1063e+07	0.0790416	1.8692	0.472863
n691	Asparaginyl-Serine	Amino acids and Peptides氨基酸和多肽类	C7 H13 N3 O5	HMDB0028740				2	6.56	HILIC_NEG	219.086	219.086	0.58	87.1	M	1.07299e+06	1.9846e+06	0.0768194	2.19806	0.804647
n692	S-Adenosylmethionine	Nucleosides核苷酸类	C15 H22 N6 O5 S	HMDB0001185	C00019	map01240 Biosynthesis of cofactors; map01230 Biosynthesis of amino acids; map00330 Arginine and proline metabolism; map00270 Cysteine and methionine metabolism; map05208 Chemical carcinogenesis; map04122 Sulfur relay system	Phosphatidylcholine Biosynthesis PC; Phosphatidylcholine Biosynthesis; Ubiquinone Biosynthesis; Spermidine and Spermine Biosynthesis; Methionine Metabolism; Glycine and Serine Metabolism; Carnitine Synthesis; Arginine and Proline Metabolism; Tryptophan Metabolism; Tyrosine Metabolism; Nicotinate and Nicotinamide Metabolism; Histidine Metabolism; Catecholamine Biosynthesis; Methylhistidine Metabol…	2	8.184	HILIC_POS	398.137	398.137	-0.49	89	M	1.14073e+06	1.9837e+06	0.0889441	0.334799	0.0394177
n693	Aspartame	Amino acids and Peptides氨基酸和多肽类	C14 H18 N2 O5	HMDB0001894	C11045	map04742 Taste transduction		1	4.657	C18_POS	294.121	294.122	-1.15139	83.7	M	1.4734e+06	3.52049e+06	0.010144	0.697407	0.168335
n694	1-Stearoyl-2-oleoyl-sn-glycero-3-phospho-(1'-sn-glycerol)	Glycerophosphocholines磷脂胆碱类	C42 H81 O10 P	HMDB0010604			Cardiolipin Biosynthesis CL	2	15.995	C18_NEG	776.557	776.557	0.73	87	M	4.25055e+06	4.8828e+06	0.0798592	0.947537	0.862717
n698	Glutamylmethionine	Amino acids and Peptides氨基酸和多肽类	C10 H18 N2 O5 S	HMDB0028825				2	2.926	C18_POS	278.094	278.094	-0.08	78.9	M	1.95797e+06	756229	0.106265	1.40421	0.268155
n699	(R)-Campholenic aldehyde	Lipids脂质	C10 H16 O	HMDB0034973				2	9.561	C18_POS	152.12	152.12	-0.91	86.4	M	3.98822e+06	3.91182e+06	0.193469	1.11247	0.846595
n700	4-Hydroxyproline	Amino acids and Peptides氨基酸和多肽类	C5 H9 N O3	HMDB0000725	C01157	map02010 ABC transporters; map00330 Arginine and proline metabolism; map00470 D-Amino acid metabolism	Arginine and Proline Metabolism	1	1.377	C18_POS	131.058	131.058	1.50828	87.6	M	2.37549e+06	2.72343e+06	0.083948	1.004	0.545944
n701	Linoleic acid	Fatty acids脂肪酸类	C18 H32 O2	HMDB0000673	C01595	map01040 Biosynthesis of unsaturated fatty acids; map00591 Linoleic acid metabolism	Alpha Linolenic Acid and Linoleic Acid Metabolism	1	10.624	C18_POS	280.24	280.24	-0.867394	86	M	4.38534e+06	4.21206e+06	0.353052	1.86759	0.461525
n702	Histidylphenylalanine	Amino acids and Peptides氨基酸和多肽类	C15 H18 N4 O3	HMDB0028892				2	2.582	C18_POS	302.138	302.138	0.08	90.7	M	1.52092e+06	1.47022e+06	0.123698	1.71927	0.647199
n703	2-Arachidonoyl glycerol	Lipids脂质	C23 H38 O4	HMDB0004666	C13856	map04080 Neuroactive ligand-receptor interaction; map04714 Thermogenesis; map04723 Retrograde endocannabinoid signaling		2	11.236	C18_POS	378.277	378.277	-1.05	86.2	M	8.5072e+06	3.5276e+06	0.258646	7.3727	0.272767
n704	LysoPC(0:0/18:2(9Z,12Z))	Glycerophosphocholines磷脂胆碱类	C26 H50 N O7 P	HMDB0061700				2	11.012	C18_POS	519.332	519.332	-1.23	92.3	M	5.35523e+06	3.14262e+06	0.166514	1.52643	0.864297
n706	N-Acetyl-α-D-glucosamine 1-phosphate	Carbohydrates碳水化合物	C8 H16 N O9 P	HMDB0001367	C04501	map01250 Biosynthesis of nucleotide sugars; map00520 Amino sugar and nucleotide sugar metabolism	Amino Sugar Metabolism	2	7.586	HILIC_NEG	301.057	301.056	1.1	82.5	M	1.28468e+06	2.00596e+06	0.0399623	0.509032	0.101734
n709	Asparaginylhistidine	Amino acids and Peptides氨基酸和多肽类	C10 H15 N5 O4	HMDB0028733				2	6.98	HILIC_POS	269.112	269.112	0.13	77.9	M	897051	611011	0.0964983	1.11444	0.57398
n711	5-Hydroxytryptophan	Amines胺类	C11 H12 N2 O3	HMDB0000472	C01017		Tryptophan Metabolism	2	3.125	C18_NEG	220.085	220.085	0.04	89.9	M	705791	2.06498e+06	0.0929634	1.01106	0.253461
n715	Indoleacetaldehyde	Indole吲哚类	C10 H9 N O	HMDB0001190	C00637	map00380 Tryptophan metabolism	Tryptophan Metabolism	1	3.8	C18_POS	159.068	159.068	-0.441995	84.9	M	1.84811e+06	1.51293e+06	0.255509	1.69391	0.207506
n716	Caffeine	Nucleosides核苷酸类	C8 H10 N4 O2	HMDB0001847	C07481	map00232 Caffeine metabolism	Caffeine Metabolism	1	4.622	C18_POS	194.08	194.08	-0.776612	96.5	M	4.25031e+07	6.81366e+06	0.0432113	0.756232	0.868623
n717	Phosphoenolpyruvic acid	Organic acids有机酸类	C3 H5 O6 P	HMDB0000263	C00074	map01240 Biosynthesis of cofactors; map01230 Biosynthesis of amino acids; map01200 Carbon metabolism; map00440 Phosphonate and phosphinate metabolism; map05230 Central carbon metabolism in cancer; map00400 Phenylalanine, tyrosine and tryptophan biosynthesis; map00620 Pyruvate metabolism; map00010 Glycolysis / Gluconeogenesis; map04922 Glucagon signaling pathway; map00020 Citrate cycle (TCA cycle)…	Amino Sugar Metabolism; Gluconeogenesis; Warburg Effect; Pyruvate Metabolism; Glycolysis	1	7.913	HILIC_NEG	167.982	167.982	-0.285757	97.6	M	597528	1.70078e+06	0.17351	1.0222	0.482607
n718	PS(16:0/18:1(9Z))	Lipids脂质	C40 H76 N O10 P	HMDB0012357			Phosphatidylcholine Biosynthesis PC; Phosphatidylethanolamine Biosynthesis PE	2	14.745	C18_NEG	761.521	761.521	0.99	89.8	M	2.46818e+06	2.88493e+06	0.0517684	1.0457	0.614245
n719	Glutamyltryptophan	Amino acids and Peptides氨基酸和多肽类	C16 H19 N3 O5	HMDB0028830				2	4.492	C18_POS	333.132	333.132	-0.67	88	M	1.68369e+06	2.19983e+06	0.187881	1.61884	0.867966
n720	LysoPC(O-18:0/0:0)	Glycerophosphocholines磷脂胆碱类	C26 H56 N O6 P	HMDB0011149	C04317	map00565 Ether lipid metabolism		2	11.899	C18_POS	509.384	509.385	-0.75	91	M	4.2017e+06	2.69123e+06	0.158362	2.23319	0.297375
n721	Adipic acid	Fatty acids脂肪酸类	C6 H10 O4	HMDB0000448	C06104			1	3.802	C18_NEG	146.058	146.058	-0.360625	95.2	M	2.90789e+06	3.41271e+06	0.0115141	1.08412	0.842866
n722	LysoPE(18:0/0:0)	Glycerophosphoethanolamines甘油磷酸乙醇胺类	C23 H48 N O7 P	HMDB0011130				2	11.641	C18_POS	481.316	481.317	-0.93	81.7	M	6.03464e+06	3.24828e+06	0.0863621	2.92713	0.38001
n724	trans-4-Hydroxy-L-proline	Amino acids and Peptides氨基酸和多肽类	C5 H9 N O3	HMDB0059659	C01157	map02010 ABC transporters; map00330 Arginine and proline metabolism; map00470 D-Amino acid metabolism		1	7.08	HILIC_NEG	131.058	131.058	0.266722	80.3	M	2.35626e+06	718016	0.332003	2.21078	0.0967924
n726	Tryptophyl-Alanine	Amino acids and Peptides氨基酸和多肽类	C14 H17 N3 O3	HMDB0029076				2	3.861	C18_POS	275.127	275.127	0.26	90.7	M	1.48817e+06	1.24083e+06	0.119534	0.728625	0.739169
n729	1,2-Cyclohexanedicarboxylic acid	Organic acids有机酸类	C8 H12 O4	HMDB0250649				3	6.144	C18_NEG	172.074	172.074	0.1	75.8	M	1.45642e+06	1.70422e+06	0.0988235	0.903521	0.829626
n730	Albiflorin	Lipids脂质	C23 H28 O11	HMDB0248116	C17457			2	5.345	C18_NEG	480.164	480.163	0.85	77	M	46862.5	1.28512e+06	0.0370471	0.709876	0.244486
n731	Asparaginyl-Tyrosine	Amino acids and Peptides氨基酸和多肽类	C13 H17 N3 O5	HMDB0028743				2	2.433	C18_POS	295.117	295.117	-0.03	81.5	M	1.42236e+06	946056	0.116245	5.38596	0.495666
n732	Threonylmethionine	Amino acids and Peptides氨基酸和多肽类	C9 H18 N2 O4 S	HMDB0029067				2	2.028	C18_POS	250.099	250.099	-0.2	80.8	M	1.32181e+06	1.55833e+06	0.0656659	0.528527	0.673705
n733	PC(O-16:0/22:6(4Z,7Z,10Z,13Z,16Z,19Z))	Glycerophosphocholines磷脂胆碱类	C46 H82 N O7 P	HMDB0013409				2	15.207	C18_POS	791.582	791.583	-1.44	85.7	M	1.70744e+06	8.54749e+06	0.281946	2.70676	0.693722
n734	Glycodeoxycholic acid	Bile acids胆汁酸类	C26 H43 N O5	HMDB0000631	C05464		Bile Acid Biosynthesis	1	10.033	C18_POS	449.313	449.314	-1.41231	84.6	M	439607	3.91863e+06	0.0524109	1.03119	0.271652
n735	Acetylglycine	Amino acids and Peptides氨基酸和多肽类	C4 H7 N O3	HMDB0000532				1	1.05	C18_NEG	117.042	117.043	-1.59221	88.3	M	1.67535e+06	2.47716e+06	0.428446	0.846023	0.426307
n737	Valylaspartic acid	Amino acids and Peptides氨基酸和多肽类	C9 H16 N2 O5	HMDB0029123				2	7.125	HILIC_POS	232.106	232.106	-0.15	80.7	M	1.07236e+06	1.22119e+06	0.128465	1.05787	0.821421
n738	Glycyl-L-leucine	Amino acids and Peptides氨基酸和多肽类	C8 H16 N2 O3	HMDB0000759	C02155			1	4.787	HILIC_NEG	188.116	188.116	0.22	77.7	M	2.09133e+06	2.5136e+06	0.452449	1.48144	0.968355
n741	Histidylaspartic acid	Amino acids and Peptides氨基酸和多肽类	C10 H14 N4 O5	HMDB0028881				2	7.812	HILIC_POS	270.096	270.096	-0.68	88.5	M	650689	360378	0.0672751	1.2042	0.827115
n743	O-Palmitoylcarnitine	Carnitine肉碱类	C23 H45 N O4	HMDB0240783	C02990	map01212 Fatty acid metabolism; map00071 Fatty acid degradation		2	10.954	C18_POS	399.335	399.335	-0.77	91.4	M	2.61227e+06	4.71835e+06	0.0673244	0.549748	0.470718
n745	Tetradecanedioic acid	Fatty acids脂肪酸类	C14 H26 O4	HMDB0000872				1	10.131	C18_POS	258.183	258.183	-0.835727	80.7	M	3.40556e+06	3.9583e+06	0.176938	0.888303	0.758511
n746	Methylprednisolone	steroids类固醇类	C22 H30 O5	HMDB0015094	D00407			2	8.324	C18_POS	374.209	374.209	-1.51	87.9	M	2.31099e+06	145651	0.13275	1.21707	0.228641
n747	Threonyltyrosine	Amino acids and Peptides氨基酸和多肽类	C13 H18 N2 O5	HMDB0029073				2	2.612	C18_POS	282.122	282.122	0.06	78.5	M	1.0204e+06	1.69665e+06	0.0625085	0.78413	0.505403
n749	Phenylalanylserine	Amino acids and Peptides氨基酸和多肽类	C12 H16 N2 O4	HMDB0029004				2	2.695	C18_POS	252.111	252.111	0.08	86.1	M	1.20242e+06	1.28268e+06	0.0975158	1.01261	0.910148
n753	Linoelaidic acid	Fatty acids脂肪酸类	C18 H32 O2	HMDB0006270				1	11.543	C18_NEG	280.24	280.24	-0.00208832	81.8	M	3.14073e+06	2.66362e+06	0.0812806	1.11053	0.411396
n754	Rabeprazole thioether	Xenobiotics外源物	C18 H21 N3 O2 S	HMDB0244427				2	6.754	C18_POS	343.135	343.135	-1.11	95.8	M	4.5435e+06	1.60567e+06	0.0426684	0.582233	0.851786
n755	Lysyllysine	Amino acids and Peptides氨基酸和多肽类	C12 H26 N4 O3	HMDB0028956				2	8.925	HILIC_POS	274.2	274.2	-0.85	91.6	M	1.32794e+06	1.62655e+06	0.1506	0.368898	0.673249
n756	PC(P-18:0/22:6(4Z,7Z,10Z,13Z,16Z,19Z))	Glycerophosphocholines磷脂胆碱类	C48 H84 N O7 P	HMDB0011262				2	15.176	C18_POS	817.597	817.599	-1.72	94.3	M	1.26653e+06	6.29054e+06	0.067815	1.1045	0.901004
n757	Theobromine	Nucleosides核苷酸类	C7 H8 N4 O2	HMDB0002825	C07480	map00232 Caffeine metabolism	Caffeine Metabolism	1	3.382	C18_POS	180.065	180.065	-0.376458	94.7	M	7.39122e+06	2.29943e+06	0.06605	0.962346	0.959694
n761	Traumatic acid	Fatty acids脂肪酸类	C12 H20 O4	HMDB0000933	C16308	map00592 alpha-Linolenic acid metabolism		2	9.299	C18_NEG	228.136	228.136	-0.3	85.7	M	4.30032e+06	108565	0.0428316	0.919051	0.43557
n763	Glutaminylthreonine	Amino acids and Peptides氨基酸和多肽类	C9 H17 N3 O5	HMDB0028807				2	6.309	HILIC_NEG	247.117	247.117	1.11	86.8	M	869647	1.15011e+06	0.0691244	1.06939	0.830394
n766	Daidzein 4-sulfate	Xenobiotics外源物	C15 H10 O7 S	HMDB0240698				2	0.585	HILIC_NEG	334.015	334.015	1.21	87.8	M	2.09755e+06	2.92446e+06	0.0978916	1.17502	0.730173
n769	Carnosine	Organic acids有机酸类	C9 H14 N4 O3	HMDB0000033	C00386	map00340 Histidine metabolism; map00410 beta-Alanine metabolism	Histidine Metabolism; beta-Alanine Metabolism	1	7.327	HILIC_POS	226.107	226.107	0.458433	89.9	M	1.91645e+06	431690	0.189143	0.739874	0.439483
n770	Tyrosyl-Glutamate	Amino acids and Peptides氨基酸和多肽类	C14 H18 N2 O6	HMDB0029104				2	1.689	C18_POS	310.116	310.116	-0.02	77.7	M	1.11615e+06	811797	0.0714375	1.10339	0.674755
n771	Dethiobiotin	Fatty acids脂肪酸类	C10 H18 N2 O3	HMDB0003581	C01909	map01240 Biosynthesis of cofactors; map00780 Biotin metabolism		1	5.735	C18_POS	214.132	214.132	-1.03434	89.1	M	1.3931e+06	1.6103e+06	0.394331	1.64781	0.814298
n773	LysoPC(P-18:0/0:0)	Glycerophosphocholines磷脂胆碱类	C26 H54 N O6 P	HMDB0013122	C04230	map00564 Glycerophospholipid metabolism; map05231 Choline metabolism in cancer		2	11.533	C18_POS	507.369	507.369	-0.67	90.4	M	3.39173e+06	2.93457e+06	0.276941	2.62353	0.412065
n774	Picolinic acid	Organic acids有机酸类	C6 H5 N O2	HMDB0002243	C10164	map00380 Tryptophan metabolism		1	3.998	HILIC_NEG	123.032	123.032	0.418116	87.8	M	4.86529e+06	2.59078e+06	0.0864785	1.14769	0.486143
n776	Methionyl-Alanine	Amino acids and Peptides氨基酸和多肽类	C8 H16 N2 O3 S	HMDB0028966				2	1.496	C18_POS	220.088	220.088	0.44	79.5	M	1.32531e+06	1.27991e+06	0.220201	0.768404	0.97443
n777	Indole-3-propionic acid	Indole吲哚类	C11 H11 N O2	HMDB0002302				1	6.979	C18_POS	189.079	189.079	-0.406211	95.4	M	1.5429e+06	897965	0.12847	1.07625	0.869598
n780	Cer(d18:0/18:0)	Ceramides神经酰胺类	C36 H73 N O3	HMDB0011761				2	16.376	C18_POS	567.558	567.559	-1.05	93.4	M	3.59619e+06	2.20924e+06	0.263102	1.31757	0.402124
n781	3-(Cyclohexylamino)-2-hydroxy-1-propanesulfonic acid	Amines胺类	C9 H19 N O4 S	HMDB0247339				2	7.955	C18_NEG	237.104	237.103	0.18	78.3	M	2.16213e+06	2.81095e+06	0.093927	2.3354	0.642835
n782	cis-Aconitic acid	Organic acids有机酸类	C6 H6 O6	HMDB0000072	C00417	map01210 2-Oxocarboxylic acid metabolism; map00630 Glyoxylate and dicarboxylate metabolism; map00020 Citrate cycle (TCA cycle)	Citric Acid Cycle	2	10.506	C18_POS	174.016	174.016	-0.515192	82.6	M	1.35646e+06	1.91225e+06	0.0252851	0.758871	0.970696
n783	7alpha-Hydroxy-3-oxo-4-cholestenoate	Bile acids胆汁酸类	C27 H42 O4	HMDB0012458	C17337	map00120 Primary bile acid biosynthesis	Bile Acid Biosynthesis	2	10.488	C18_POS	430.308	430.308	-0.61	87.8	M	535374	2.50444e+06	0.108187	0.440445	0.0099195
n786	PC(14:0/14:0)	Glycerophosphocholines磷脂胆碱类	C36 H72 N O8 P	HMDB0007866			Phosphatidylcholine Biosynthesis PC; Phosphatidylethanolamine Biosynthesis PE	2	13.48	C18_POS	677.499	677.5	-1.09	93.2	M	4.56572e+06	1.62128e+06	0.225558	0.62459	0.86961
n790	Asparaginylarginine	Amino acids and Peptides氨基酸和多肽类	C10 H20 N6 O4	HMDB0028725				2	7.38	HILIC_POS	288.154	288.155	-0.48	88.1	M	1.04094e+06	602183	0.194057	1.58082	0.592687
n792	Bilirubin	Vitamins and Cofactors维生素及辅酶	C33 H36 N4 O6	HMDB0000054	C00486	map00860 Porphyrin metabolism; map04976 Bile secretion	Porphyrin Metabolism	1	8.428	C18_POS	584.263	584.263	-1.17	80.1	M	813767	1.22212e+06	0.327033	0.27916	0.141165
n793	Adrenic acid	Fatty acids脂肪酸类	C22 H36 O2	HMDB0002226	C16527	map01040 Biosynthesis of unsaturated fatty acids; map04216 Ferroptosis	Alpha Linolenic Acid and Linoleic Acid Metabolism	1	11.843	C18_NEG	332.272	332.272	0.577365	82.4	M	1.55269e+06	2.16281e+06	0.0859063	1.78447	0.429412
n795	Ser-Tyr	Amino acids and Peptides氨基酸和多肽类	C12 H16 N2 O5	HMDB0258243				2	2.368	C18_POS	268.106	268.106	-0.04	77	M	1.37362e+06	2.10819e+06	0.0412781	0.786403	0.525914
n796	Guanosine monophosphate (GMP)	Nucleosides核苷酸类	C10 H14 N5 O8 P	HMDB0001397	C00144	map00230 Purine metabolism; map04742 Taste transduction; map01523 Antifolate resistance; map04022 cGMP-PKG signaling pathway; map04744 Phototransduction; map04740 Olfactory transduction	Purine Metabolism; Glutamate Metabolism	2	2.331	C18_NEG	363.058	363.058	1.14	91	M	2.22071e+06	1.15584e+06	0.109205	0.676907	0.949953
n797	Malonylcarnitine	Carnitine肉碱类	C10 H17 N O6	HMDB0002095				2	7.082	HILIC_POS	247.106	247.106	-0.03	94.9	M	633389	1.0478e+06	0.388248	1.07616	0.517032
n798	PC(16:0/20:5(5Z,8Z,11Z,14Z,17Z))	Glycerophosphocholines磷脂胆碱类	C44 H78 N O8 P	HMDB0007984	C00157	map00590 Arachidonic acid metabolism; map00564 Glycerophospholipid metabolism; map00592 alpha-Linolenic acid metabolism; map00591 Linoleic acid metabolism; map04723 Retrograde endocannabinoid signaling; map05231 Choline metabolism in cancer	Phosphatidylcholine Biosynthesis PC; Phosphatidylethanolamine Biosynthesis PE	2	14.01	C18_POS	779.545	779.547	-1.31	90.2	M	4.54835e+06	4.29938e+06	0.270514	1.26295	0.827123
n799	promethazine sulfoxide	Xenobiotics外源物	C17 H20 N2 O S	HMDB0247377				2	0.815	HILIC_POS	300.13	300.13	-0.44	97.2	M	3.06234e+06	1.54064e+06	0.158051	0.484537	0.945429
n800	Methionyl-Arginine	Amino acids and Peptides氨基酸和多肽类	C11 H23 N5 O3 S	HMDB0028967				2	6.266	HILIC_POS	305.152	305.152	0.06	83.7	M	534944	478055	0.160685	1.06669	0.70397
n804	Quinic acid	Organic acids有机酸类	C7 H12 O6	HMDB0003072	C00296	map00400 Phenylalanine, tyrosine and tryptophan biosynthesis		1	0.859	C18_NEG	192.063	192.063	0.169476	77	M	1.51974e+06	2.19979e+06	0.0541621	0.852167	0.62533
n805	4-Hydroxyvalproic acid	Fatty acids脂肪酸类	C8 H16 O3	HMDB0013900	C16649	map00982 Drug metabolism		2	6.484	C18_NEG	160.11	160.11	0.03	85.6	M	7.80588e+06	1.63531e+06	0.0769734	0.475768	0.945767
n806	PG(16:0/16:0)	Lipids脂质	C38 H75 O10 P	HMDB0010570			Cardiolipin Biosynthesis CL; Phospholipid Biosynthesis	3	14.683	C18_NEG	722.51	722.51	0.99	93.1	M	3.1369e+06	2.68506e+06	0.0973224	2.04295	0.614533
n807	Thymidine	Nucleosides核苷酸类	C10 H14 N2 O5	HMDB0000273	C00214	map00240 Pyrimidine metabolism	Pyrimidine Metabolism	1	2.993	C18_NEG	242.091	242.09	0.97	81.1	M	1.54622e+06	1.30907e+06	0.0426023	2.45066	0.530874
n809	Aspartyl-Arginine	Amino acids and Peptides氨基酸和多肽类	C10 H19 N5 O5	HMDB0028747				2	7.82	HILIC_POS	289.138	289.139	-0.57	83	M	542474	402227	0.13657	0.803158	0.980444
n810	Malonic acid	Organic acids有机酸类	C3 H4 O4	HMDB0000691	C04025		Fatty Acid Biosynthesis	1	4.198	HILIC_NEG	104.011	104.011	0.45989	84.2	M	1.4592e+07	1.85739e+07	0.256969	0.575152	0.72494
n811	Phthalic anhydride	Xenobiotics外源物	C8 H4 O3	HMDB0256501				2	9.348	C18_POS	148.016	148.016	0.03	84.5	M	2.36267e+06	2.50954e+06	0.236309	0.986265	0.913078
n813	15-KETE	Eicosanoids花生四烯酸类	C20 H30 O3	HMDB0010210	C04577	map00590 Arachidonic acid metabolism		2	10.427	C18_POS	318.219	318.219	-0.84	79.3	M	2.36527e+06	1.62479e+06	0.302023	1.80206	0.558852
n814	Nicotinuric acid	Amino acids and Peptides氨基酸和多肽类	C8 H8 N2 O3	HMDB0003269	C05380	map00760 Nicotinate and nicotinamide metabolism		1	3.958	C18_POS	180.053	180.053	-0.271924	92.9	M	692727	2.06578e+06	0.0721652	1.24123	0.862572
n815	N6-Succinyl Adenosine	Organic acids有机酸类	C14 H17 N5 O8	HMDB0255303				1	3.573	C18_NEG	383.108	383.108	1.0621	96.8	M	1.0017e+06	914602	0.0366115	1.47338	0.692128
n818	piperidine-1-carboxamide	Xenobiotics外源物	C6 H12 N2 O	HMDB0256575				2	4.337	C18_POS	128.095	128.095	-1.89	80.2	M	3.00611e+06	3.12575e+06	0.0819921	0.775223	0.864741
n819	Dodecanedioic acid	Fatty acids脂肪酸类	C12 H22 O4	HMDB0000623	C02678			1	8.792	C18_NEG	230.152	230.152	-1.2648	87.2	M	1.71757e+06	1.95379e+06	0.0500055	0.878753	0.927251
n820	Tryptophyl-Valine	Amino acids and Peptides氨基酸和多肽类	C16 H21 N3 O3	HMDB0029096				2	4.846	C18_NEG	303.159	303.158	0.75	90.6	M	902858	1.02974e+06	0.0405747	0.876574	0.80459
n823	Biliverdin	Vitamins and Cofactors维生素及辅酶	C33 H34 N4 O6	HMDB0001008	C00500	map00860 Porphyrin metabolism	Porphyrin Metabolism	1	9.371	C18_POS	582.247	582.248	-1.00922	92.1	M	928835	1.90719e+06	0.203377	0.294724	0.139917
n824	GlcCer(d18:1/18:0)	Ceramides神经酰胺类	C42 H81 N O8	HMDB0004972	C01190	map00600 Sphingolipid metabolism		3	15.136	C18_POS	727.595	727.596	-1.44	87.5	M	2.68069e+06	2.624e+06	0.292159	1.45796	0.396201
n826	Aspartyl-Glycine	Amino acids and Peptides氨基酸和多肽类	C6 H10 N2 O5	HMDB0028753				2	7.616	HILIC_POS	190.059	190.059	-0.31	85.3	M	1.10035e+06	877219	0.451199	0.941694	0.48131
n827	3-Methyladipic acid	Fatty acids脂肪酸类	C7 H12 O4	HMDB0000555				1	4.934	C18_NEG	160.074	160.074	-0.206759	94.1	M	1.26341e+06	2.18905e+06	0.0251652	0.392457	0.267645
n828	C75 trans	Xenobiotics外源物	C14 H22 O4	HMDB0249518				2	8.486	C18_NEG	254.152	254.152	0.43	76.2	M	1.61645e+06	1.93973e+06	0.0635034	0.872653	0.909898
n829	Myristoleic acid	Fatty acids脂肪酸类	C14 H26 O2	HMDB0002000	C08322			1	9.023	C18_POS	226.193	226.193	-0.787787	88.1	M	1.61113e+06	1.96306e+06	0.101247	1.15303	0.867898
n831	Desmethylofloxacin	Xenobiotics外源物	C17 H18 F N3 O4	HMDB0251059				2	3.158	HILIC_POS	347.128	347.128	-1.09	81.8	M	2.00283e+06	1.32768e+06	0.267496	0.885402	0.871717
n832	NAD	Vitamins and Cofactors维生素及辅酶	C21 H27 N7 O14 P2	HMDB0000902	C00003	map01240 Biosynthesis of cofactors; map00760 Nicotinate and nicotinamide metabolism; map05208 Chemical carcinogenesis; map00983 Drug metabolism; map04977 Vitamin digestion and absorption; map00730 Thiamine metabolism; map04925 Aldosterone synthesis and secretion; map04152 AMPK signaling pathway; map00190 Oxidative phosphorylation; map04936 Alcoholic liver disease; map04211 Longevity regulating pa…	De Novo Triacylglycerol Biosynthesis TG; Cardiolipin Biosynthesis CL; Galactose Metabolism; Androstenedione Metabolism; Purine Metabolism; Retinol Metabolism; Urea Cycle; Methionine Metabolism; Androgen and Estrogen Metabolism; Glycine and Serine Metabolism; Transfer of Acetyl Groups into Mitochondria; Selenoamino Acid Metabolism; Carnitine Synthesis; Bile Acid Biosynthesis; Mitochondrial Beta-Ox…	1	7.765	HILIC_POS	663.108	663.109	-1.73063	94.1	M	96767.6	451856	0.0174897	0.631937	0.237915
n833	Levonordefrin	Benzene苯环类	C9 H13 N O3	HMDB0015652	C11768			2	4.331	HILIC_POS	183.09	183.09	0.37	76.3	M	1.44749e+06	675075	0.0723045	2.23133	0.27587
n835	Glycyl-Isoleucine	Amino acids and Peptides氨基酸和多肽类	C8 H16 N2 O3	HMDB0028844				2	4.866	HILIC_POS	188.116	188.116	-0.14	75	M	1.21422e+06	1.15022e+06	0.191466	1.53138	0.862064
n836	Cer(d18:0/24:1(15Z))	Ceramides神经酰胺类	C42 H83 N O3	HMDB0011769				2	15.406	C18_POS	649.637	649.637	-1.19	78.3	M	4.11072e+06	2.61874e+07	0.0535926	1.85882	0.718458
n840	Taurocholic acid	Bile acids胆汁酸类	C26 H45 N O7 S	HMDB0000036	C05122	map04976 Bile secretion; map00120 Primary bile acid biosynthesis; map00430 Taurine and hypotaurine metabolism; map04979 Cholesterol metabolism	Bile Acid Biosynthesis	1	9.229	C18_NEG	515.292	515.292	0.366383	79	M	1.46612e+06	615985	0.0442814	1.22031	0.837659
n843	PG(16:0/18:2(9Z,12Z))	Lipids脂质	C40 H75 O10 P	HMDB0010575			Cardiolipin Biosynthesis CL	2	14.102	C18_NEG	746.511	746.51	1.24	81.3	M	2.77773e+06	1.52874e+06	0.0852551	1.81906	0.51684
n845	Adenosine monophosphate	Nucleosides核苷酸类	C10 H14 N5 O7 P	HMDB0000045	C00020	map01240 Biosynthesis of cofactors; map00230 Purine metabolism; map05022 Pathways of neurodegeneration; map04742 Taste transduction; map05012 Parkinson disease; map04024 cAMP signaling pathway; map04925 Aldosterone synthesis and secretion; map04152 AMPK signaling pathway; map01523 Antifolate resistance; map04924 Renin secretion; map04923 Regulation of lipolysis in adipocytes; map04934 Cushing syn…	Purine Metabolism; Alanine Metabolism; Urea Cycle; Pantothenate and CoA Biosynthesis; Methionine Metabolism; Glycine and Serine Metabolism; Selenoamino Acid Metabolism; Pentose Phosphate Pathway; Aspartate Metabolism; Mitochondrial Beta-Oxidation of Long Chain Saturated Fatty Acids; Mitochondrial Beta-Oxidation of Short Chain Saturated Fatty Acids; Mitochondrial Beta-Oxidation of Medium Chain Sat…	1	1.344	C18_NEG	347.063	347.063	-0.799539	95.2	M	406923	1.57374e+06	0.0806925	0.218421	0.000921275
n846	Thymine	Nucleosides核苷酸类	C5 H6 N2 O2	HMDB0000262	C00178	map00240 Pyrimidine metabolism	Pyrimidine Metabolism	1	3.008	C18_POS	126.043	126.043	-1.94968	77.4	M	2.04038e+06	2.18298e+06	0.205471	0.671917	0.733857
n847	ADP-ribose	Nucleosides核苷酸类	C15 H23 N5 O14 P2	HMDB0001178	C00301	map00230 Purine metabolism	Purine Metabolism; Glutamate Metabolism; Nicotinate and Nicotinamide Metabolism	2	7.687	HILIC_NEG	559.072	559.072	1.4	98.9	M	682255	618034	0.126756	0.546618	0.314267
n850	Methionyl-Tryptophan	Amino acids and Peptides氨基酸和多肽类	C16 H21 N3 O3 S	HMDB0028984				2	5.232	C18_POS	335.13	335.13	-0.92	92.2	M	601370	1.2647e+06	0.316519	0.522577	0.754723
n852	Glycyl-Tryptophan	Amino acids and Peptides氨基酸和多肽类	C13 H15 N3 O3	HMDB0028852				2	4.357	C18_POS	261.111	261.111	-0.24	79.2	M	1.01518e+06	455000	0.201393	1.22233	0.492915
n853	1-Methylinosine	Nucleosides核苷酸类	C11 H14 N4 O5	HMDB0002721				3	2.995	C18_NEG	282.097	282.096	0.77	90.8	M	1.03531e+06	430549	0.00575626	2.2595	0.0220171
n854	Histidylarginine	Amino acids and Peptides氨基酸和多肽类	C12 H21 N7 O3	HMDB0028879				2	7.79	HILIC_POS	311.17	311.171	-1.14	88.2	M	620697	1.45582e+06	0.161746	0.947637	0.792721
n856	Reichsteins substance E	steroids类固醇类	C21 H32 O5	HMDB0245599				2	7.472	C18_POS	364.225	364.225	-0.79	86.5	M	745767	1.41019e+06	0.250071	0.22819	0.441026
n857	Tyrosylalanine	Amino acids and Peptides氨基酸和多肽类	C12 H16 N2 O4	HMDB0029098				2	1.883	C18_NEG	252.111	252.111	0.5	85.1	M	858547	825261	0.345431	1.04211	0.887359
n859	Glycyltyrosine	Amino acids and Peptides氨基酸和多肽类	C11 H14 N2 O4	HMDB0028853				1	2.457	C18_POS	238.095	238.095	-0.943584	81.2	M	1.98772e+06	645090	0.176592	5.51023	0.0593555
n862	4-Nitrophenol	Benzene苯环类	C6 H5 N O3	HMDB0001232	C00870			1	5.99	C18_NEG	139.027	139.027	-0.241291	85.2	M	1.74898e+06	2.13219e+06	0.130653	0.588762	0.835222
n866	Saccharopine	Amino acids and Peptides氨基酸和多肽类	C11 H20 N2 O6	HMDB0000279	C00449	map01230 Biosynthesis of amino acids; map00310 Lysine degradation	Lysine Degradation	2	8.043	HILIC_POS	276.132	276.132	-0.52	83.4	M	938770	485062	0.152138	6.19228	0.0516091
n867	Ceftazidime	Xenobiotics外源物	C22 H22 N6 O7 S2	HMDB0014582	C06889			3	6.301	HILIC_POS	546.098	546.099	-1.4	83.7	M	107036	98067.8	0.0919633	0.950115	0.925733
n868	Lysylarginine	Amino acids and Peptides氨基酸和多肽类	C12 H26 N6 O3	HMDB0028945				2	8.858	HILIC_POS	302.206	302.207	-0.96	80.3	M	1.65187e+06	1.49175e+06	0.177562	1.4012	0.82145
n870	LysoPE(16:0/0:0)	Glycerophosphoethanolamines甘油磷酸乙醇胺类	C21 H44 N O7 P	HMDB0011503			Phospholipid Biosynthesis	2	11.192	C18_NEG	453.286	453.286	0.7	88.9	M	2.00734e+06	1.28025e+06	0.215065	2.05599	0.158375
n873	PE(O-16:0/18:1(9Z))	Glycerophosphoethanolamines甘油磷酸乙醇胺类	C39 H78 N O7 P	HMDB0011157				2	16.574	C18_POS	703.551	703.552	-1.05	85	M	1.9688e+06	2.03895e+06	0.356476	2.22177	0.496521
n874	Acefylline	Nucleosides核苷酸类	C9 H10 N4 O4	HMDB0247895				2	3.785	C18_POS	238.07	238.07	-0.89	97.1	M	305059	1.22834e+06	0.156094	0.638046	0.521582
n875	Alpha-hydroxymidazolam	Xenobiotics外源物	C18 H13 Cl F N3 O	HMDB0061089				2	7.665	C18_POS	341.073	341.073	-0.78	90.6	M	433210	1.24058e+06	0.252655	0.283801	0.0728712
n876	Arginyltyrosine	Amino acids and Peptides氨基酸和多肽类	C15 H23 N5 O4	HMDB0028721				2	6.567	HILIC_POS	337.175	337.175	-0.94	81.3	M	494911	1.39086e+06	0.163517	0.867384	0.558824
n877	Formylanthranilic acid	Organic acids有机酸类	C8 H7 N O3	HMDB0004089	C05653	map00380 Tryptophan metabolism	Tryptophan Metabolism	2	5.86	C18_NEG	165.043	165.043	-0.26	88.9	M	317778	818477	0.164887	0.346114	0.052157
n879	PE(18:0/22:6(4Z,7Z,10Z,13Z,16Z,19Z))	Glycerophosphoethanolamines甘油磷酸乙醇胺类	C45 H78 N O8 P	HMDB0009012			Phosphatidylethanolamine Biosynthesis PE; Phosphatidylcholine Biosynthesis PC	2	15.548	C18_POS	791.546	791.547	-0.46	83.8	M	2.1228e+06	3.28578e+06	0.244576	0.915742	0.814891
n880	Glycyl-Lysine	Amino acids and Peptides氨基酸和多肽类	C8 H17 N3 O3	HMDB0028846				2	7.991	HILIC_POS	203.127	203.127	-0.18	80.6	M	878112	509530	0.0381134	0.740911	0.933281
n881	Asparaginylglycine	Amino acids and Peptides氨基酸和多肽类	C6 H11 N3 O4	HMDB0028731				2	6.259	HILIC_NEG	189.075	189.075	0.93	93.8	M	205355	843222	0.0950662	1.03977	0.72399
n882	Uridine diphosphategalactose	Nucleosides核苷酸类	C15 H24 N2 O17 P2	HMDB0000302	C00052	map01250 Biosynthesis of nucleotide sugars; map00520 Amino sugar and nucleotide sugar metabolism; map00052 Galactose metabolism	Galactose Metabolism; Nucleotide Sugars Metabolism; Lactose Synthesis	1	8.076	HILIC_NEG	566.056	566.055	1.52779	96.7	M	479469	448880	0.0496195	1.06025	0.952429
n884	Kanamycin	Carbohydrates碳水化合物	C18 H36 N4 O11	HMDB0015303	C01822	map00524 Neomycin, kanamycin and gentamicin biosynthesis		2	0.651	C18_POS	484.238	484.238	-0.24	87.9	M	246620	1.57272e+06	0.0163845	0.982838	0.524357
n885	Glyceryl palmitoleate	Glycerolipids甘油酯类	C19 H36 O4	HMDB0243951				3	11.157	C18_POS	328.261	328.261	-1.27	88.3	M	1.40345e+06	2.7664e+06	0.213897	2.26467	0.827678
n886	6-Hydroxynicotinic acid	Organic acids有机酸类	C6 H5 N O3	HMDB0002658	C01020	map00760 Nicotinate and nicotinamide metabolism		1	2.084	C18_POS	139.027	139.027	0.15	79.4	M	4.39741e+06	1.51734e+06	0.14562	1.14034	0.191337
n887	12(S)-Leukotriene B4	Eicosanoids花生四烯酸类	C20 H32 O4	HMDB0005089	C04853	map00590 Arachidonic acid metabolism		2	9.795	C18_NEG	336.23	336.23	0.76	87.3	M	1.14116e+06	234820	0.0491372	2.04681	0.35434
n889	Dioctyl phthalate	Benzene苯环类	C24 H38 O4	HMDB0251427	C14227			2	0.625	HILIC_POS	390.277	390.277	-0.81	94.4	M	1.51691e+06	3.01993e+06	0.377536	1.57425	0.949268
n891	5-De-O-methyltoddanol	Xenobiotics外源物	C15 H16 O5	HMDB0041520				3	8.633	C18_POS	276.099	276.1	-1.38	77.5	M	141070	1.31773e+06	0.0320345	0.704459	0.10401
n892	4-Methoxy-1H-indole-3-acetonitrile	Indole吲哚类	C11 H10 N2 O	HMDB0303405				3	5.82	C18_POS	186.079	186.079	-0.28	88.5	M	220499	1.40304e+06	0.124994	0.71797	0.107472
n895	15(R)-hydroperoxy-EPE	Xenobiotics外源物	C8 H18 N2 O4 S	HMDB0062295				2	2.504	C18_NEG	238.099	238.099	0.78	80.2	M	199885	1.50213e+06	0.109553	0.869273	0.676612
n896	4-Chloro-5-sulfamoylanthranilic acid	Organic acids有机酸类	C7 H7 Cl N2 O4 S	HMDB0060761				3	6.912	C18_POS	249.981	249.982	-0.11	83.3	M	296502	1.58372e+06	0.0241245	0.627854	0.0942673
n899	Cholestenone	steroids类固醇类	C27 H44 O	HMDB0000921	C00599			2	13.978	C18_POS	384.339	384.339	-0.41	87.7	M	1.14867e+06	908266	0.347358	1.55836	0.364775
n903	Cer(d18:1/24:1(15Z))	Ceramides神经酰胺类	C42 H81 N O3	HMDB0004953	C00195	map05415 Diabetic cardiomyopathy; map00600 Sphingolipid metabolism; map04931 Insulin resistance; map04071 Sphingolipid signaling pathway; map04217 Necroptosis; map04933 AGE-RAGE signaling pathway in diabetic complications; map04920 Adipocytokine signaling pathway; map05140 Leishmaniasis; map04722 Neurotrophin signaling pathway		2	14.341	C18_POS	647.621	647.622	-1.05	88.9	M	1.96243e+07	1.02567e+08	0.116208	1.86061	0.932642
n905	Dihydroneopine	Xenobiotics外源物	C18 H23 N O3	HMDB0250396	D07831			2	2.834	HILIC_POS	301.167	301.168	-1.19	90.3	M	434987	4.62966e+06	0.38467	0.586075	0.0863864
n906	Valsartan	Amino acids and Peptides氨基酸和多肽类	C24 H29 N5 O3	HMDB0014323	D00400			2	8.885	C18_POS	435.227	435.227	-1.21	81.4	M	3.78421e+06	198483	0.153522	1.18441	0.309743
n907	3-Hydroxymethylantipyrine	Organic compounds有机物类	C11 H12 N2 O2	HMDB0013840				2	4.463	C18_POS	204.09	204.09	-0.61	90.3	M	1.03889e+06	513768	0.144687	1.4229	0.490712
n910	GlcCer(d18:1/24:1(15Z))	Ceramides神经酰胺类	C48 H91 N O8	HMDB0004975	C01190	map00600 Sphingolipid metabolism		3	12.695	C18_POS	809.673	809.674	-1.79	87.6	M	5.75469e+06	3.961e+07	0.145129	1.94124	0.802137
n913	Oleoylcarnitine	Carnitine肉碱类	C25 H47 N O4	HMDB0005065				2	11.056	C18_POS	425.35	425.351	-1.07	90.6	M	803598	1.84297e+06	0.178176	2.18004	0.860063
n915	Tryptophyl-Aspartate	Amino acids and Peptides氨基酸和多肽类	C15 H17 N3 O5	HMDB0029079				2	6.436	HILIC_NEG	319.117	319.117	0.94	84.1	M	567994	434379	0.166915	1.22246	0.600895
n916	13-OxoODE	Eicosanoids花生四烯酸类	C18 H30 O3	HMDB0004668	C14765	map00591 Linoleic acid metabolism		2	10.382	C18_NEG	294.219	294.219	-0.14	85.2	M	748613	323856	0.0990219	3.2361	0.0318182
n917	Dobutamine	Benzene苯环类	C18 H23 N O3	HMDB0014979	C06967			2	4.491	C18_POS	301.168	301.168	-0.37	97.1	M	1.44343e+06	2.76674e+06	0.129538	0.95119	0.491398
n918	Glutaminylphenylalanine	Amino acids and Peptides氨基酸和多肽类	C14 H19 N3 O4	HMDB0028804				2	3.838	C18_NEG	293.138	293.138	0.63	85.8	M	470035	505311	0.120702	0.871174	0.619319
n919	Daidzein	Xenobiotics外源物	C15 H10 O4	HMDB0003312	C10208			2	0.591	HILIC_POS	254.058	254.058	-0.84	94	M	377167	376180	0.0554449	1.94433	0.394171
n920	Glycoursodeoxycholic acid	Bile acids胆汁酸类	C26 H43 N O5	HMDB0000708				1	8.971	C18_NEG	449.314	449.314	0.35649	85.5	M	347897	583814	0.0442862	0.741324	0.173484
n921	Phenylalanylhistidine	Amino acids and Peptides氨基酸和多肽类	C15 H18 N4 O3	HMDB0028997				2	1.555	C18_POS	302.138	302.138	-0.03	83.9	M	902163	290461	0.185659	0.977606	0.231332
n922	Octadecanedioic acid	Fatty acids脂肪酸类	C18 H34 O4	HMDB0000782				1	9.968	C18_NEG	314.246	314.246	0.586017	93	M	851365	302461	0.157852	1.24111	0.0523148
n924	4-ene-Valproic acid	Fatty acids脂肪酸类	C8 H14 O2	HMDB0013897	C16648	map00982 Drug metabolism		2	7.051	C18_POS	142.099	142.099	-0.63	79.5	M	4.72014e+06	955632	0.111901	1.37815	0.61778
n926	3-oxocholest-4-en-26-oate	Xenobiotics外源物	C27 H42 O3	HMDB0304151	C20839			2	10.575	C18_POS	414.313	414.313	-0.34	82	M	267532	1.54938e+06	0.0601033	0.758556	0.110224
n927	Cyclic ADP-ribose	Carbohydrates碳水化合物	C15 H21 N5 O13 P2	HMDB0249529	C13050	map04970 Salivary secretion; map04972 Pancreatic secretion; map04921 Oxytocin signaling pathway; map04020 Calcium signaling pathway		2	7.763	HILIC_NEG	541.062	541.061	1.47	89.7	M	77426.8	290267	0.0394391	0.592986	0.202092
n928	Galabiosylceramide (d18:1/22:0)	Ceramides神经酰胺类	C52 H99 N O13	HMDB0004836	C06126	map00600 Sphingolipid metabolism	Sphingolipid Metabolism	3	11.855	C18_POS	945.71	945.712	-2.1	82.3	M	7.75964e+06	2.90176e+07	0.16728	0.948164	0.717779
n929	SM(d18:1/22:0)	Sphingolipids鞘脂	C45 H91 N2 O6 P	HMDB0012103				2	3.3	HILIC_POS	786.66	786.661	-1.74	92.4	M	1.00973e+06	1.33615e+06	0.0668368	0.481348	0.965335
n931	Alanylarginine	Amino acids and Peptides氨基酸和多肽类	C9 H19 N5 O3	HMDB0028681				2	7.293	HILIC_NEG	245.149	245.149	1.17	83	M	528611	869982	0.169064	0.960405	0.800153
n933	Androsterone glucuronide	steroids类固醇类	C25 H38 O8	HMDB0002829	C11135	map00140 Steroid hormone biosynthesis	Androstenedione Metabolism	2	9.113	C18_NEG	466.257	466.257	-0.08	79	M	40083.2	794743	0.0913109	0.519188	0.0874126
n934	11b-Hydroxyandrost-4-ene-3,17-dione	Xenobiotics外源物	C19 H26 O3	HMDB0006773	C07432		Androstenedione Metabolism	2	8.029	C18_POS	302.188	302.188	-1.64	81.9	M	568511	562982	0.0528684	0.600201	0.451961
n936	Thromboxane B2	Eicosanoids花生四烯酸类	C20 H34 O6	HMDB0003252	C05963	map04976 Bile secretion; map00590 Arachidonic acid metabolism; map04726 Serotonergic synapse	Arachidonic Acid Metabolism	2	8.656	C18_NEG	370.236	370.236	0.35	85.3	M	544140	251868	0.435449	3.66099	0.0103962
n937	Methyl linolenate	Fatty acids脂肪酸类	C19 H32 O2	HMDB0254600				1	10.867	C18_POS	292.24	292.24	-0.971425	76.7	M	978453	726542	0.3093	0.880778	0.827506
n938	PE(16:0/16:0)	Glycerophosphoethanolamines甘油磷酸乙醇胺类	C37 H74 N O8 P	HMDB0008923	C00350	map00564 Glycerophospholipid metabolism; map04723 Retrograde endocannabinoid signaling; map04140 Autophagy; map05167 Kaposi sarcoma-associated herpesvirus infection; map00563 Glycosylphosphatidylinositol (GPI)-anchor biosynthesis; map05130 Pathogenic Escherichia coli infection; map04136 Autophagy	Phosphatidylethanolamine Biosynthesis PE; Phospholipid Biosynthesis; Phosphatidylcholine Biosynthesis PC	1	15.542	C18_POS	691.514	691.515	-2.27509	90.8	M	1.8334e+06	1.14822e+06	0.362924	1.47434	0.802749
n939	Lysylasparagine	Amino acids and Peptides氨基酸和多肽类	C10 H20 N4 O4	HMDB0028946				2	7.989	HILIC_POS	260.148	260.148	-0.62	93.8	M	350398	295388	0.349714	0.743698	0.783111
n940	Oseltamivir	Amino acids and Peptides氨基酸和多肽类	C16 H28 N2 O4	HMDB0014343	C08092			2	7.121	C18_POS	312.204	312.205	-1.55	92	M	2.25526e+06	57006.3	0.157628	1.01229	0.531798
n941	Chlorpheniramine	Amines胺类	C16 H19 Cl N2	HMDB0001944	C06905			2	6.538	C18_POS	274.123	274.124	-1.12	97.9	M	2.68526e+06	235876	0.0241893	0.7628	0.744991
n942	SM(d18:1/24:1)	Glycerophosphocholines磷脂胆碱类	C47 H93 N2 O6 P	HMDB0012107	C00550	map00600 Sphingolipid metabolism; map04071 Sphingolipid signaling pathway; map04217 Necroptosis		2	13.626	C18_POS	812.676	812.677	-1.37	94.7	M	1.04727e+08	3.74156e+08	0.101557	1.30336	0.82046
n943	Edaravone	Xenobiotics外源物	C10 H10 N2 O	HMDB0251697	C13008			2	0.52	HILIC_POS	174.079	174.079	-0.15	85	M	641765	475821	0.227537	0.581605	0.580527
n944	SM(d18:1/24:0)	Sphingolipids鞘脂	C47 H95 N2 O6 P	HMDB0011697				2	16.433	C18_POS	814.691	814.693	-1.71	91.9	M	2.44419e+07	7.20267e+07	0.0862908	1.26118	0.846774
n948	Benzyl alcohol	Benzene苯环类	C7 H8 O	HMDB0003119	C03485			1	4.461	C18_POS	108.057	108.058	-4.14449	89.6	M	1.17238e+06	2.43968e+06	0.128948	0.453551	0.0915854
n949	alpha-Tocopherol acetate	Vitamins and Cofactors维生素及辅酶	C31 H52 O3	HMDB0034227	C13202	map04977 Vitamin digestion and absorption		2	14.927	C18_POS	472.391	472.392	-1.07	88.6	M	1.40602e+06	352439	0.0887204	1.30745	0.206448
n951	7α,17α-Dimethyl-5β-androstane-3α,17β-diol glucuronide	steroids类固醇类	C27 H44 O8	HMDB0010352				2	9.605	C18_NEG	496.304	496.304	0.83	82.1	M	32865	599588	0.14287	0.696172	0.0971086
n952	5-(Galactosylhydroxy)-L-Lysine	Fatty acids脂肪酸类	C12 H24 N2 O8	HMDB0242167				2	8.831	HILIC_POS	324.153	324.153	-0.52	85.9	M	199628	327174	0.148359	1.12495	0.455595
n954	Homovanillic acid sulfate	Organic acids有机酸类	C9 H10 O7 S	HMDB0011719				2	3.923	C18_NEG	262.015	262.015	0.01	82.4	M	113152	749567	0.18221	0.717245	0.101091
n955	N-Acetylsphinganine	Sphingolipids鞘脂	C20 H41 N O3	HMDB0249513				2	11.324	C18_POS	343.308	343.309	-0.68	93	M	1.05259e+06	698878	0.484818	1.59482	0.332232
n956	Alanyltyrosine	Amino acids and Peptides氨基酸和多肽类	C12 H16 N2 O4	HMDB0028699				2	2.461	C18_POS	252.111	252.111	-0.76	84.2	M	325468	855621	0.0716142	0.838397	0.511009
n957	Corticosterone	steroids类固醇类	C21 H30 O4	HMDB0001547	C02140	map00140 Steroid hormone biosynthesis; map04925 Aldosterone synthesis and secretion; map04923 Regulation of lipolysis in adipocytes; map05020 Prion disease	Steroidogenesis	1	8.294	C18_POS	346.214	346.214	-0.635056	87.9	M	266861	453615	0.103689	0.23275	0.0877375
n958	Methyl nicotinate	Xenobiotics外源物	C7 H7 N O2	HMDB0029806				3	13.635	C18_POS	137.048	137.048	-0.15	79	M	1.11861e+06	1.63017e+06	0.486865	0.791167	0.780888
n960	2-Hydroxydodecanoic acid	Fatty acids脂肪酸类	C12 H24 O3	HMDB0245154				2	10.155	C18_NEG	216.173	216.173	0.28	82.8	M	137640	462443	0.188251	0.388675	0.174653
n961	Dimethylmethoxy chromanol	Benzene苯环类	C12 H16 O3	HMDB0259688				2	8.449	C18_POS	208.11	208.11	-0.88	80.1	M	313467	731490	0.0381345	0.453144	0.0885102
n963	3-Methylxanthine	Nucleosides核苷酸类	C6 H6 N4 O2	HMDB0001886	C16357	map00232 Caffeine metabolism		1	2.742	C18_NEG	166.049	166.049	-0.29	81.7	M	144343	757041	0.0518674	1.86774	0.869107
n964	Mycophenolic acid glucuronide	Carbohydrates碳水化合物	C23 H28 O12	HMDB0060634				2	6.886	C18_NEG	496.158	496.158	0.78	90.6	M	71550.9	89382.4	0.0872361	0.796833	0.670459
n966	PC(20:4(5Z,8Z,11Z,14Z)/20:4(5Z,8Z,11Z,14Z))	Glycerophosphocholines磷脂胆碱类	C48 H80 N O8 P	HMDB0008443			Phosphatidylcholine Biosynthesis PC; Phosphatidylethanolamine Biosynthesis PE	2	13.848	C18_POS	829.561	829.562	-0.89	94.7	M	632287	1.38011e+06	0.272924	0.788562	0.539589
n967	LysoPG(18:1(9Z)/0:0)	Lipids脂质	C24 H47 O9 P	HMDB0240602				2	11.203	C18_NEG	510.296	510.296	0.38	85.5	M	764948	552216	0.223815	1.25212	0.875164
n970	17,18-EpETE	Eicosanoids花生四烯酸类	C20 H30 O3	HMDB0010212	C13843			2	9.459	C18_POS	318.219	318.219	-0.9	79.7	M	554345	345328	0.0678823	1.44456	0.248777
n971	Tigecycline	Xenobiotics外源物	C29 H39 N5 O8	HMDB0014700	C12012			2	3.702	C18_POS	585.28	585.28	-0.07	80.8	M	29665.4	957758	0.141774	0.758877	0.37192
n972	5-KETE	Eicosanoids花生四烯酸类	C20 H30 O3	HMDB0010217	C14732	map00590 Arachidonic acid metabolism	Arachidonic Acid Metabolism	2	10.779	C18_POS	318.219	318.219	-0.94	79.8	M	611984	242800	0.347943	2.03665	0.234611
n973	PC(20:1(11Z)/20:1(11Z))	Glycerophosphocholines磷脂胆碱类	C48 H92 N O8 P	HMDB0008308	C00157	map00590 Arachidonic acid metabolism; map00564 Glycerophospholipid metabolism; map00592 alpha-Linolenic acid metabolism; map00591 Linoleic acid metabolism; map04723 Retrograde endocannabinoid signaling; map05231 Choline metabolism in cancer	Phosphatidylethanolamine Biosynthesis PE; Phosphatidylcholine Biosynthesis PC	2	13.94	C18_POS	841.655	841.656	-1.47	93.8	M	1.25549e+06	9.01453e+06	0.0948278	0.761244	0.552825
n974	Isopropylmaleic acid	Fatty acids脂肪酸类	C7 H10 O4	HMDB0012241	C02631	map01210 2-Oxocarboxylic acid metabolism; map00290 Valine, leucine and isoleucine biosynthesis		2	5.057	C18_NEG	158.058	158.058	-1.28	85.6	M	300962	221150	0.119544	1.56734	0.630001
n977	N-Acetyl-DL-serine	Amino acids and Peptides氨基酸和多肽类	C5 H9 N O4	HMDB0003011	C00979	map01230 Biosynthesis of amino acids; map01200 Carbon metabolism; map00270 Cysteine and methionine metabolism; map00920 Sulfur metabolism; map04122 Sulfur relay system		3	4.357	HILIC_NEG	147.053	147.053	0.33	85.4	M	2.09365e+06	394164	0.063368	0.808103	0.920013
n978	Ibuprofen glucuronide	Carbohydrates碳水化合物	C19 H26 O8	HMDB0010343				2	8.823	C18_NEG	382.163	382.163	0.55	84	M	404457	42945.6	0.230328	1.00788	0.468131
n980	Urobilin	Vitamins and Cofactors维生素及辅酶	C33 H42 N4 O6	HMDB0004160	C05794	map00860 Porphyrin metabolism		2	7.16	C18_POS	590.31	590.31	-1.38	75.6	M	183950	853515	0.329275	0.589345	0.29905
n981	[3-[2,3-Dihydroxypropoxy(hydroxy)phosphoryl]oxy-2-hydroxypropyl] hexadecanoate	Lipids脂质	C22 H45 O9 P	HMDB0242118				3	11.121	C18_NEG	484.28	484.28	0.28	92.6	M	703892	302653	0.157952	2.37562	0.573182
n983	Genistein	Xenobiotics外源物	C15 H10 O5	HMDB0003217	C06563			2	0.569	HILIC_POS	270.053	270.053	0.3	85.4	M	316649	183166	0.0906658	1.64285	0.524259
n985	PC(18:0/18:0)	Glycerophosphocholines磷脂胆碱类	C44 H88 N O8 P	HMDB0008036	C00157	map00590 Arachidonic acid metabolism; map00564 Glycerophospholipid metabolism; map00592 alpha-Linolenic acid metabolism; map00591 Linoleic acid metabolism; map04723 Retrograde endocannabinoid signaling; map05231 Choline metabolism in cancer	Phosphatidylethanolamine Biosynthesis PE; Phosphatidylcholine Biosynthesis PC	2	13.525	C18_POS	789.624	789.625	-1.11	89.7	M	3.07533e+06	9.78977e+06	0.117089	1.27157	0.70295
n986	N-[(3s)-2-Oxotetrahydrofuran-3-Yl]butanamide	Amino acids and Peptides氨基酸和多肽类	C8 H13 N O3	HMDB0247190				2	3.417	C18_POS	171.089	171.09	-0.37	85.7	M	735573	979058	0.262464	1.78507	0.87338
n988	Ethylenediaminetetraacetic acid	Organic acids有机酸类	C10 H16 N2 O8	HMDB0257824	C00284			1	7.634	HILIC_POS	292.09	292.091	-0.740728	97.2	M	859619	187418	0.180491	1.53537	0.0839766
n990	Acetaminophen glucuronide	Carbohydrates碳水化合物	C14 H17 N O8	HMDB0010316				1	2.453	C18_NEG	327.095	327.095	0.171573	92	M	56731.2	717698	0.095669	0.462974	0.0764052
n991	Gentisic acid	Organic acids有机酸类	C7 H6 O4	HMDB0000152	C00628	map00350 Tyrosine metabolism		2	4.633	C18_NEG	154.027	154.027	-0.59	84.3	M	196851	180345	0.436582	1.18605	0.957329
n993	Ascorbic acid	Organic acids有机酸类	C6 H8 O6	HMDB0000044	C00072	map01240 Biosynthesis of cofactors; map00053 Ascorbate and aldarate metabolism; map04977 Vitamin digestion and absorption; map00480 Glutathione metabolism; map04066 HIF-1 signaling pathway	Carnitine Synthesis; Oxidation of Branched-Chain Fatty Acids; Tyrosine Metabolism; Phytanic Acid Peroxisomal Oxidation; Catecholamine Biosynthesis	1	5.639	HILIC_NEG	176.032	176.032	0.49	80	M	100360	1.22969e+06	0.295434	0.398217	0.0787537
n994	PE(18:2(9Z,12Z)/18:2(9Z,12Z))	Glycerophosphoethanolamines甘油磷酸乙醇胺类	C41 H74 N O8 P	HMDB0009093			Phosphatidylethanolamine Biosynthesis PE; Phosphatidylcholine Biosynthesis PC	2	14.167	C18_POS	739.515	739.515	-0.69	90	M	328639	752548	0.111905	1.25051	0.944466
n995	Cortisol 21-sulfate	steroids类固醇类	C21 H30 O8 S	HMDB0062779	C02822			2	7.587	C18_NEG	442.166	442.166	0.44	75.1	M	65910.6	330219	0.114407	0.400413	0.156544
n996	Cer(d18:0/14:0)	Ceramides神经酰胺类	C32 H65 N O3	HMDB0011759				2	13.984	C18_POS	511.496	511.496	-0.66	83.9	M	460887	429172	0.13869	1.31445	0.885264
n997	apigenin 7-glucuronide	Xenobiotics外源物	C21 H18 O11	HMDB0240480				2	6.243	C18_NEG	446.086	446.085	1.44	89.1	M	148667	329012	0.221619	1.3879	0.880755
n998	(2R)-2-Hydroxy-3-[(hydroxy{[(1S,2R,3R,4S,5S,6R)-2,3,4,5,6-pentahydroxycyclohexyl]oxy}phosphoryl)oxy]propyl (9Z,12Z)-octadeca-9,12-dienoate	Organic compounds有机物类	C27 H49 O12 P	HMDB0242155				2	10.905	C18_NEG	596.297	596.296	1.16	88.6	M	104770	611733	0.435607	0.338983	0.0592125
n999	Aspartyl-Methionine	Amino acids and Peptides氨基酸和多肽类	C9 H16 N2 O5 S	HMDB0028759				2	1.976	C18_NEG	264.078	264.078	-0.37	78.4	M	190462	155427	0.369203	0.89568	0.950937
n1002	(12Z,15Z)-9,10,11-Trihydroxy-12,15-octadecadienoic acid	Eicosanoids花生四烯酸类	C18 H32 O5	HMDB0040611				3	8.51	C18_NEG	328.225	328.225	0.32	76.6	M	304040	130364	0.108641	1.52156	0.193957
n1003	Suberic acid	Fatty acids脂肪酸类	C8 H14 O4	HMDB0000893	C08278			1	4.613	C18_NEG	174.089	174.089	-1.1	85.7	M	183760	394414	0.16893	0.88407	0.674977
n1005	Mitiglinide	Xenobiotics外源物	C19 H25 N O3	HMDB0015382				2	8.413	C18_POS	315.183	315.183	-0.92	77.8	M	41709.1	160325	0.214011	0.788416	0.294398
n1006	2-Arachidonyl Glycerol ether	Lipids脂质	C23 H40 O3	HMDB0013657				2	11.694	C18_POS	364.298	364.298	-0.41	80.1	M	202151	171818	0.427931	1.48844	0.540649
n1007	Asparaginyl-Methionine	Amino acids and Peptides氨基酸和多肽类	C9 H17 N3 O4 S	HMDB0028737				2	1.66	C18_NEG	263.094	263.094	-0.23	85.1	M	234270	117527	0.462828	1.01525	0.500804
n1008	3-Methylglutarylcarnitine	Carnitine肉碱类	C13 H23 N O6	HMDB0000552				2	3	C18_NEG	289.153	289.153	0.43	85.8	M	18279.8	133955	0.151371	0.464162	0.146341

## Sheet: TableS3
TableS3 Metabolites identified in saliva
Tags	Name	Class	Formula	HMDB ID	Compound ID	KEGG pathway	SMPDB pathway	Identification Level	RT [min]	Methods	Calc. MW	Molecular Weight	Annot. DeltaMass [ppm]	Best Match	adduct	AP_VALF average	NonAP_VALF average	QC RSD	AP_saliva/Non_AP_saliva Ratio	AP_saliva/Non_AP_saliva P value
n0	Lidocaine	Benzene苯环类	C14 H22 N2 O	HMDB0014426	C07073	map00982 Drug metabolism		2	4.598	C18_POS	234.173	234.173	-1.17	98	M	1.97427e+11	3.41196e+10	0.0574565	0.74917	0.89425
n2	Choline	Microbial metabolites微生物相关代谢物	C5 H13 N O	HMDB0000097	C00114	map02010 ABC transporters; map04976 Bile secretion; map00564 Glycerophospholipid metabolism; map00260 Glycine, serine and threonine metabolism; map04725 Cholinergic synapse; map05231 Choline metabolism in cancer	Phosphatidylcholine Biosynthesis PC; Phosphatidylethanolamine Biosynthesis PE; Phosphatidylcholine Biosynthesis; Methionine Metabolism; Phospholipid Biosynthesis; Phosphatidylethanolamine Biosynthesis; Betaine Metabolism	1	3.15	HILIC_POS	103.099	103.1	-7.27	97.2	M	1.12136e+10	1.76874e+10	0.26041	0.6598	0.17807
n5	Hexaethylene glycol	Organic compounds有机物类	C12 H26 O7	HMDB0061822				2	4.447	C18_POS	282.168	282.168	-1.06	92.9	M	5.40134e+07	4.91321e+09	0.0626045	0.294694	0.0886373
n7	Betaine	Amino acids and Peptides氨基酸和多肽类	C5 H11 N O2	HMDB0000043	C00719	map02010 ABC transporters; map00260 Glycine, serine and threonine metabolism	Methionine Metabolism; Glycine and Serine Metabolism; Betaine Metabolism	1	4.311	HILIC_POS	117.078	117.079	-4.37323	96.8	M	7.53984e+09	4.98066e+09	0.0428739	1.82913	0.302036
n8	Pentaethylene glycol	Organic compounds有机物类	C10 H22 O6	HMDB0256256				2	4.02	C18_POS	238.141	238.142	-0.76	97.2	M	3.04948e+07	2.17896e+09	0.0485956	0.28523	0.108658
n9	Xanthine	Nucleosides核苷酸类	C5 H4 N4 O2	HMDB0000292	C00385	map00230 Purine metabolism; map00232 Caffeine metabolism	Purine Metabolism	1	3.002	HILIC_NEG	152.033	152.033	-0.676458	95	M	3.43075e+09	3.41205e+09	0.188146	2.28561	0.243898
n10	2-Piperidinone	Xenobiotics外源物	C5 H9 N O	HMDB0011749				1	3.02	C18_POS	99.0678	99.0684	-6.60352	97.3	M	5.16571e+09	5.90177e+09	0.0222453	1.31426	0.985351
n13	Creatine	Amino acids and Peptides氨基酸和多肽类	C4 H9 N3 O2	HMDB0000064	C00300	map00330 Arginine and proline metabolism; map00260 Glycine, serine and threonine metabolism	Glycine and Serine Metabolism; Arginine and Proline Metabolism	1	0.861	C18_POS	131.069	131.069	-1.57438	95.2	M	2.14206e+09	2.82139e+09	0.240228	0.87519	0.696286
n14	Uridine	Nucleosides核苷酸类	C9 H12 N2 O6	HMDB0000296	C00299	map02010 ABC transporters; map00240 Pyrimidine metabolism	Pyrimidine Metabolism	1	2.8	HILIC_NEG	244.07	244.07	0.12	95.4	M	1.91838e+09	3.08694e+09	0.332232	0.734969	0.685522
n16	Creatinine	Amino acids and Peptides氨基酸和多肽类	C4 H7 N3 O	HMDB0000562	C00791	map00330 Arginine and proline metabolism		1	0.857	C18_POS	113.059	113.059	-2.69667	90.8	M	7.58088e+08	1.10959e+09	0.332346	0.769306	0.922106
n20	13-Docosenamide	Fatty acids脂肪酸类	C22 H43 N O	HMDB0244507				1	12.42	C18_POS	337.334	337.334	-0.795366	90.5	M	1.90217e+09	2.5059e+09	0.131853	0.805041	0.433975
n21	PC(16:0/18:1(9Z))	Glycerophosphocholines磷脂胆碱类	C42 H82 N O8 P	HMDB0007972			Phosphatidylcholine Biosynthesis PC; Phosphatidylethanolamine Biosynthesis PE	2	15.641	C18_POS	759.577	759.578	-1.19	91.9	M	1.07777e+09	6.8919e+08	0.170967	0.318147	0.466904
n25	Palatinose	Carbohydrates碳水化合物	C12 H22 O11	HMDB0256083	C01742			1	6.394	HILIC_NEG	342.116	342.116	0.0830752	88.2	M	6.26187e+08	2.8959e+08	0.035253	0.919156	0.468832
n27	Chlorhexidine	Benzene苯环类	C22 H30 Cl2 N10	HMDB0015016	C06902			2	7.456	C18_POS	504.203	504.203	-0.31	88	M	3.64432e+08	6.17092e+08	0.133699	0.996729	0.795123
n28	Allantoin	Organic compounds有机物类	C4 H6 N4 O3	HMDB0000462	C01551			1	2.964	HILIC_NEG	158.044	158.044	-1.19434	90.9	M	4.87228e+08	5.93027e+08	0.205759	1.44189	0.900332
n29	5-Aminopentanoic acid	Amino acids and Peptides氨基酸和多肽类	C5 H11 N O2	HMDB0003355	C00431	map00330 Arginine and proline metabolism; map00470 D-Amino acid metabolism; map00310 Lysine degradation		1	0.938	C18_POS	117.079	117.079	-4.04628	86.9	M	9.70216e+08	1.45158e+09	0.286594	1.24255	0.824728
n30	SM(d18:1/16:0)	Sphingolipids鞘脂	C39 H79 N2 O6 P	HMDB0010169				2	14.38	C18_POS	702.567	702.568	-1.05	96.6	M	8.31252e+08	5.68765e+08	0.163204	0.623126	0.442837
n31	4-Hydroxybutyric acid	Fatty acids脂肪酸类	C4 H8 O3	HMDB0000710	C01991			2	2.15	HILIC_NEG	104.047	104.047	-0.76	94.3	M	4.08789e+08	4.48261e+08	0.466271	1.71105	0.760184
n34	Prolylproline	Amino acids and Peptides氨基酸和多肽类	C10 H16 N2 O3	HMDB0011180				2	6.049	HILIC_POS	212.116	212.116	-1.35	97.5	M	2.20139e+08	9.71973e+08	0.0844841	0.730147	0.522624
n35	1-Hexadecanoyl-2-octadecadienoyl-sn-glycero-3-phosphocholine	Glycerophosphocholines磷脂胆碱类	C42 H80 N O8 P	HMDB0008101	C00157	map00590 Arachidonic acid metabolism; map00564 Glycerophospholipid metabolism; map00592 alpha-Linolenic acid metabolism; map00591 Linoleic acid metabolism; map04723 Retrograde endocannabinoid signaling; map05231 Choline metabolism in cancer	Phosphatidylethanolamine Biosynthesis PE; Phosphatidylcholine Biosynthesis PC	2	14.763	C18_POS	757.561	757.562	-0.97	94.3	M	7.68997e+08	4.96772e+08	0.148933	0.379006	0.457563
n36	p-Cresol sulfate	Organic acids有机酸类	C7 H8 O4 S	HMDB0011635				2	0.533	HILIC_NEG	188.014	188.014	-0.42	95	M	8.20599e+08	1.74669e+09	0.049655	0.437887	0.593999
n37	(3-Carboxypropyl)trimethyl	Benzene苯环类	C7 H15 N O2					1	6.325	HILIC_POS	145.11	145.11	-1.38992	94.9	M	6.64041e+08	9.55277e+08	0.0660977	0.904267	0.503901
n39	Propofol glucuronide	Carbohydrates碳水化合物	C18 H26 O7	HMDB0060933				2	8.642	C18_NEG	354.168	354.168	-0.62	97.6	M	4.94436e+07	5.47993e+08	0.0231379	0.027101	0.0200747
n40	Cilastatin	Amino acids and Peptides氨基酸和多肽类	C16 H26 N2 O5 S	HMDB0015535	C01675			2	5.64	C18_POS	358.156	358.156	-0.97	92.4	M	9.4888e+06	2.88709e+08	0.00834677	1.9939	0.440055
n42	Citric acid	Organic acids有机酸类	C6 H8 O7	HMDB0000094	C00158	map01240 Biosynthesis of cofactors; map01210 2-Oxocarboxylic acid metabolism; map01230 Biosynthesis of amino acids; map01200 Carbon metabolism; map00630 Glyoxylate and dicarboxylate metabolism; map05230 Central carbon metabolism in cancer; map04742 Taste transduction; map00250 Alanine, aspartate and glutamate metabolism; map04922 Glucagon signaling pathway; map00020 Citrate cycle (TCA cycle)	Transfer of Acetyl Groups into Mitochondria; Warburg Effect; Citric Acid Cycle	1	7.918	HILIC_NEG	192.027	192.027	-0.2	96	M	3.08369e+08	4.63932e+08	0.218999	0.705073	0.878384
n43	(2R)-2-Acetamido-3-[[(2R)-2-acetamido-2-carboxyethyl]disulfanyl]propanoic acid	Amino acids and Peptides氨基酸和多肽类	C10 H16 N2 O6 S2	HMDB0242531				2	3.364	C18_NEG	324.045	324.045	-0.3	97.2	M	6.38247e+08	1.21302e+08	0.057677	1.99277	0.961856
n45	Levofloxacin	Xenobiotics外源物	C18 H20 F N3 O4	HMDB0001929	C07660	map04976 Bile secretion		2	1.767	HILIC_POS	361.143	361.144	-2.33	90.5	M	4.67606e+08	3.38152e+07	0.172166	2.71234	0.408242
n46	PC(18:1(9Z)/18:1(9Z))	Glycerophosphocholines磷脂胆碱类	C44 H84 N O8 P	HMDB0000593	C00157	map00590 Arachidonic acid metabolism; map00564 Glycerophospholipid metabolism; map00592 alpha-Linolenic acid metabolism; map00591 Linoleic acid metabolism; map04723 Retrograde endocannabinoid signaling; map05231 Choline metabolism in cancer	Phosphatidylethanolamine Biosynthesis PE; Phosphatidylcholine Biosynthesis PC	1	15.987	C18_POS	785.592	785.593	-1.76337	97.1	M	5.75863e+08	2.87167e+08	0.169533	0.374038	0.473946
n47	Succinic acid	Organic acids有机酸类	C4 H6 O4	HMDB0000254	C00042	map01200 Carbon metabolism; map00350 Tyrosine metabolism; map00630 Glyoxylate and dicarboxylate metabolism; map00760 Nicotinate and nicotinamide metabolism; map00310 Lysine degradation; map00360 Phenylalanine metabolism; map00650 Butanoate metabolism; map00640 Propanoate metabolism; map05230 Central carbon metabolism in cancer; map00920 Sulfur metabolism; map00620 Pyruvate metabolism; map00250 Al…	Carnitine Synthesis; Warburg Effect; Arginine and Proline Metabolism; Citric Acid Cycle; Glutamate Metabolism; Mitochondrial Electron Transport Chain; Ketone Body Metabolism; Oxidation of Branched-Chain Fatty Acids; Phytanic Acid Peroxisomal Oxidation; Butyrate Metabolism; Valine, Leucine, and Isoleucine Degradation	1	4.24	HILIC_NEG	118.026	118.027	-1.03	98.4	M	5.80372e+08	5.56363e+08	0.0580793	0.680362	0.853689
n48	Histidylvaline	Amino acids and Peptides氨基酸和多肽类	C11 H18 N4 O3	HMDB0028898				2	0.946	C18_POS	254.138	254.138	-1.16	90.9	M	6.49212e+07	2.81092e+08	0.107473	1.35098	0.611719
n49	2',5'-Dimethylphthalanilic acid	Organic acids有机酸类	C16 H15 N O3	HMDB0244789				2	7.71	C18_NEG	269.105	269.105	-0.1	81.1	M	8.27548e+08	1.02276e+09	0.0305352	1.348	0.838774
n50	Arginylproline	Amino acids and Peptides氨基酸和多肽类	C11 H21 N5 O3	HMDB0028717				2	0.926	C18_POS	271.164	271.164	-0.68	94.7	M	6.25556e+07	2.86982e+08	0.113714	1.16681	0.972462
n51	Taurine	Organic acids有机酸类	C2 H7 N O3 S	HMDB0000251	C00245	map02010 ABC transporters; map04080 Neuroactive ligand-receptor interaction; map00120 Primary bile acid biosynthesis; map00920 Sulfur metabolism; map00430 Taurine and hypotaurine metabolism	Bile Acid Biosynthesis; Taurine and Hypotaurine Metabolism	1	4.668	HILIC_NEG	125.015	125.015	-1.21454	99.5	M	4.61218e+08	2.89478e+08	0.0696667	2.29295	0.11929
n52	Urocanic acid	Organic acids有机酸类	C6 H6 N2 O2	HMDB0000301	C00785	map00340 Histidine metabolism	Histidine Metabolism; Ammonia Recycling	1	3.922	HILIC_POS	138.043	138.043	-1.49918	98.7	M	3.4132e+08	7.23035e+08	0.0877919	0.665017	0.201546
n54	2-Hydroxy-3-methylbutyric acid	Fatty acids脂肪酸类	C5 H10 O3	HMDB0000407				1	1.215	HILIC_NEG	118.063	118.063	-1.31821	88.8	M	4.5737e+08	2.72047e+08	0.175059	1.85854	0.657899
n56	Indoleacrylic acid	Indole吲哚类	C11 H9 N O2	HMDB0000734				1	3.817	C18_POS	187.063	187.063	-0.134912	96.2	M	4.1484e+08	3.34166e+08	0.0373739	1.6567	0.963167
n57	Gluconic acid	Carbohydrates碳水化合物	C6 H12 O7	HMDB0000625	C00257	map01200 Carbon metabolism; map00030 Pentose phosphate pathway		1	6.451	HILIC_NEG	196.058	196.058	-0.81	96.3	M	2.53891e+08	3.79545e+08	0.0459861	0.973406	0.84652
n58	Citrulline	Amino acids and Peptides氨基酸和多肽类	C6 H13 N3 O3	HMDB0000904	C00327	map01230 Biosynthesis of amino acids; map00220 Arginine biosynthesis	Urea Cycle; Aspartate Metabolism; Arginine and Proline Metabolism	2	6.742	HILIC_POS	175.095	175.096	-1.55	98.3	M	5.52484e+08	3.25625e+08	0.0517208	1.62674	0.110721
n60	Methoxypyrazine	Organic compounds有机物类	C5 H6 N2 O	HMDB0033156				2	1.644	HILIC_POS	110.047	110.048	-5.02	92.5	M	4.24495e+08	5.18609e+08	0.319398	1.15263	0.906542
n62	m-Coumaric acid	Organic acids有机酸类	C9 H8 O3	HMDB0001713	C12621	map00360 Phenylalanine metabolism		1	1.458	C18_POS	164.047	164.047	0.0349127	92.2	M	4.70931e+08	5.03254e+08	0.0486283	0.819615	0.401043
n63	PC(18:0/18:1(9Z))	Glycerophosphocholines磷脂胆碱类	C44 H86 N O8 P	HMDB0008038			Phosphatidylethanolamine Biosynthesis PE; Phosphatidylcholine Biosynthesis PC	2	17.159	C18_POS	787.608	787.609	-1.65	80.8	M	4.64597e+08	2.33799e+08	0.200943	0.50986	0.542977
n64	Tetraethylene glycol	Organic compounds有机物类	C8 H18 O5	HMDB0094708				2	1.003	HILIC_POS	194.115	194.115	-3.28	85.9	M	1.67273e+08	6.47653e+07	0.11194	0.683498	0.830993
n65	Glutamic acid	Amino acids and Peptides氨基酸和多肽类	C5 H9 N O4	HMDB0000148	C00217	map00470 D-Amino acid metabolism	Purine Metabolism; Amino Sugar Metabolism; Alanine Metabolism; Urea Cycle; Glycine and Serine Metabolism; Aspartate Metabolism; Folate Metabolism; Warburg Effect; Arginine and Proline Metabolism; Lysine Degradation; Cysteine Metabolism; Tryptophan Metabolism; Glutamate Metabolism; Propanoate Metabolism; Glutathione Metabolism; Malate-Aspartate Shuttle; Tyrosine Metabolism; Glucose-Alanine Cycle; …	1	7.056	HILIC_NEG	147.053	147.053	-0.600996	95.5	M	3.14804e+08	3.3681e+08	0.0116795	0.738675	0.470887
n68	Histidylproline	Amino acids and Peptides氨基酸和多肽类	C11 H16 N4 O3	HMDB0028893				2	6.417	HILIC_POS	252.122	252.122	-1.44	97.4	M	3.76495e+07	2.60984e+08	0.0548567	1.20536	0.743089
n70	Cholesterol sulfate	steroids类固醇类	C27 H46 O4 S	HMDB0000653	C18043	map00140 Steroid hormone biosynthesis		2	0.55	HILIC_NEG	466.312	466.312	0.06	95.5	M	5.3123e+08	6.47356e+08	0.109553	0.443233	0.22485
n76	2-Hydroxycaproic acid	Fatty acids脂肪酸类	C6 H12 O3	HMDB0001624				1	5.614	C18_NEG	132.078	132.079	-1.28421	95.3	M	4.85864e+08	9.659e+07	0.417482	2.68013	0.054992
n77	Pipecolic acid	Amino acids and Peptides氨基酸和多肽类	C6 H11 N O2	HMDB0000070	C00408	map00310 Lysine degradation		2	0.845	C18_POS	129.079	129.079	-1.17218	86.5	M	3.90494e+08	4.28205e+08	0.101528	0.945343	0.728506
n78	PC(O-18:1(9Z)/16:0)	Glycerophosphocholines磷脂胆碱类	C42 H84 N O7 P	HMDB0013426	C13894			2	16.528	C18_POS	745.597	745.599	-1.65	96.9	M	4.21599e+08	1.18551e+08	0.182033	1.08434	0.978069
n79	Isoleucylproline	Amino acids and Peptides氨基酸和多肽类	C11 H20 N2 O3	HMDB0011174				2	4.077	C18_POS	228.147	228.147	-0.3	96.1	M	8.57869e+07	2.36812e+08	0.0802244	1.10081	0.741521
n80	Prolyl-Lysine	Amino acids and Peptides氨基酸和多肽类	C11 H21 N3 O3	HMDB0029022				2	0.89	C18_POS	243.158	243.158	-0.64	93.3	M	8.09607e+07	1.99097e+08	0.145795	0.647956	0.960762
n83	Ethylparaben	Benzene苯环类	C9 H10 O3	HMDB0032573				1	0.927	HILIC_NEG	166.063	166.063	-0.806069	81.3	M	3.92347e+08	3.08233e+08	0.227423	1.13896	0.944705
n84	Ketoleucine	Organic acids有机酸类	C6 H12 O3	HMDB0000695	C00233	map01210 2-Oxocarboxylic acid metabolism; map01230 Biosynthesis of amino acids; map00280 Valine, leucine and isoleucine degradation; map00290 Valine, leucine and isoleucine biosynthesis	Valine, Leucine, and Isoleucine Degradation	1	0.813	HILIC_NEG	132.079	132.079	-0.984207	93.4	M	4.3502e+08	1.49746e+08	0.108876	1.60864	0.135697
n86	Paracetamol sulfate	Organic acids有机酸类	C8 H9 N O5 S	HMDB0059911				2	0.705	HILIC_NEG	231.02	231.02	-0.27	97	M	2.02853e+08	3.36354e+08	0.465885	1.25432	0.431227
n87	Proline	Amino acids and Peptides氨基酸和多肽类	C5 H9 N O2	HMDB0000162	C00763	map00330 Arginine and proline metabolism; map00470 D-Amino acid metabolism	Arginine and Proline Metabolism	1	0.992	C18_POS	115.063	115.063	-3.76422	87.9	M	1.80177e+08	3.14122e+08	0.240414	0.600429	0.164334
n89	Isocitric acid	Organic acids有机酸类	C6 H8 O7	HMDB0000193	C00311	map01240 Biosynthesis of cofactors; map01210 2-Oxocarboxylic acid metabolism; map01230 Biosynthesis of amino acids; map01200 Carbon metabolism; map00630 Glyoxylate and dicarboxylate metabolism; map05230 Central carbon metabolism in cancer; map04922 Glucagon signaling pathway; map00020 Citrate cycle (TCA cycle)	Warburg Effect; Citric Acid Cycle	1	1.02	C18_NEG	192.027	192.027	-1.25585	98.3	M	1.72658e+08	1.25508e+08	0.115104	4.07691	0.534994
n91	N,N-Dimethylformamide	Organic acids有机酸类	C8 H11 N	HMDB0001888	C03134			1	0.778	HILIC_POS	121.089	121.089	-4.34474	90.3	M	1.30724e+08	8.24063e+07	0.408603	0.66785	0.959435
n92	Nutriacholic acid	Bile acids胆汁酸类	C24 H38 O4	HMDB0000467				1	11.906	C18_POS	390.277	390.277	-0.754882	96.8	M	2.25998e+08	1.88244e+08	0.191729	0.438398	0.407787
n93	3-Methylindole	Indole吲哚类	C9 H9 N	HMDB0000466	C08313	map00380 Tryptophan metabolism		1	0.84	HILIC_NEG	131.073	131.073	-0.113355	95.9	M	3.08079e+08	4.1433e+07	0.216974	1.18582	0.560803
n95	Uric acid	Nucleosides核苷酸类	C5 H4 N4 O3	HMDB0000289	C00366	map04976 Bile secretion; map00230 Purine metabolism	Purine Metabolism	1	5.891	HILIC_NEG	168.028	168.028	-0.80368	96.9	M	2.56498e+08	2.96931e+08	0.0186254	1.25974	0.350025
n99	Metronidazole	Organic compounds有机物类	C6 H9 N3 O3	HMDB0015052	C07203			2	3.368	C18_POS	171.064	171.064	-0.31	90.8	M	1.92019e+06	2.76173e+08	0.195395	0.593917	0.187524
n100	Stachyose	Carbohydrates碳水化合物	C24 H42 O21	HMDB0003553	C01613	map00052 Galactose metabolism	Galactose Metabolism	1	0.929	C18_POS	666.221	666.222	-1.1036	95.3	M	9.53328e+07	4.44938e+07	0.105369	4.40452	0.162676
n101	5-Aminovaleric acid	Amino acids and Peptides氨基酸和多肽类	C5 H11 N O2	HMDB0003355	C00431	map00330 Arginine and proline metabolism; map00470 D-Amino acid metabolism; map00310 Lysine degradation		2	6.491	HILIC_POS	117.078	117.079	-4.84	96.2	M	2.38967e+08	2.92817e+08	0.127934	1.28834	0.863188
n104	Pi-Methylimidazoleacetic acid	Organic acids有机酸类	C6 H8 N2 O2	HMDB0004988				2	5.465	HILIC_POS	140.058	140.059	-2.2	87.2	M	1.28699e+08	2.51053e+08	0.244176	1.13204	0.940608
n106	Glutaminylglutamine	Amino acids and Peptides氨基酸和多肽类	C10 H18 N4 O5	HMDB0028795				2	6.489	HILIC_NEG	274.128	274.128	0.74	92.9	M	2.06385e+08	4.57079e+07	0.0932625	0.872774	0.717751
n107	Cer(d18:1/16:0)	Ceramides神经酰胺类	C34 H67 N O3	HMDB0004949	C00195	map05415 Diabetic cardiomyopathy; map00600 Sphingolipid metabolism; map04931 Insulin resistance; map04071 Sphingolipid signaling pathway; map04217 Necroptosis; map04933 AGE-RAGE signaling pathway in diabetic complications; map04920 Adipocytokine signaling pathway; map05140 Leishmaniasis; map04722 Neurotrophin signaling pathway		2	14.624	C18_POS	537.512	537.512	-0.98	76.9	M	1.32893e+08	1.89668e+08	0.105398	0.4551	0.233985
n109	3-Pyridinamine	Xenobiotics外源物	C5 H6 N2	HMDB0245026				3	5.513	HILIC_POS	94.0524	94.0531	-7.15	86.1	M	2.29812e+08	1.22852e+08	0.0132705	1.08425	0.618693
n111	Levetiracetam	Amino acids and Peptides氨基酸和多肽类	C8 H14 N2 O2	HMDB0015333	C07841			2	4.045	C18_POS	170.105	170.106	-1.26	88.3	M	4.02564e+06	1.60001e+06	0.12547	1.51167	0.367059
n112	Indoxyl sulfate	Organic acids有机酸类	C8 H7 N O4 S	HMDB0000682				1	0.614	HILIC_NEG	213.01	213.01	-0.256698	97.5	M	1.66576e+08	3.37326e+08	0.484224	5.55183	0.743916
n113	Glutaminylproline	Amino acids and Peptides氨基酸和多肽类	C10 H17 N3 O4	HMDB0028805				2	6.314	HILIC_POS	243.122	243.122	-1.53	97.1	M	8.3924e+07	2.14695e+08	0.164291	0.924124	0.78888
n115	N1-Methyl-2-pyridone-5-carboxamide	Xenobiotics外源物	C7 H8 N2 O2	HMDB0004193	C05842	map00760 Nicotinate and nicotinamide metabolism	Nicotinate and Nicotinamide Metabolism	2	2.097	C18_POS	152.059	152.059	-0.05	93.2	M	1.4578e+08	4.36139e+08	0.190336	0.620338	0.750432
n116	D-Ribose	Carbohydrates碳水化合物	C5 H10 O5	HMDB0000283	C00121	map02010 ABC transporters; map00030 Pentose phosphate pathway	Pentose Phosphate Pathway	1	0.862	C18_NEG	150.053	150.053	-1.6795	91.5	M	1.30356e+08	1.02268e+08	0.0340186	1.06219	0.423422
n117	(R)-(+)-2-Pyrrolidone-5-carboxylic acid	Organic acids有机酸类	C5 H7 N O3	HMDB0257001				1	6.438	HILIC_POS	129.042	129.043	-2.03674	92.1	M	1.29772e+08	2.40727e+08	0.0898494	0.958708	0.289485
n119	Clopidogrelum	Amino acids and Peptides氨基酸和多肽类	C16 H16 Cl N O2 S	HMDB0247631				2	0.643	HILIC_POS	321.059	321.059	-1.3	94.8	M	8.35406e+08	496174	0.175659	0.49897	0.755795
n120	N-Acetylneuraminic acid	Carbohydrates碳水化合物	C11 H19 N O9	HMDB0000230	C19910		Amino Sugar Metabolism	1	6.469	HILIC_NEG	309.106	309.106	0.323602	93.4	M	1.77677e+08	2.0205e+08	0.00871185	0.863354	0.82432
n122	Glyceric acid	Carbohydrates碳水化合物	C3 H6 O4	HMDB0000139	C00258	map01200 Carbon metabolism; map00630 Glyoxylate and dicarboxylate metabolism; map00260 Glycine, serine and threonine metabolism; map00561 Glycerolipid metabolism; map00030 Pentose phosphate pathway	Glycine and Serine Metabolism; Glycerolipid Metabolism	1	1.001	C18_NEG	106.026	106.027	-2.14952	91.8	M	9.24234e+07	4.81785e+07	0.293969	1.91168	0.468599
n127	Raffinose	Carbohydrates碳水化合物	C18 H32 O16	HMDB0003213	C00492	map02010 ABC transporters; map00052 Galactose metabolism	Galactose Metabolism	1	0.909	C18_NEG	504.169	504.169	-0.0481918	90.9	M	6.46629e+07	9.76281e+06	0.105293	1.63584	0.0966117
n128	Isoleucine	Amino acids and Peptides氨基酸和多肽类	C6 H13 N O2	HMDB0000172	C00407	map02010 ABC transporters; map01210 2-Oxocarboxylic acid metabolism; map01230 Biosynthesis of amino acids; map00970 Aminoacyl-tRNA biosynthesis; map04974 Protein digestion and absorption; map00280 Valine, leucine and isoleucine degradation; map05230 Central carbon metabolism in cancer; map04978 Mineral absorption; map00290 Valine, leucine and isoleucine biosynthesis; map05131 Shigellosis	Valine, Leucine, and Isoleucine Degradation	1	1.361	C18_POS	131.095	131.095	-0.821836	82.4	M	1.21641e+08	1.3552e+08	0.14712	0.96669	0.844598
n132	PC(O-16:0/20:3(8Z,11Z,14Z))	Glycerophosphocholines磷脂胆碱类	C44 H84 N O7 P	HMDB0039527				2	15.603	C18_POS	769.597	769.599	-2.34	91.9	M	1.19624e+08	2.69467e+07	0.157969	2.46049	0.574063
n135	3-Aminopiperidine-2,6-dione	Amino acids and Peptides氨基酸和多肽类	C5 H8 N2 O2	HMDB0242134				2	6.183	HILIC_POS	128.058	128.059	-2.94	89.8	M	2.38247e+08	8.84318e+07	0.0614969	3.45731	0.373076
n136	Niacinamide	Xenobiotics外源物	C6 H6 N2 O	HMDB0001406	C00153	map01240 Biosynthesis of cofactors; map00760 Nicotinate and nicotinamide metabolism; map04977 Vitamin digestion and absorption	Nicotinate and Nicotinamide Metabolism	1	1.059	C18_POS	122.048	122.048	-2.5359	89.3	M	8.77502e+07	1.20391e+08	0.0996131	0.856858	0.676973
n137	(S)-3-Hydroxybutyric acid	Organic acids有机酸类	C4 H8 O3	HMDB0000442	C03197			1	2.196	C18_NEG	104.047	104.047	-1.50695	82.6	M	1.30155e+08	1.2722e+08	0.148683	1.16235	0.369131
n138	Gentianose	Carbohydrates碳水化合物	C18 H32 O16	HMDB0034072	C08239			2	0.904	C18_POS	504.169	504.169	-0.59	97.5	M	6.67995e+07	1.02101e+07	0.048226	1.46674	0.0851893
n139	Ornithine	Amino acids and Peptides氨基酸和多肽类	C5 H12 N2 O2	HMDB0000214	C01602		Urea Cycle; Spermidine and Spermine Biosynthesis; Arginine and Proline Metabolism	1	6.754	HILIC_NEG	132.089	132.09	-3.53	97.5	M	1.67178e+08	1.05793e+08	0.00942831	1.09565	0.230165
n140	Phenylalanylproline	Amino acids and Peptides氨基酸和多肽类	C14 H18 N2 O3	HMDB0011177				2	5.018	C18_POS	262.132	262.132	-0.82	97.5	M	8.0124e+07	1.65356e+08	0.14344	1.14044	0.83873
n142	Pyridoxine	Xenobiotics外源物	C8 H11 N O3	HMDB0000239	C00314	map01240 Biosynthesis of cofactors; map00750 Vitamin B6 metabolism	Vitamin B6 Metabolism	1	2.225	HILIC_POS	169.074	169.074	-1.72217	97.7	M	2.03342e+08	3.38116e+06	0.0841821	1.35529	0.12643
n143	N3,N4-Dimethyl-L-arginine	Amino acids and Peptides氨基酸和多肽类	C8 H18 N4 O2	HMDB0003334				2	7.887	HILIC_POS	202.143	202.143	-1.46	88.7	M	1.13878e+08	1.51408e+08	0.0571602	0.904661	0.528652
n145	Phthalic acid	Organic acids有机酸类	C8 H6 O4	HMDB0002107	C01606	map02010 ABC transporters		1	11.906	C18_POS	166.027	166.027	-0.44	95.9	M	1.14236e+08	8.86864e+07	0.165506	0.450083	0.386358
n149	Histamine	Amines胺类	C5 H9 N3	HMDB0000870	C00388	map04080 Neuroactive ligand-receptor interaction; map04974 Protein digestion and absorption; map00340 Histidine metabolism; map04750 Inflammatory mediator regulation of TRP channels; map04971 Gastric acid secretion; map04721 Synaptic vesicle cycle; map04664 Fc epsilon RI signaling pathway; map05310 Asthma	Histidine Metabolism	1	5.519	HILIC_POS	111.079	111.08	-5.3244	93.4	M	1.41488e+08	7.00917e+07	0.0120096	0.797472	0.632987
n150	Guanine	Nucleosides核苷酸类	C5 H5 N5 O	HMDB0000132	C00242	map00230 Purine metabolism	Purine Metabolism	1	3.89	HILIC_POS	151.049	151.049	-1.78	95.2	M	9.82459e+07	6.90629e+07	0.391479	1.04216	0.322126
n151	4-Pyridoxic acid	Organic acids有机酸类	C8 H9 N O4	HMDB0000017	C00847	map00750 Vitamin B6 metabolism	Vitamin B6 Metabolism	1	1.149	HILIC_NEG	183.053	183.053	0.115025	95.7	M	1.27595e+08	6.07884e+07	0.110318	0.590539	0.919966
n153	Hydroxyphenyllactic acid	Xenobiotics外源物	C9 H10 O4	HMDB0000755	C03672			1	3.546	HILIC_NEG	182.058	182.058	0.484158	95.7	M	1.1112e+08	9.40005e+07	0.0313256	0.878398	0.936638
n154	PC(P-18:0/18:1(9Z))	Glycerophosphocholines磷脂胆碱类	C44 H86 N O7 P	HMDB0011243				2	16.954	C18_POS	771.613	771.614	-1.76	96.2	M	1.67816e+08	2.85599e+07	0.0847606	4.24794	0.556145
n155	Epsilon-caprolactam	Xenobiotics外源物	C6 H11 N O	HMDB0062769	C06593			1	4.221	C18_POS	113.084	113.084	-3.38502	86.7	M	6.12626e+07	1.24328e+08	0.0106212	0.698889	0.195734
n156	Rhamnose	Carbohydrates碳水化合物	C6 H12 O5	HMDB0000849	C00507	map00051 Fructose and mannose metabolism		1	2.345	HILIC_NEG	164.068	164.068	0.0582239	75.4	M	1.05301e+08	1.25562e+08	0.104237	0.424021	0.364209
n157	Pyruvic acid	Organic acids有机酸类	C3 H4 O3	HMDB0000243	C00022	map01240 Biosynthesis of cofactors; map01210 2-Oxocarboxylic acid metabolism; map01230 Biosynthesis of amino acids; map01200 Carbon metabolism; map00350 Tyrosine metabolism; map00330 Arginine and proline metabolism; map00470 D-Amino acid metabolism; map00270 Cysteine and methionine metabolism; map00630 Glyoxylate and dicarboxylate metabolism; map00040 Pentose and glucuronate interconversions; map…	Amino Sugar Metabolism; Alanine Metabolism; Urea Cycle; Glycine and Serine Metabolism; Transfer of Acetyl Groups into Mitochondria; Pyruvaldehyde Degradation; Gluconeogenesis; Warburg Effect; Citric Acid Cycle; Cysteine Metabolism; Glutamate Metabolism; Pyruvate Metabolism; Glucose-Alanine Cycle; Ammonia Recycling; Glycolysis	1	6.475	HILIC_NEG	88.016	88.016	-1	100	M	8.58131e+07	8.66188e+07	0.137188	1.31594	0.790495
n159	Tyrosyl-Proline	Amino acids and Peptides氨基酸和多肽类	C14 H18 N2 O4	HMDB0029113				2	3.441	C18_POS	278.127	278.127	-0.52	98	M	3.75568e+07	8.18567e+07	0.00682588	1.67748	0.809206
n160	Roxithromycin	Benzene苯环类	C41 H76 N2 O15	HMDB0014916	D01710			2	8.51	C18_POS	836.523	836.525	-1.57	83	M	165791	1.45994e+08	0.0439558	0.905159	0.334766
n161	2-Acetylpyrazine	Organic compounds有机物类	C6 H6 N2 O	HMDB0031861				2	5.392	HILIC_POS	122.048	122.048	-4.15	86.5	M	5.55246e+07	7.1721e+07	0.0354256	2.08061	0.437
n163	PE(18:0/18:1(9Z))	Glycerophosphoethanolamines甘油磷酸乙醇胺类	C41 H80 N O8 P	HMDB0008993			Phosphatidylethanolamine Biosynthesis PE; Phosphatidylcholine Biosynthesis PC	2	17.185	C18_POS	745.561	745.562	-1.51	81.1	M	1.15141e+08	4.56399e+07	0.199158	0.912823	0.859625
n166	Etofylline	Nucleosides核苷酸类	C9 H12 N4 O3	HMDB0252111				2	4.256	C18_POS	224.091	224.091	-0.36	94	M	4.0765e+07	5.35757e+07	0.0675659	0.820724	0.909501
n167	2-Butyloctyl sulfate	Organic compounds有机物类	C12 H26 O4 S		C22403			3	0.555	HILIC_NEG	266.155	266.155	0.16	96.6	M	4.44696e+08	1.82328e+08	0.0329643	0.361041	0.549904
n169	PS(18:0/18:1(9Z))	Lipids脂质	C42 H80 N O10 P	HMDB0010163	C02737	map00564 Glycerophospholipid metabolism; map00260 Glycine, serine and threonine metabolism; map05146 Amoebiasis; map05140 Leishmaniasis; map05322 Systemic lupus erythematosus	Phosphatidylethanolamine Biosynthesis PE; Phosphatidylcholine Biosynthesis PC	2	15.929	C18_POS	789.551	789.552	-1.78	79.8	M	7.83165e+07	6.96493e+07	0.177046	0.721633	0.461486
n170	Sorbitol	Carbohydrates碳水化合物	C6 H14 O6	HMDB0000247	C00794	map02010 ABC transporters; map00051 Fructose and mannose metabolism; map00052 Galactose metabolism; map05415 Diabetic cardiomyopathy	Galactose Metabolism; Fructose and Mannose Degradation	1	4.685	HILIC_NEG	182.079	182.079	-0.363339	78.7	M	4.78844e+07	3.18421e+07	0.104281	3.27861	0.504363
n171	Glutaminylglutamic acid	Amino acids and Peptides氨基酸和多肽类	C10 H17 N3 O6	HMDB0028796				2	7.602	HILIC_POS	275.111	275.112	-1.85	92.1	M	1.0427e+07	3.53136e+07	0.0815222	0.818434	0.884955
n172	Mannitol	Carbohydrates碳水化合物	C6 H14 O6	HMDB0000765	C00392	map02010 ABC transporters; map00051 Fructose and mannose metabolism		2	4.224	HILIC_NEG	182.079	182.079	-0.29	87.7	M	3.51505e+07	4.28686e+07	0.155322	1.68036	0.876068
n175	PC(18:2(9Z,12Z)/18:2(9Z,12Z))	Glycerophosphocholines磷脂胆碱类	C44 H80 N O8 P	HMDB0008138			Phosphatidylethanolamine Biosynthesis PE; Phosphatidylcholine Biosynthesis PC	2	14.594	C18_POS	781.561	781.562	-1.65	90.6	M	1.19929e+08	7.30015e+07	0.146328	0.125484	0.355375
n178	7-Methylguanine	Nucleosides核苷酸类	C6 H7 N5 O	HMDB0000897	C02242			2	3.097	HILIC_POS	165.065	165.065	-1.26	86.6	M	1.02075e+08	1.21221e+08	0.175087	0.64012	0.562309
n180	Valylleucine	Amino acids and Peptides氨基酸和多肽类	C11 H22 N2 O3	HMDB0029131				2	3.946	C18_POS	230.163	230.163	-0.42	95.3	M	6.23073e+07	3.58042e+07	0.0492347	2.46302	0.312786
n182	Adenosine	Nucleosides核苷酸类	C10 H13 N5 O4	HMDB0000050	C00212	map02010 ABC transporters; map00230 Purine metabolism; map04080 Neuroactive ligand-receptor interaction; map05012 Parkinson disease; map04024 cAMP signaling pathway; map04924 Renin secretion; map04270 Vascular smooth muscle contraction; map04071 Sphingolipid signaling pathway; map04923 Regulation of lipolysis in adipocytes; map04022 cGMP-PKG signaling pathway; map05034 Alcoholism; map05032 Morphi…	Purine Metabolism; Methionine Metabolism; Selenoamino Acid Metabolism; Betaine Metabolism	1	2.912	HILIC_POS	267.096	267.097	-1.67027	94.1	M	9.83219e+07	1.35863e+08	0.0902597	0.401233	0.576739
n183	1-Methyladenine	Nucleosides核苷酸类	C6 H7 N5	HMDB0011599	C02216			2	4.03	HILIC_POS	149.07	149.07	-1.57	91.4	M	5.11149e+07	7.92656e+07	0.0522286	0.604573	0.120927
n184	Triethanolamine	Amines胺类	C6 H15 N O3	HMDB0032538	C06771	map00564 Glycerophospholipid metabolism		2	17.391	C18_POS	149.105	149.105	-0.3	89.8	M	1.17289e+08	1.50121e+08	0.043168	1.15768	0.582838
n186	DG(18:2(9Z,12Z)/18:1(9Z)/0:0)	Glycerolipids甘油酯类	C39 H70 O5	HMDB0007247			De Novo Triacylglycerol Biosynthesis TG; Phosphatidylcholine Biosynthesis PC; Phosphatidylethanolamine Biosynthesis PE	2	16.468	C18_POS	618.521	618.522	-1.36	86.7	M	4.57335e+07	3.11934e+07	0.12159	1.71273	0.716373
n188	Histidylglycine	Amino acids and Peptides氨基酸和多肽类	C8 H12 N4 O3	HMDB0028885				2	6.575	HILIC_POS	212.091	212.091	-1.46	82.2	M	4.66694e+07	5.09966e+07	0.207291	1.39768	0.727871
n190	Isobutyryl-L-carnitine	Carnitine肉碱类	C11 H21 N O4	HMDB0000736				2	4.478	HILIC_POS	231.147	231.147	-1.32	95.3	M	4.5852e+07	6.39126e+07	0.064795	3.08431	0.547598
n192	2-Hydroxy-2-methylbutyric acid	Fatty acids脂肪酸类	C5 H10 O3	HMDB0001987				1	0.881	HILIC_NEG	118.063	118.063	-1.36	92.1	M	3.38044e+07	5.00685e+07	0.188426	0.800302	0.345648
n193	Serylproline	Amino acids and Peptides氨基酸和多肽类	C8 H14 N2 O4	HMDB0029047				2	6.183	HILIC_POS	202.095	202.095	-1.46	98.3	M	3.3383e+07	1.16927e+08	0.104268	0.983968	0.650932
n195	N-Acetylcadaverine	Organic acids有机酸类	C7 H16 N2 O	HMDB0002284				1	4.761	HILIC_POS	144.126	144.126	-1.97276	81.5	M	1.25123e+08	1.19201e+08	0.0277369	0.427182	0.917646
n196	DG(18:2(9Z,12Z)/18:2(9Z,12Z)/0:0)	Glycerolipids甘油酯类	C39 H68 O5	HMDB0007248	C00165	map04726 Serotonergic synapse; map05415 Diabetic cardiomyopathy; map04750 Inflammatory mediator regulation of TRP channels; map05022 Pathways of neurodegeneration; map05200 Pathways in cancer; map04973 Carbohydrate digestion and absorption; map05012 Parkinson disease; map04024 cAMP signaling pathway; map04714 Thermogenesis; map04925 Aldosterone synthesis and secretion; map04918 Thyroid hormone sy…	De Novo Triacylglycerol Biosynthesis TG; Phosphatidylethanolamine Biosynthesis PE; Phosphatidylcholine Biosynthesis PC	2	15.432	C18_POS	616.506	616.507	-1	84.6	M	3.215e+07	4.21483e+07	0.140709	1.70517	0.596736
n198	PC(18:1(9Z)/16:0)	Glycerophosphocholines磷脂胆碱类	C42 H82 N O8 P	HMDB0008100			Phosphatidylcholine Biosynthesis PC; Phosphatidylethanolamine Biosynthesis PE	2	2.773	HILIC_POS	759.576	759.578	-2.62	91.2	M	6.3548e+07	4.30925e+07	0.0702669	0.330203	0.582853
n199	urapidil	Xenobiotics外源物	C20 H29 N5 O3	HMDB0259712				2	5.22	C18_POS	387.227	387.227	-0.58	90.7	M	2.47686e+08	2.42645e+06	0.0922452	2.45231	0.239136
n200	Adenine	Nucleosides核苷酸类	C5 H5 N5	HMDB0000034	C00147	map00230 Purine metabolism	Purine Metabolism	1	1.065	C18_POS	135.054	135.054	-0.627882	91.3	M	5.43794e+07	8.1259e+07	0.052706	0.896978	0.657345
n203	Cytosine	Nucleosides核苷酸类	C4 H5 N3 O	HMDB0000630	C00380	map00240 Pyrimidine metabolism		1	0.871	C18_POS	111.043	111.043	-6.07234	86.3	M	2.29888e+07	4.62272e+07	0.0572188	0.99962	0.327215
n204	PC(14:0/16:0)	Glycerophosphocholines磷脂胆碱类	C38 H76 N O8 P	HMDB0007869			Phosphatidylcholine Biosynthesis PC; Phosphatidylethanolamine Biosynthesis PE	2	14.355	C18_POS	705.529	705.531	-1.92	95.9	M	5.84057e+07	1.89534e+07	0.114875	1.39245	0.765584
n205	Epiandrosterone sulfate	steroids类固醇类	C19 H30 O5 S	HMDB0062657				2	0.671	HILIC_NEG	370.181	370.181	0.15	90	M	1.59529e+07	8.96496e+07	0.101115	0.104186	0.0389412
n206	N-Acetylputrescine	Organic acids有机酸类	C6 H14 N2 O	HMDB0002064	C02714	map00330 Arginine and proline metabolism		1	0.934	C18_POS	130.11	130.111	-1.05737	88.4	M	5.60633e+07	7.85289e+07	0.117155	0.560091	0.654923
n208	PC(18:0/20:4(5Z,8Z,11Z,14Z))	Glycerophosphocholines磷脂胆碱类	C46 H84 N O8 P	HMDB0008048			Phosphatidylethanolamine Biosynthesis PE; Phosphatidylcholine Biosynthesis PC	2	15.763	C18_POS	809.592	809.593	-2	93.2	M	6.83816e+07	4.53132e+07	0.174495	0.136533	0.33863
n209	Cadaverine	Amines胺类	C5 H14 N2	HMDB0002322	C01672	map00470 D-Amino acid metabolism; map00310 Lysine degradation; map04974 Protein digestion and absorption; map00480 Glutathione metabolism		1	0.777	C18_POS	102.115	102.116	-7.06803	91.5	M	1.46633e+08	8.65785e+07	0.212565	1.84858	0.453526
n212	Leucylleucine	Amino acids and Peptides氨基酸和多肽类	C12 H24 N2 O3	HMDB0028933	C11332			1	5.25	C18_POS	244.178	244.179	-0.960574	88.8	M	3.84961e+07	3.78867e+07	0.0536154	3.35344	0.343545
n213	Oxypurinol	Nucleosides核苷酸类	C5 H4 N4 O2	HMDB0000786	C07599			1	1.047	C18_NEG	152.033	152.033	-2.16637	92.3	M	6.16028e+07	6.92096e+07	0.108002	0.813734	0.741356
n214	Benzoic acid	Organic acids有机酸类	C7 H6 O2	HMDB0001870	C00539			1	1.454	C18_POS	122.036	122.037	-2.77297	85.8	M	6.16356e+07	6.324e+07	0.0732156	0.842893	0.500161
n215	PE(P-18:0/20:4(5Z,8Z,11Z,14Z))	Glycerophosphoethanolamines甘油磷酸乙醇胺类	C43 H78 N O7 P	HMDB0005779	C00350	map00564 Glycerophospholipid metabolism; map04723 Retrograde endocannabinoid signaling; map04140 Autophagy; map05167 Kaposi sarcoma-associated herpesvirus infection; map00563 Glycosylphosphatidylinositol (GPI)-anchor biosynthesis; map05130 Pathogenic Escherichia coli infection; map04136 Autophagy		2	16.413	C18_POS	751.55	751.552	-2.27	90.7	M	7.91029e+07	1.98423e+07	0.127871	1.04215	0.761229
n216	Pyroglutamic acid	Amino acids and Peptides氨基酸和多肽类	C5 H7 N O3	HMDB0000267	C02237	map00470 D-Amino acid metabolism	Glutathione Metabolism	1	1.042	C18_POS	129.042	129.043	-0.708697	86.9	M	8.13302e+07	6.00551e+07	0.0782761	1.09288	0.83689
n218	1-O-Hexadecyl-2-arachidonoyl-sn-glycero-3-phosphocholine	Glycerophosphocholines磷脂胆碱类	C44 H82 N O7 P	HMDB0243975				3	15.3	C18_POS	767.581	767.583	-2.02	89.7	M	9.21865e+07	1.99046e+07	0.163461	0.382657	0.807453
n220	N-acetyltryptophan	Amino acids and Peptides氨基酸和多肽类	C13 H14 N2 O3	HMDB0013713				1	5.84	C18_NEG	246.1	246.1	-1.03883	97.2	M	6.17632e+06	3.5552e+07	0.0442701	0.825078	0.187721
n222	Imidazolelactic acid	Organic acids有机酸类	C6 H8 N2 O3	HMDB0002320	C05132			2	0.889	C18_POS	156.053	156.053	-0.52	93	M	5.62517e+07	2.10275e+07	0.06985	2.36651	0.118594
n223	Antipyrine	Organic compounds有机物类	C11 H12 N2 O	HMDB0015503	C13244			2	5.323	C18_POS	188.095	188.095	-0.44	93.4	M	1.06164e+08	413881	0.0326349	3.01555	0.102133
n224	Dehydroepiandrosterone sulfate	steroids类固醇类	C19 H28 O5 S	HMDB0001032	C04555	map00140 Steroid hormone biosynthesis; map04976 Bile secretion	Androgen and Estrogen Metabolism	1	0.622	HILIC_NEG	368.166	368.166	-0.0263594	88.9	M	2.37573e+07	1.14773e+08	0.203772	0.420244	0.0322691
n225	N-Acetylmannosamine	Carbohydrates碳水化合物	C8 H15 N O6	HMDB0001129	C00645	map01250 Biosynthesis of nucleotide sugars; map00520 Amino sugar and nucleotide sugar metabolism	Amino Sugar Metabolism	1	0.875	C18_POS	221.09	221.09	-0.78	80.6	M	8.96551e+07	9.46501e+07	0.0280395	1.54405	0.816929
n227	4-Hydroxymethamphetamine	Amines胺类	C10 H15 N O	HMDB0060767	D08370			2	0.908	HILIC_POS	165.115	165.115	-1.93	87.3	M	9.21133e+07	1.86732e+08	0.330129	0.269457	0.661799
n230	Histidylhistidine	Amino acids and Peptides氨基酸和多肽类	C12 H16 N6 O3	HMDB0028887				2	7.042	HILIC_POS	292.128	292.128	-1.96	78.3	M	1.71015e+07	3.26198e+07	0.0352523	2.28088	0.77666
n234	Monoethylhexyl phthalic acid	Organic acids有机酸类	C16 H22 O4	HMDB0013248	C03343			2	9.932	C18_POS	278.151	278.152	-1.15	91.9	M	3.0394e+07	6.01628e+07	0.170992	1.68416	0.426965
n235	Threonine	Amino acids and Peptides氨基酸和多肽类	C4 H9 N O3	HMDB0000167	C00820	map00470 D-Amino acid metabolism	Threonine and 2-Oxobutanoate Degradation	1	6.051	HILIC_NEG	119.058	119.058	-0.91	95.5	M	3.30071e+07	4.76962e+07	0.0646261	2.13878	0.693257
n236	Proline betaine	Amino acids and Peptides氨基酸和多肽类	C7 H13 N O2	HMDB0004827	C10172			2	4.354	HILIC_POS	143.094	143.095	-1.23	87.1	M	3.17526e+07	1.0262e+08	0.111322	0.210245	0.0116421
n239	2,2,6,6-Tetramethylpiperidin-1-ol	Organic compounds有机物类	C9 H19 N O	HMDB0245345				2	8.438	C18_POS	157.147	157.147	-0.96	82.7	M	6.47784e+07	9.48003e+07	0.0198536	0.885931	0.513238
n240	Arabinonic acid	Carbohydrates碳水化合物	C5 H10 O6	HMDB0000539	C00878	map00053 Ascorbate and aldarate metabolism		2	6.189	HILIC_NEG	166.048	166.048	-0.8	88.9	M	2.73766e+07	4.0662e+07	0.18915	0.928032	0.533581
n242	Sucrose	Carbohydrates碳水化合物	C12 H22 O11	HMDB0000258	C00089	map02010 ABC transporters; map00052 Galactose metabolism; map00500 Starch and sucrose metabolism; map04742 Taste transduction; map04973 Carbohydrate digestion and absorption	Galactose Metabolism; Starch and Sucrose Metabolism	1	6.137	HILIC_NEG	342.116	342.116	-0.229246	91.6	M	4.94623e+07	1.89312e+07	0.0377889	3.11662	0.335599
n243	Fumaric acid	Organic acids有机酸类	C4 H4 O4	HMDB0000134	C00122	map01200 Carbon metabolism; map00350 Tyrosine metabolism; map00760 Nicotinate and nicotinamide metabolism; map00360 Phenylalanine metabolism; map00650 Butanoate metabolism; map05230 Central carbon metabolism in cancer; map00620 Pyruvate metabolism; map05200 Pathways in cancer; map00250 Alanine, aspartate and glutamate metabolism; map04922 Glucagon signaling pathway; map00220 Arginine biosynthesis…	Purine Metabolism; Urea Cycle; Aspartate Metabolism; Warburg Effect; Arginine and Proline Metabolism; Citric Acid Cycle; Mitochondrial Electron Transport Chain; Tyrosine Metabolism; Phenylalanine and Tyrosine Metabolism	1	7.059	HILIC_NEG	116.011	116.011	-1.55	82.7	M	1.93087e+07	1.76964e+07	0.163787	1.03513	0.972771
n244	Propionylcarnitine	Carnitine肉碱类	C10 H19 N O4	HMDB0000824	C03017		Oxidation of Branched-Chain Fatty Acids	2	1.958	C18_POS	217.131	217.131	-0.42	97.8	M	5.57503e+07	3.8822e+07	0.436225	1.18718	0.460461
n245	Phenol	Benzene苯环类	C6 H6 O	HMDB0000228	C15584		Sulfate/Sulfite Metabolism	1	0.539	HILIC_NEG	94.0417	94.0419	-1.19	81.8	M	3.35385e+07	7.23872e+07	0.0332517	0.480759	0.13518
n246	O-Acetylserine	Amino acids and Peptides氨基酸和多肽类	C5 H9 N O4	HMDB0003011	C00979	map01230 Biosynthesis of amino acids; map01200 Carbon metabolism; map00270 Cysteine and methionine metabolism; map00920 Sulfur metabolism; map04122 Sulfur relay system		1	0.962	C18_POS	147.053	147.053	-0.448912	82.3	M	5.46454e+07	4.02363e+07	0.0456911	0.96727	0.540995
n250	Leucylproline	Amino acids and Peptides氨基酸和多肽类	C11 H20 N2 O3	HMDB0011175				2	4.073	C18_NEG	228.147	228.147	-0.67	95.1	M	1.11339e+07	4.28342e+07	0.0228674	0.919229	0.62229
n251	Phenylacetylglutamine	Amino acids and Peptides氨基酸和多肽类	C13 H16 N2 O4	HMDB0006344	C04148	map00360 Phenylalanine metabolism	Phenylacetate Metabolism	2	3.005	HILIC_NEG	264.111	264.111	0	91.5	M	1.73449e+07	2.63056e+07	0.201677	1.38851	0.743424
n252	beta-Muricholic Acid	Bile acids胆汁酸类	C24 H40 O5	HMDB0000364	C17727			3	9.933	C18_POS	408.287	408.288	-2.22237	83.1	M	6.75025e+07	7.52007e+06	0.0535688	1.67318	0.151393
n253	PC(16:0/22:6(4Z,7Z,10Z,13Z,16Z,19Z))	Glycerophosphocholines磷脂胆碱类	C46 H80 N O8 P	HMDB0007991			Phosphatidylethanolamine Biosynthesis PE; Phosphatidylcholine Biosynthesis PC	2	14.406	C18_POS	805.561	805.562	-1.88	94.5	M	2.75312e+07	2.89709e+07	0.212327	0.317177	0.385638
n254	alpha-Dimorphecolic acid	Fatty acids脂肪酸类	C18 H32 O3	HMDB0004670	C14767	map00591 Linoleic acid metabolism; map03320 PPAR signaling pathway		2	9.767	C18_POS	296.235	296.235	-0.9	88.2	M	1.88984e+06	5.18954e+07	0.060943	1.48026	0.818592
n258	PE(16:0/18:1(11Z))	Glycerophosphoethanolamines甘油磷酸乙醇胺类	C39 H76 N O8 P	HMDB0008926	C00350	map00564 Glycerophospholipid metabolism; map04723 Retrograde endocannabinoid signaling; map04140 Autophagy; map05167 Kaposi sarcoma-associated herpesvirus infection; map00563 Glycosylphosphatidylinositol (GPI)-anchor biosynthesis; map05130 Pathogenic Escherichia coli infection; map04136 Autophagy	Phosphatidylethanolamine Biosynthesis PE; Phosphatidylcholine Biosynthesis PC	2	15.665	C18_POS	717.53	717.531	-1.12	91	M	3.15441e+07	2.46185e+07	0.168705	0.647077	0.525135
n259	SM(d18:1/18:0)	Sphingolipids鞘脂	C41 H83 N2 O6 P	HMDB0001348	C00550	map00600 Sphingolipid metabolism; map04071 Sphingolipid signaling pathway; map04217 Necroptosis	Sphingolipid Metabolism	1	15.534	C18_POS	730.598	730.599	-0.905999	94.5	M	3.50036e+07	3.92742e+07	0.214285	0.363046	0.387395
n261	LysoPC(18:1(9Z)/0:0)	Glycerophosphocholines磷脂胆碱类	C26 H52 N O7 P	HMDB0002815				2	11.306	C18_POS	521.348	521.348	-0.86	88.2	M	8.49794e+07	2.37461e+07	0.168285	0.461553	0.612604
n263	N-Acetyl-L-glutamic acid	Amino acids and Peptides氨基酸和多肽类	C7 H11 N O5	HMDB0001138	C00624	map01210 2-Oxocarboxylic acid metabolism; map01230 Biosynthesis of amino acids; map00220 Arginine biosynthesis		1	6.784	HILIC_NEG	189.064	189.064	-0.167282	90.9	M	3.10091e+07	1.66754e+07	0.0445429	1.29933	0.752963
n268	3-Hydroxymethylantipyrine	Organic compounds有机物类	C11 H12 N2 O2	HMDB0013840				2	0.929	HILIC_POS	204.089	204.09	-1.95	83.8	M	1.43582e+07	3.04462e+07	0.0157707	0.716577	0.421207
n269	Atorvastatin	Xenobiotics外源物	C33 H35 F N2 O5	HMDB0005006	C06834			2	9.267	C18_POS	558.252	558.253	-1.47	91.4	M	8.08628e+07	3.20014e+07	0.0823437	2.22967	0.620039
n270	Glutamylleucine	Amino acids and Peptides氨基酸和多肽类	C11 H20 N2 O5	HMDB0028823				2	6.534	HILIC_NEG	260.137	260.137	-0.22	84.1	M	2.333e+07	4.19707e+07	0.231157	1.44597	0.77815
n272	Omeprazole sulfone	Xenobiotics外源物	C17 H19 N3 O4 S	HMDB0014012				2	7.359	C18_POS	361.109	361.11	-1.33	94.1	M	4.27942e+07	2.63667e+07	0.0288465	0.9628	0.430775
n273	Serylleucine	Amino acids and Peptides氨基酸和多肽类	C9 H18 N2 O4	HMDB0029043				2	3.295	C18_POS	218.127	218.127	-0.39	94.5	M	3.05629e+07	2.55819e+07	0.0423514	1.4711	0.633677
n275	2-Aminoadipic acid	Amino acids and Peptides氨基酸和多肽类	C6 H11 N O4	HMDB0302754	C00956	map01210 2-Oxocarboxylic acid metabolism; map01230 Biosynthesis of amino acids; map00310 Lysine degradation		1	0.88	C18_POS	161.069	161.069	-0.465004	91.2	M	4.28205e+07	3.12778e+07	0.101293	1.7873	0.159086
n276	PC(P-18:0/20:4(5Z,8Z,11Z,14Z))	Glycerophosphocholines磷脂胆碱类	C46 H84 N O7 P	HMDB0011253				2	15.416	C18_POS	793.597	793.599	-1.9	93.2	M	5.77594e+07	1.14498e+07	0.150188	0.579604	0.910476
n278	Hexahydropyrrolo[1,2-a]pyrazine-1,4-dione	Amino acids and Peptides氨基酸和多肽类	C7 H10 N2 O2	HMDB0253141				2	2.5	C18_POS	154.074	154.074	-1.33	90.3	M	1.12501e+07	4.49847e+07	0.0773045	0.380708	0.268076
n279	Alanylhistidine	Amino acids and Peptides氨基酸和多肽类	C9 H14 N4 O3	HMDB0028689				2	6.335	HILIC_POS	226.106	226.107	-1.4	76.3	M	2.8663e+07	2.5124e+07	0.0935612	2.60357	0.376672
n280	Diatrizoate	Benzene苯环类	C11 H9 I3 N2 O4	HMDB0014416	C13429			2	2.996	C18_POS	613.769	613.77	-1.33	92.6	M	2.10857e+08	1.30568e+07	0.0495704	0.866302	0.870951
n281	Oleamide	Fatty acids脂肪酸类	C18 H35 N O	HMDB0002117	C19670			1	11.484	C18_POS	281.272	281.272	-0.332667	88.2	M	3.17957e+07	5.87116e+07	0.258754	1.15944	0.349968
n282	LysoPC(18:0/0:0)	Glycerophosphocholines磷脂胆碱类	C26 H54 N O7 P	HMDB0010384	C04230	map00564 Glycerophospholipid metabolism; map05231 Choline metabolism in cancer		2	11.645	C18_POS	523.363	523.364	-0.82	91.6	M	4.92512e+07	3.45805e+07	0.016681	0.28414	0.432418
n283	MG(18:0/0:0/0:0)	Glycerolipids甘油酯类	C21 H42 O4	HMDB0011131				2	11.966	C18_POS	358.308	358.308	-0.97146	94.9	M	5.06544e+07	5.4909e+07	0.243763	1.247	0.941611
n284	Metoprolol	Benzene苯环类	C15 H25 N O3	HMDB0001932	C07202			2	5.568	C18_POS	267.183	267.183	-0.83	94.2	M	1.1998e+08	685171	0.0611289	2.93627	0.15353
n285	PC(18:1(9Z)/14:0)	Glycerophosphocholines磷脂胆碱类	C40 H78 N O8 P	HMDB0008097			Phosphatidylethanolamine Biosynthesis PE; Phosphatidylcholine Biosynthesis PC	2	15.664	C18_POS	731.546	731.547	-0.18	85.1	M	2.78816e+07	2.17527e+07	0.180652	0.51384	0.514344
n286	Aspartyl-Isoleucine	Amino acids and Peptides氨基酸和多肽类	C10 H18 N2 O5	HMDB0028756				2	6.425	HILIC_NEG	246.122	246.122	-0.2	88.7	M	1.48542e+07	4.6516e+07	0.2367	0.960194	0.853002
n288	gamma-Glutamylleucine	Amino acids and Peptides氨基酸和多肽类	C11 H20 N2 O5	HMDB0011171				2	6.298	HILIC_NEG	260.137	260.137	-0.01	89.9	M	1.80841e+07	2.49615e+07	0.127803	0.847707	0.830578
n289	N-Acetylhistamine	Organic acids有机酸类	C7 H11 N3 O	HMDB0013253	C05135	map00340 Histidine metabolism		2	2.836	HILIC_POS	153.09	153.09	-1.59	98.9	M	2.00967e+07	4.00966e+07	0.0843506	1.74112	0.649945
n290	Nicotinic acid	Organic acids有机酸类	C6 H5 N O2	HMDB0001488	C00253	map01240 Biosynthesis of cofactors; map00760 Nicotinate and nicotinamide metabolism; map05133 Pertussis	Nicotinate and Nicotinamide Metabolism	1	4.074	HILIC_POS	123.032	123.032	-2.94986	92.7	M	2.39061e+07	2.21151e+07	0.305088	1.33994	0.852005
n291	Pantothenic acid	Organic acids有机酸类	C9 H17 N O5	HMDB0000210	C00864	map01240 Biosynthesis of cofactors; map04977 Vitamin digestion and absorption; map00410 beta-Alanine metabolism; map00770 Pantothenate and CoA biosynthesis	Pantothenate and CoA Biosynthesis; beta-Alanine Metabolism	1	3.466	C18_POS	219.111	219.111	-0.487724	93.9	M	4.36994e+07	2.61542e+07	0.0324569	1.52375	0.0977354
n292	Hydroxyoctanoic acid	Fatty acids脂肪酸类	C8 H16 O3	HMDB0000711				1	0.787	HILIC_NEG	160.11	160.11	-0.320986	78.9	M	3.83597e+07	9.98353e+06	0.406406	0.7542	0.829683
n294	Phenylalanyl-Glycine	Amino acids and Peptides氨基酸和多肽类	C11 H14 N2 O3	HMDB0304788				1	3.453	C18_POS	222.1	222.1	-0.712185	89.1	M	2.83324e+07	2.17517e+07	0.0215743	3.2952	0.277175
n295	Caffeic acid	Organic acids有机酸类	C9 H8 O4	HMDB0001964	C01481			1	10.135	C18_POS	180.042	180.042	-0.934612	76.4	M	3.57434e+07	4.44296e+07	0.0658627	0.912177	0.825639
n296	Isoleucyl-Aspartate	Amino acids and Peptides氨基酸和多肽类	C10 H18 N2 O5	HMDB0028903				2	1.826	C18_POS	246.121	246.122	-0.82	86	M	1.71926e+07	3.1912e+07	0.0873059	1.70778	0.71858
n297	N6,N6,N6-Trimethyl-L-lysine	Amino acids and Peptides氨基酸和多肽类	C9 H20 N2 O2	HMDB0001325	C03793	map00310 Lysine degradation	Carnitine Synthesis	1	8.246	HILIC_POS	188.152	188.152	-1.99	91.9	M	1.99361e+07	2.90418e+07	0.100717	0.602632	0.767927
n298	Isoleucyl-Glutamate	Amino acids and Peptides氨基酸和多肽类	C11 H20 N2 O5	HMDB0028906				2	6.482	HILIC_POS	260.137	260.137	-1.85	81.3	M	2.25071e+07	2.88559e+07	0.125695	1.40804	0.469638
n301	Salicylic acid	Organic acids有机酸类	C7 H6 O3	HMDB0001895	C00805	map04976 Bile secretion		1	6.38	C18_NEG	138.031	138.032	-1.47914	97.7	M	1.68881e+07	3.07435e+07	0.0356096	0.465811	0.553302
n302	N-Acetyltryptophan	Amino acids and Peptides氨基酸和多肽类	C13 H14 N2 O3	HMDB0013713				3	0.831	HILIC_NEG	246.1	246.1	-1.03883	97.2	M	3.32086e+06	2.50996e+07	0.0839982	0.73893	0.202921
n303	Inosine	Nucleosides核苷酸类	C10 H12 N4 O5	HMDB0000195	C00294	map02010 ABC transporters; map00230 Purine metabolism	Purine Metabolism	1	3.736	HILIC_NEG	268.081	268.081	0.452747	94.5	M	3.39386e+07	4.64471e+07	0.111845	0.39949	0.8799
n304	3-Palmitoyl-sn-glycerol	Glycerolipids甘油酯类	C19 H38 O4	HMDB0245964				2	11.519	C18_POS	330.277	330.277	-0.98	92.6	M	5.04439e+07	5.66897e+07	0.15845	0.830522	0.654151
n306	LysoPC(0:0/18:2(9Z,12Z))	Glycerophosphocholines磷脂胆碱类	C26 H50 N O7 P	HMDB0061700				2	11.022	C18_POS	519.332	519.332	-0.57	93.4	M	5.91117e+07	2.45004e+07	0.134262	1.02376	0.832804
n307	Ufiprazole	Xenobiotics外源物	C17 H19 N3 O2 S	HMDB0259389				2	6.973	C18_POS	329.119	329.12	-1.36	92.2	M	2.65608e+07	1.68808e+07	0.0358824	8.49448	0.554446
n309	N-Phenylacetylglutamine	Amino acids and Peptides氨基酸和多肽类	C13 H16 N2 O4	HMDB0006344	C04148	map00360 Phenylalanine metabolism	Phenylacetate Metabolism	2	4.604	C18_NEG	264.111	264.111	-0.514996	94.7	M	1.05495e+07	2.84231e+07	0.0196756	2.16149	0.661134
n310	Palmitic amide	Fatty acids脂肪酸类	C16 H33 N O	HMDB0012273				2	11.395	C18_POS	255.256	255.256	-0.58	93.4	M	3.26984e+07	4.98994e+07	0.111375	0.731065	0.318436
n311	Cer(d18:1/18:0)	Ceramides神经酰胺类	C36 H71 N O3	HMDB0004950	C00195	map05415 Diabetic cardiomyopathy; map00600 Sphingolipid metabolism; map04931 Insulin resistance; map04071 Sphingolipid signaling pathway; map04217 Necroptosis; map04933 AGE-RAGE signaling pathway in diabetic complications; map04920 Adipocytokine signaling pathway; map05140 Leishmaniasis; map04722 Neurotrophin signaling pathway	Sphingolipid Metabolism	2	15.843	C18_POS	565.543	565.543	-1.15	80.4	M	1.85722e+07	3.12943e+07	0.236792	0.356443	0.215344
n312	LysoPC(18:2(9Z,12Z)/0:0)	Glycerophosphocholines磷脂胆碱类	C26 H50 N O7 P	HMDB0010386				2	10.911	C18_POS	519.332	519.332	-0.64	94	M	3.87813e+07	2.26885e+07	0.190951	0.358467	0.583178
n313	Clopidogrel carboxylic acid	Amino acids and Peptides氨基酸和多肽类	C15 H14 Cl N O2 S	HMDB0250357				2	6.178	C18_POS	307.043	307.043	-1.32	92.7	M	1.32435e+08	251443	0.0595507	4.02246	0.0750796
n314	N-Acetylaspartic acid	Amino acids and Peptides氨基酸和多肽类	C6 H9 N O5	HMDB0000812	C01042	map00250 Alanine, aspartate and glutamate metabolism	Aspartate Metabolism	2	6.847	HILIC_NEG	175.048	175.048	-0.84	85.1	M	1.55444e+07	2.1122e+07	0.144406	0.605236	0.582242
n315	Neohesperidose	Carbohydrates碳水化合物	C12 H22 O10	HMDB0029523	C08244			3	0.845	C18_NEG	326.121	326.121	-0.18	78.9	M	3.1248e+07	2.82299e+07	0.0130937	1.00182	0.733398
n318	Asparaginyl-Leucine	Amino acids and Peptides氨基酸和多肽类	C10 H19 N3 O4	HMDB0028735				2	3.33	C18_POS	245.137	245.138	-0.4	91.5	M	1.37011e+07	2.26808e+07	0.0446363	1.15408	0.77497
n321	4-Hydroxybenzoic acid	Organic acids有机酸类	C7 H6 O3	HMDB0000500	C00156	map01240 Biosynthesis of cofactors; map00130 Ubiquinone and other terpenoid-quinone biosynthesis; map00790 Folate biosynthesis	Ubiquinone Biosynthesis	1	0.789	HILIC_NEG	138.032	138.032	-0.79077	95.6	M	5.07518e+07	2.71728e+07	0.106077	0.995324	0.478865
n324	Glutaminylglycine	Amino acids and Peptides氨基酸和多肽类	C7 H13 N3 O4	HMDB0028797				2	6.32	HILIC_POS	203.09	203.091	-1.26	89.1	M	8.35648e+06	1.50527e+07	0.109503	1.39428	0.988678
n326	Phenylalanylvaline	Amino acids and Peptides氨基酸和多肽类	C14 H20 N2 O3	HMDB0029008				2	4.433	C18_POS	264.147	264.147	-0.45	86.3	M	1.2296e+07	1.71137e+07	0.0553079	2.58797	0.456992
n327	Salicylamide	Benzene苯环类	C7 H7 N O2	HMDB0015687	D01811			1	3.845	HILIC_POS	137.048	137.048	0.22	81.3	M	7.79054e+06	2.78226e+07	0.186148	0.400475	0.0526419
n329	Mesaconic acid	Fatty acids脂肪酸类	C5 H6 O4	HMDB0000749	C01732	map01200 Carbon metabolism; map00630 Glyoxylate and dicarboxylate metabolism		1	6.353	HILIC_NEG	130.027	130.027	-0.423216	90	M	3.9633e+07	3.917e+07	0.0538116	0.599727	0.627659
n331	N-Acetyl-L-alanine	Amino acids and Peptides氨基酸和多肽类	C5 H9 N O3	HMDB0000766				1	4.175	HILIC_NEG	131.058	131.058	-0.641944	85.1	M	1.94933e+07	1.90666e+07	0.0958164	1.0547	0.806122
n332	Thr-Leu	Amino acids and Peptides氨基酸和多肽类	C10 H20 N2 O4	HMDB0259044				2	3.522	C18_POS	232.142	232.142	-0.5	91.2	M	1.41276e+07	1.58449e+07	0.073761	1.42312	0.358641
n333	Pyridoxamine	Amines胺类	C8 H12 N2 O2	HMDB0001431	C00534	map04977 Vitamin digestion and absorption; map00750 Vitamin B6 metabolism	Vitamin B6 Metabolism	1	3.069	C18_POS	168.09	168.09	-0.346781	95.2	M	2.60556e+07	1.59901e+07	0.129946	2.56918	0.526356
n334	Galactose 1-phosphate	Carbohydrates碳水化合物	C6 H13 O9 P	HMDB0000645	C00446	map01250 Biosynthesis of nucleotide sugars; map00520 Amino sugar and nucleotide sugar metabolism; map00052 Galactose metabolism	Galactose Metabolism; Nucleotide Sugars Metabolism; Lactose Synthesis	1	8.094	HILIC_NEG	260.03	260.03	0.0583617	97.7	M	5.3782e+07	2.46335e+07	0.0586085	1.62203	0.152372
n336	Prilocaine	Amino acids and Peptides氨基酸和多肽类	C13 H20 N2 O	HMDB0014888	C07531			2	4.43	C18_POS	220.158	220.158	-0.01	89.6	M	3.00007e+06	3.99389e+06	0.0702121	1.15868	0.932301
n337	Lysylglutamic acid	Amino acids and Peptides氨基酸和多肽类	C11 H21 N3 O5	HMDB0028950				2	8.195	HILIC_POS	275.148	275.148	-1.52	87.7	M	1.60613e+07	2.76901e+07	0.0428716	1.16821	0.858134
n338	Cefoperazone	Amino acids and Peptides氨基酸和多肽类	C25 H27 N9 O8 S2	HMDB0015424	C06883			2	5.327	C18_POS	645.142	645.142	-1.02	79.2	M	2.51459e+07	2.89528e+07	0.224884	1.39355	0.8392
n339	cis-p-Coumaric acid	Organic acids有机酸类	C9 H8 O3	HMDB0030677	C06738			1	5.513	HILIC_POS	164.047	164.047	-1.68327	88.7	M	2.52211e+07	2.93908e+07	0.140648	0.679406	0.349638
n341	Glutaminylleucine	Amino acids and Peptides氨基酸和多肽类	C11 H21 N3 O4	HMDB0028801				2	3.396	C18_POS	259.153	259.153	-0.61	93.4	M	1.21703e+07	1.59748e+07	0.203168	1.00989	0.739179
n342	Glutamylalanine	Amino acids and Peptides氨基酸和多肽类	C8 H14 N2 O5	HMDB0003764				2	7.306	HILIC_NEG	218.09	218.09	-0.27	88.9	M	1.09606e+07	1.52746e+07	0.182398	0.883526	0.787687
n343	Isoquinoline	Xenobiotics外源物	C9 H7 N	HMDB0034244	C06323			2	4.953	C18_POS	129.058	129.058	-1.31	83.2	M	5.21204e+06	4.11617e+06	0.0560201	2.46877	0.816901
n344	5-Sulfosalicylic acid	Organic acids有机酸类	C7 H6 O6 S	HMDB0011725	C16199			2	1.827	HILIC_NEG	217.988	217.989	-0.35	79.7	M	4.34335e+06	2.6993e+07	0.148742	0.570282	0.115541
n346	Lactobionic acid	Fatty acids脂肪酸类	C12 H22 O12	HMDB0253945				1	7.292	HILIC_NEG	358.111	358.111	0.23	93.6	M	2.21301e+07	5.4431e+06	0.048785	1.35294	0.484149
n347	4-Hydroxyproline	Amino acids and Peptides氨基酸和多肽类	C5 H9 N O3	HMDB0000725	C01157	map02010 ABC transporters; map00330 Arginine and proline metabolism; map00470 D-Amino acid metabolism	Arginine and Proline Metabolism	1	1.309	C18_POS	131.058	131.058	-1.76522	91.4	M	4.52951e+07	8.69808e+07	0.134527	0.473521	0.192643
n349	Pseudouridine	Nucleosides核苷酸类	C9 H12 N2 O6	HMDB0000767	C02067	map00240 Pyrimidine metabolism		1	3.891	HILIC_NEG	244.07	244.07	-0.153993	86.3	M	1.25079e+07	1.77072e+07	0.0950203	0.609013	0.366369
n350	13-OxoODE	Eicosanoids花生四烯酸类	C18 H30 O3	HMDB0004668	C14765	map00591 Linoleic acid metabolism		2	10.368	C18_POS	294.219	294.219	-0.78	86.5	M	1.17284e+07	5.57945e+07	0.203897	0.204473	0.273822
n351	gamma-Glutamylalanine	Amino acids and Peptides氨基酸和多肽类	C8 H14 N2 O5	HMDB0006248	C03740	map00480 Glutathione metabolism		2	0.918	C18_POS	218.09	218.09	-0.32	79.1	M	2.51081e+07	2.57715e+07	0.21689	0.671134	0.720748
n352	Serylhistidine	Amino acids and Peptides氨基酸和多肽类	C9 H14 N4 O4	HMDB0029041				2	6.626	HILIC_POS	242.101	242.101	-1.94	82.9	M	1.04723e+07	1.99904e+07	0.039854	0.456141	0.937475
n353	Docosanamide	Fatty acids脂肪酸类	C22 H45 N O	HMDB0000583				2	13.001	C18_POS	339.35	339.35	-1.01	87.8	M	3.32677e+07	4.565e+07	0.140033	0.844563	0.475444
n355	Octanoylcarnitine	Carnitine肉碱类	C15 H29 N O4	HMDB0000791	C02838			2	7.428	C18_POS	287.209	287.21	-1.47	96.2	M	1.52669e+07	1.12275e+07	0.0521301	1.05149	0.4436
n357	N-(2-hydroxyphenyl)acetamide	Benzene苯环类	C8 H9 N O2	HMDB0001859	C06804	map04976 Bile secretion		3	1.31	C18_POS	151.063	151.063	-1.07	78.9	M	3.41283e+07	3.46803e+07	0.131963	1.01958	0.394334
n359	MG(18:1(9Z)/0:0/0:0)	Glycerolipids甘油酯类	C21 H40 O4	HMDB0011567				1	11.59	C18_POS	356.292	356.293	-1.11604	88.6	M	2.42294e+07	2.32786e+07	0.185768	1.95996	0.880593
n360	LysoPE(18:1(9Z)/0:0)	Glycerophosphoethanolamines甘油磷酸乙醇胺类	C23 H46 N O7 P	HMDB0011506				2	11.214	C18_POS	479.301	479.301	-0.67	92.9	M	2.04241e+07	4.64216e+07	0.328137	0.615471	0.574904
n362	5-Methylcytosine	Nucleosides核苷酸类	C5 H7 N3 O	HMDB0002894	C02376	map00240 Pyrimidine metabolism		1	3.511	HILIC_POS	125.059	125.059	-2.91724	91.1	M	1.80542e+07	1.59927e+07	0.110501	0.967345	0.433805
n363	Linoelaidic acid	Fatty acids脂肪酸类	C18 H32 O2	HMDB0006270	C01595	map01040 Biosynthesis of unsaturated fatty acids; map00591 Linoleic acid metabolism		1	10.841	C18_POS	280.24	280.24	-0.74984	80.6	M	4.05289e+07	8.71286e+06	0.271426	0.943707	0.587062
n364	9,12,13-TriHOME	Eicosanoids花生四烯酸类	C18 H34 O5	HMDB0004708	C14833	map00591 Linoleic acid metabolism		3	8.859	C18_NEG	330.241	330.241	-0.28	81.6	M	7.07561e+06	2.63249e+07	0.358709	0.743032	0.30676
n366	1-Methylhistidine	Amino acids and Peptides氨基酸和多肽类	C7 H11 N3 O2	HMDB0000001	C01152	map00340 Histidine metabolism	Histidine Metabolism	2	6.304	HILIC_POS	169.085	169.085	-1.53322	97.5	M	3.34218e+07	1.92564e+07	0.255739	2.26715	0.463155
n368	Indole	Indole吲哚类	C8 H7 N	HMDB0000738	C00463	map00380 Tryptophan metabolism; map04974 Protein digestion and absorption; map00400 Phenylalanine, tyrosine and tryptophan biosynthesis		1	3.818	C18_POS	117.058	117.058	-2.39916	87.2	M	2.17e+07	1.65603e+07	0.0621507	1.42297	0.212314
n372	6-Oxopiperidine-2-carboxylic acid	Amino acids and Peptides氨基酸和多肽类	C6 H9 N O3	HMDB0061705				2	0.889	C18_POS	143.058	143.058	-0.59	86	M	3.25341e+07	3.32135e+07	0.0320951	1.30744	0.930605
n373	1,6-Anhydroglucose	Xenobiotics外源物	C6 H10 O5	HMDB0000640	C22350			2	7.447	HILIC_POS	162.052	162.053	-2.07	88.3	M	1.83365e+07	3.64324e+06	0.101926	1.62061	0.313988
n374	Asparaginyl-Proline	Amino acids and Peptides氨基酸和多肽类	C9 H15 N3 O4	HMDB0028739				2	6.198	HILIC_POS	229.106	229.106	-1.31	94.4	M	1.08546e+07	1.54399e+07	0.069793	1.21633	0.810688
n375	Arginylalanine	Amino acids and Peptides氨基酸和多肽类	C9 H19 N5 O3	HMDB0028702				2	7.265	HILIC_POS	245.148	245.149	-2.11	92.3	M	7.72462e+06	8.36087e+06	0.0325504	0.790783	0.763652
n377	Stearamide	Organic acids有机酸类	C18 H37 N O	HMDB0034146	C13846			2	11.85	C18_POS	283.287	283.288	-0.800814	90.5	M	2.11649e+07	3.09287e+07	0.160118	0.618916	0.18203
n379	O-Adipoylcarnitine	Carnitine肉碱类	C13 H23 N O6	HMDB0061677				2	6.867	HILIC_POS	289.152	289.153	-1.07	94.6	M	4.53148e+06	2.39024e+07	0.102463	0.808181	0.629953
n380	Benzamide	Benzene苯环类	C7 H7 N O	HMDB0004461	C09815			1	0.816	HILIC_POS	121.052	121.053	-3.39499	81.4	M	7.5173e+06	7.30881e+06	0.046103	0.680225	0.695181
n382	Glycyl-glycine	Amino acids and Peptides氨基酸和多肽类	C4 H8 N2 O3	HMDB0011733	C02037			2	6.607	HILIC_NEG	132.053	132.053	-0.56	87.6	M	9.2822e+06	1.7626e+07	0.0149792	0.866034	0.550286
n383	(9S,10E,12S,13S)-9,12,13-Trihydroxy-10-octadecenoic acid	Eicosanoids花生四烯酸类	C18 H34 O5	HMDB0038555	C14835	map00591 Linoleic acid metabolism		3	9.441	C18_NEG	330.24	330.241	-0.37	79.6	M	2.30932e+07	1.33571e+07	0.0515767	1.05252	0.519014
n384	alpha-Ketoisovaleric acid	Fatty acids脂肪酸类	C5 H8 O3	HMDB0000019	C00141	map01240 Biosynthesis of cofactors; map01210 2-Oxocarboxylic acid metabolism; map01230 Biosynthesis of amino acids; map00280 Valine, leucine and isoleucine degradation; map00770 Pantothenate and CoA biosynthesis; map00290 Valine, leucine and isoleucine biosynthesis	Valine, Leucine, and Isoleucine Degradation	2	2.817	C18_NEG	116.047	116.047	-1.56418	87	M	2.37093e+07	1.74466e+07	0.33053	1.31283	0.996794
n385	Midazolam	Xenobiotics外源物	C18 H13 Cl F N3	HMDB0014821	C07524			2	7.08	C18_POS	325.078	325.078	-1.25	91.7	M	8.96567e+06	1.22718e+07	0.150191	0.04109	0.0814736
n386	Threonylphenylalanine	Amino acids and Peptides氨基酸和多肽类	C13 H18 N2 O4	HMDB0029068				2	4.025	C18_POS	266.126	266.127	-1.36	85.9	M	1.68551e+07	1.50807e+07	0.062441	4.10127	0.258542
n387	Tyrosyl-Isoleucine	Amino acids and Peptides氨基酸和多肽类	C15 H22 N2 O4	HMDB0029108				2	4.602	C18_POS	294.158	294.158	-0.74	90	M	9.57575e+06	2.00934e+07	0.108505	3.42593	0.414704
n388	Alanylleucine	Amino acids and Peptides氨基酸和多肽类	C9 H18 N2 O3	HMDB0028691				1	2.626	C18_POS	202.132	202.132	-0.455086	89.6	M	1.1954e+07	9.60422e+06	0.080095	2.60806	0.174214
n389	Fluconazole	Benzene苯环类	C13 H12 F2 N6 O	HMDB0014342	D00322			2	5.802	C18_POS	306.104	306.104	-1.63	93.1	M	457380	1.73889e+08	0.0589229	0.641189	0.0944617
n390	Suberic acid	Fatty acids脂肪酸类	C8 H14 O4	HMDB0000893	C08278			1	1.313	HILIC_NEG	174.089	174.089	-0.67	86.5	M	3.84566e+07	2.49922e+06	0.0659878	1.77734	0.290341
n391	Dyclonine	Organic compounds有机物类	C18 H27 N O2	HMDB0014783	C07881			2	7.513	C18_POS	289.204	289.204	-1.19	98.9	M	8.77195e+07	95927.1	0.0279104	1.44599	0.359593
n393	Tricarballylic acid	Organic acids有机酸类	C6 H8 O6	HMDB0031193	C19806			1	6.447	HILIC_NEG	176.032	176.032	-0.275535	84.6	M	1.20616e+07	2.15707e+07	0.211062	0.617446	0.629502
n394	Pyridoxal	Xenobiotics外源物	C8 H9 N O3	HMDB0001545	C00250	map01240 Biosynthesis of cofactors; map04977 Vitamin digestion and absorption; map00750 Vitamin B6 metabolism	Vitamin B6 Metabolism; Valine, Leucine, and Isoleucine Degradation	1	1.242	HILIC_POS	167.058	167.058	-1.19816	86.3	M	1.69615e+07	1.22663e+07	0.0487422	0.922677	0.971581
n395	PI(18:0/20:4(5Z,8Z,11Z,14Z))	Lipids脂质	C47 H83 O13 P	HMDB0009815				2	14.726	C18_POS	886.555	886.557	-2.05	81.9	M	1.60422e+07	7.60813e+06	0.161691	1.16635	0.90206
n396	Leucyl-Valine	Amino acids and Peptides氨基酸和多肽类	C11 H22 N2 O3	HMDB0028942				2	3.675	C18_POS	230.163	230.163	-0.23	94.1	M	1.248e+07	1.1037e+07	0.037984	0.846584	0.483179
n397	Fasoracetam	Xenobiotics外源物	C10 H16 N2 O2	HMDB0252174				3	4.692	C18_POS	196.121	196.121	-0.4	90.1	M	1.98025e+07	1.38141e+07	0.379829	1.70761	0.269027
n398	Decanoylcarnitine	Carnitine肉碱类	C17 H33 N O4	HMDB0000651	C03299			2	8.733	C18_POS	315.241	315.241	-0.88	93.1	M	1.40601e+07	1.16648e+07	0.0275177	0.720971	0.410462
n399	Norepinephrine	Benzene苯环类	C8 H11 N O3	HMDB0000216	C00547	map00350 Tyrosine metabolism; map04080 Neuroactive ligand-receptor interaction; map04742 Taste transduction; map05207 Chemical carcinogenesis; map04024 cAMP signaling pathway; map04714 Thermogenesis; map04970 Salivary secretion; map04924 Renin secretion; map04270 Vascular smooth muscle contraction; map04923 Regulation of lipolysis in adipocytes; map04721 Synaptic vesicle cycle; map04540 Gap junct…	Tyrosine Metabolism; Catecholamine Biosynthesis	1	1.265	HILIC_NEG	169.074	169.074	0.189601	94.9	M	2.37487e+07	6.59297e+06	0.0431975	1.27693	0.42489
n400	Sphinganine	Amines胺类	C18 H39 N O2	HMDB0000269	C00836	map00600 Sphingolipid metabolism; map04071 Sphingolipid signaling pathway	Sphingolipid Metabolism	1	10.025	C18_POS	301.298	301.298	-0.917144	92.3	M	2.69802e+07	3.16946e+07	0.046025	1.41187	0.842051
n402	Glucose 6-phosphate	Carbohydrates碳水化合物	C6 H13 O9 P	HMDB0001401	C00092	map00524 Neomycin, kanamycin and gentamicin biosynthesis; map00562 Inositol phosphate metabolism; map00500 Starch and sucrose metabolism; map05415 Diabetic cardiomyopathy; map05230 Central carbon metabolism in cancer; map04973 Carbohydrate digestion and absorption; map04918 Thyroid hormone synthesis; map04931 Insulin resistance; map04911 Insulin secretion; map04917 Prolactin signaling pathway	Galactose Metabolism; Pentose Phosphate Pathway; Starch and Sucrose Metabolism; Gluconeogenesis; Warburg Effect; Inositol Metabolism; Nucleotide Sugars Metabolism; Inositol Phosphate Metabolism; Glycolysis	1	7.846	HILIC_NEG	260.03	260.03	0.660945	97.3	M	2.31835e+07	3.61865e+06	0.138606	2.7013	0.0220862
n403	Uracil	Nucleosides核苷酸类	C4 H4 N2 O2	HMDB0000300	C00106	map00240 Pyrimidine metabolism; map00410 beta-Alanine metabolism; map00770 Pantothenate and CoA biosynthesis	Pyrimidine Metabolism; beta-Alanine Metabolism	1	1.421	C18_POS	112.027	112.027	-4.56645	85.9	M	2.03988e+07	2.58553e+07	0.172457	0.745393	0.746581
n404	Glycyltyrosine	Amino acids and Peptides氨基酸和多肽类	C11 H14 N2 O4	HMDB0028853				1	2.462	C18_POS	238.095	238.095	-1.07825	92.2	M	1.24146e+07	2.40654e+07	0.0405144	3.75405	0.967673
n409	Glycocholic acid	Bile acids胆汁酸类	C26 H43 N O6	HMDB0000138	C01921	map04976 Bile secretion; map00120 Primary bile acid biosynthesis; map04979 Cholesterol metabolism	Bile Acid Biosynthesis	1	9.418	C18_POS	465.308	465.309	-1.22963	92.2	M	1.6312e+07	1.52808e+07	0.110218	1.75571	0.931243
n410	Aspartyl-Glycine	Amino acids and Peptides氨基酸和多肽类	C6 H10 N2 O5	HMDB0028753				2	7.934	HILIC_NEG	190.059	190.059	-0.08	75.3	M	8.96428e+06	2.29356e+07	0.352933	0.680633	0.221888
n412	Valylvaline	Amino acids and Peptides氨基酸和多肽类	C10 H20 N2 O3	HMDB0029140				2	2.805	C18_POS	216.147	216.147	-0.42	94.9	M	1.21842e+07	1.10782e+07	0.0270333	1.23804	0.426398
n413	Xestoaminol C	Xenobiotics外源物	C14 H31 N O	HMDB0304813				2	9.394	C18_POS	229.24	229.241	-0.34	92.1	M	3.73362e+07	4.61205e+07	0.087732	1.38661	0.930366
n415	(R)-3-hydroxybutyrylcarnitine	Carnitine肉碱类	C11 H21 N O5	HMDB0062735				2	5.493	HILIC_POS	247.142	247.142	-1.92	97	M	5.55315e+06	1.4801e+07	0.0488616	2.62151	0.759491
n416	Mdz-glucuronide	Xenobiotics外源物	C24 H21 Cl F N3 O7	HMDB0247486				2	7.164	C18_POS	517.105	517.105	-0.87	95.2	M	3.13248e+06	2.37531e+07	0.134937	0.585798	0.201457
n417	9-OxoODE	Eicosanoids花生四烯酸类	C18 H30 O3	HMDB0004669	C14766	map00591 Linoleic acid metabolism		2	8.417	C18_POS	294.219	294.219	-0.63	86.3	M	1.60375e+07	9.13579e+06	0.079244	0.556472	0.76782
n419	Budesonide	steroids类固醇类	C25 H34 O6	HMDB0015353	D00246			2	9.225	C18_POS	430.235	430.236	-0.55	85.6	M	1.07934e+08	1.20302e+06	0.0482892	4.8549	0.0882032
n420	Indoleacetaldehyde	Indole吲哚类	C10 H9 N O	HMDB0001190	C00637	map00380 Tryptophan metabolism	Tryptophan Metabolism	1	0.798	HILIC_NEG	159.068	159.068	-0.150123	84.9	M	1.32156e+07	7.77431e+06	0.110099	1.36811	0.466434
n421	PE(16:0/18:2(9Z,12Z))	Glycerophosphoethanolamines甘油磷酸乙醇胺类	C39 H74 N O8 P	HMDB0008928			Phosphatidylcholine Biosynthesis PC; Phosphatidylethanolamine Biosynthesis PE	2	14.779	C18_POS	715.515	715.515	-0.93	89.1	M	1.07525e+07	7.33206e+06	0.139931	0.348043	0.389438
n422	SM(d18:1/18:1(9Z))	Sphingolipids鞘脂	C41 H81 N2 O6 P	HMDB0012101				2	14.51	C18_POS	728.582	728.583	-1.06	95.6	M	1.50253e+07	1.00578e+07	0.165882	0.205234	0.481411
n423	(S)-2-Piperidinone-6	Organic compounds有机物类	C6 H9 N O3					1	2.118	C18_POS	143.058	143.058	0.650735	81.7	M	4.52102e+07	5.30469e+07	0.16285	1.25354	0.797846
n428	3-Amino-2-piperidone	Amino acids and Peptides氨基酸和多肽类	C5 H10 N2 O	HMDB0000323				1	0.732	C18_POS	114.079	114.079	-0.708577	88.1	M	2.83931e+07	2.02255e+07	0.199053	0.708817	0.577994
n429	Isoleucyl-Serine	Amino acids and Peptides氨基酸和多肽类	C9 H18 N2 O4	HMDB0028916				2	1.513	C18_POS	218.127	218.127	-0.69	85.1	M	1.60553e+07	9.70167e+06	0.222399	3.90081	0.083629
n430	Isoleucyl-Glycine	Amino acids and Peptides氨基酸和多肽类	C8 H16 N2 O3	HMDB0028907				2	2.711	C18_POS	188.116	188.116	-0.55	95.7	M	6.33784e+06	1.73624e+07	0.0882455	1.95508	0.3356
n431	PS(18:0/20:4(5Z,8Z,11Z,14Z))	Lipids脂质	C44 H78 N O10 P	HMDB0012383			Phosphatidylethanolamine Biosynthesis PE; Phosphatidylcholine Biosynthesis PC	2	14.875	C18_NEG	811.536	811.536	-0.95	91.5	M	5.93809e+06	6.53256e+06	0.0819174	0.418848	0.391599
n432	alpha-Hydroxymetoprolol	Benzene苯环类	C15 H25 N O4	HMDB0060994				2	4.115	C18_POS	283.178	283.178	-0.31	90.6	M	2.76188e+07	842102	0.0635421	1.7315	0.133182
n433	Glycerol 3-phosphate	Lipids脂质	C3 H9 O6 P	HMDB0000126	C00093	map02010 ABC transporters; map00564 Glycerophospholipid metabolism; map00561 Glycerolipid metabolism; map05231 Choline metabolism in cancer	De Novo Triacylglycerol Biosynthesis TG; Cardiolipin Biosynthesis CL; Glycerol Phosphate Shuttle; Mitochondrial Electron Transport Chain; De Novo Triacylglycerol Biosynthesis; Cardiolipin Biosynthesis; Phospholipid Biosynthesis; Glycerolipid Metabolism	1	7.417	HILIC_NEG	172.014	172.014	-0.231291	92	M	1.45434e+07	1.41415e+07	0.0384392	0.901433	0.797824
n435	Cer(d18:0/18:0)	Ceramides神经酰胺类	C36 H73 N O3	HMDB0011761				2	16.363	C18_POS	567.558	567.559	-1.18	95	M	9.35067e+06	1.65884e+07	0.133255	0.58563	0.226439
n436	PC(O-16:0/20:5(5Z,8Z,11Z,14Z,17Z))	Glycerophosphocholines磷脂胆碱类	C44 H80 N O7 P	HMDB0039528				2	15.048	C18_POS	765.566	765.567	-1.55	84.3	M	2.50269e+07	6.76405e+06	0.0753267	0.248757	0.893851
n437	Histidylglutamic acid	Amino acids and Peptides氨基酸和多肽类	C11 H16 N4 O5	HMDB0028884				2	7.382	HILIC_POS	284.111	284.112	-2.1	88.2	M	8.99587e+06	1.22536e+07	0.123996	2.97381	0.520347
n439	phosphoethanolamine	Organic acids有机酸类	C2 H8 N O4 P	HMDB0000224	C00346	map00564 Glycerophospholipid metabolism; map00600 Sphingolipid metabolism; map04071 Sphingolipid signaling pathway; map00563 Glycosylphosphatidylinositol (GPI)-anchor biosynthesis	Phosphatidylcholine Biosynthesis PC; Phosphatidylethanolamine Biosynthesis PE; Phosphatidylcholine Biosynthesis; Sphingolipid Metabolism; Phosphatidylethanolamine Biosynthesis	1	8.281	HILIC_NEG	141.019	141.019	-0.428869	92.2	M	2.21098e+07	7.14556e+06	0.0964411	2.87942	0.0519452
n440	Glutamylasparagine	Amino acids and Peptides氨基酸和多肽类	C9 H15 N3 O6	HMDB0028814				2	7.483	HILIC_NEG	261.096	261.096	-0.06	75.1	M	4.60227e+06	1.02898e+07	0.186551	0.945037	0.872489
n441	Isoleucyl-Phenylalanine	Amino acids and Peptides氨基酸和多肽类	C15 H22 N2 O3	HMDB0028914				2	0.773	HILIC_POS	278.162	278.163	-2.18	89.5	M	2.23814e+07	2.66752e+07	0.0643935	2.25716	0.869918
n442	PC(18:0/22:6(4Z,7Z,10Z,13Z,16Z,19Z))	Glycerophosphocholines磷脂胆碱类	C48 H84 N O8 P	HMDB0008057			Phosphatidylethanolamine Biosynthesis PE; Phosphatidylcholine Biosynthesis PC	2	15.505	C18_POS	833.592	833.593	-2.26	91.8	M	8.17435e+06	8.80569e+06	0.179926	0.187869	0.481119
n443	N-acetylgalactosamine 4-sulphate	Carbohydrates碳水化合物	C8 H15 N O9 S	HMDB0000781	C16265			2	0.853	C18_NEG	301.047	301.047	-0.13	89.2	M	1.61504e+07	9.89673e+06	0.00971923	1.84119	0.0761382
n444	Glycyl-Lysine	Amino acids and Peptides氨基酸和多肽类	C8 H17 N3 O3	HMDB0028846				2	8.038	HILIC_POS	203.127	203.127	-0.66	83.9	M	5.18059e+06	1.54353e+07	0.0207812	0.808116	0.407376
n445	PE(18:0/18:2(9Z,12Z))	Glycerophosphoethanolamines甘油磷酸乙醇胺类	C41 H78 N O8 P	HMDB0008994			Phosphatidylethanolamine Biosynthesis PE; Phosphatidylcholine Biosynthesis PC	2	16.072	C18_NEG	743.547	743.547	0.25	76	M	1.00244e+07	6.5857e+06	0.0745521	0.747491	0.643573
n447	Serylvaline	Amino acids and Peptides氨基酸和多肽类	C8 H16 N2 O4	HMDB0029052				2	1.001	C18_POS	204.111	204.111	-0.35	79.2	M	1.05986e+07	1.47469e+07	0.0863104	1.74058	0.705403
n449	Aspartic acid	Amino acids and Peptides氨基酸和多肽类	C4 H7 N O4	HMDB0000191	C00049	map01240 Biosynthesis of cofactors; map02010 ABC transporters; map01210 2-Oxocarboxylic acid metabolism; map01230 Biosynthesis of amino acids; map01200 Carbon metabolism; map00470 D-Amino acid metabolism; map00270 Cysteine and methionine metabolism; map00760 Nicotinate and nicotinamide metabolism; map00970 Aminoacyl-tRNA biosynthesis; map04080 Neuroactive ligand-receptor interaction; map00260 Gly…	Purine Metabolism; Urea Cycle; Aspartate Metabolism; Arginine and Proline Metabolism; Glutamate Metabolism; Malate-Aspartate Shuttle; Tyrosine Metabolism; beta-Alanine Metabolism; Ammonia Recycling	1	7.18	HILIC_POS	133.037	133.038	-0.61	96.8	M	1.10874e+07	1.99791e+07	0.123216	0.666868	0.566413
n450	Methionine sulfoxide	Amino acids and Peptides氨基酸和多肽类	C5 H11 N O3 S	HMDB0002005	C02989	map00270 Cysteine and methionine metabolism	Methionine Metabolism	2	6.411	HILIC_POS	165.046	165.046	-1.42	87.7	M	1.19322e+07	1.19352e+07	0.0478017	1.34497	0.585103
n451	Indole-3-lactic acid	Indole吲哚类	C11 H11 N O3	HMDB0000671	C02043			2	1.24	HILIC_NEG	205.074	205.074	-0.36	83.4	M	9.57264e+06	6.91035e+06	0.29843	1.73469	0.70303
n453	3-Methoxy-4-Hydroxyphenylglycol sulfate	Benzene苯环类	C9 H12 O7 S	HMDB0003332				2	1.207	HILIC_NEG	264.03	264.03	0.38	77.5	M	1.02166e+07	1.13545e+07	0.0673532	1.23251	0.936734
n454	4-Guanidinobutanoic acid	Amino acids and Peptides氨基酸和多肽类	C5 H11 N3 O2	HMDB0003464	C01035	map00330 Arginine and proline metabolism		1	5.987	HILIC_POS	145.085	145.085	-0.913978	87	M	1.48406e+07	1.0333e+07	0.0660247	1.00954	0.237971
n455	Phenylalanylglutamic acid	Amino acids and Peptides氨基酸和多肽类	C14 H18 N2 O5	HMDB0028994				2	3.221	C18_POS	294.121	294.122	-0.39	88.4	M	1.38805e+07	1.04513e+07	0.0409139	1.77521	0.432003
n457	Isoleucyl-Lysine	Amino acids and Peptides氨基酸和多肽类	C12 H25 N3 O3	HMDB0028912				2	6.239	HILIC_POS	259.189	259.19	-1.46	95.8	M	4.90272e+06	1.63197e+07	0.146968	1.11759	0.711936
n458	3-Hydroxyquinolin-2(1h)-One	Xenobiotics外源物	C9 H7 N O2	HMDB0245908				3	0.642	HILIC_POS	161.047	161.048	-1.47	92.6	M	5.70797e+06	1.69054e+07	0.0332172	0.54641	0.307456
n459	N(6)-Methyllysine	Amino acids and Peptides氨基酸和多肽类	C7 H16 N2 O2	HMDB0002038	C02728			2	8.455	HILIC_POS	160.121	160.121	-2.08	91.6	M	1.36378e+07	1.30376e+07	0.0178733	1.05861	0.63125
n460	Hippuric acid	Organic acids有机酸类	C9 H9 N O3	HMDB0000714	C01586			1	4.455	C18_NEG	179.058	179.058	-1.36584	91.7	M	6.80539e+06	1.60929e+07	0.0433031	1.65557	0.939201
n461	Glutaminylphenylalanine	Amino acids and Peptides氨基酸和多肽类	C14 H19 N3 O4	HMDB0028804				2	3.861	C18_POS	293.137	293.138	-0.76	92.7	M	5.07264e+06	1.23807e+07	0.0154654	3.3608	0.54908
n462	Norvaline	Amino acids and Peptides氨基酸和多肽类	C5 H11 N O2	HMDB0013716	C01826			1	4.67	HILIC_NEG	117.079	117.079	-0.873852	77.3	M	1.12429e+07	2.06902e+07	0.0981632	0.57928	0.473836
n463	N-alpha-Acetyl-L-lysine	Amino acids and Peptides氨基酸和多肽类	C8 H16 N2 O3	HMDB0000446	C12989			1	3.501	C18_NEG	188.116	188.116	-1.01683	93.8	M	7.97754e+06	1.0188e+07	0.0325471	0.669911	0.797808
n464	Aspartyl-Asparagine	Amino acids and Peptides氨基酸和多肽类	C8 H13 N3 O6	HMDB0028748				2	7.73	HILIC_POS	247.08	247.08	-2.1	90.5	M	2.13847e+07	1.33634e+07	0.0501839	1.45856	0.801824
n468	1-O-Hexadecyl-sn-glycero-3-phosphocholine	Glycerophosphocholines磷脂胆碱类	C24 H52 N O6 P	HMDB0243890	C13903			2	11.471	C18_POS	481.353	481.353	-0.95	91.3	M	3.09645e+07	5.77755e+06	0.243269	1.53087	0.871858
n469	Acrylic acid	Organic acids有机酸类	C3 H4 O2	HMDB0031647	C19501			1	0.852	C18_NEG	72.021	72.0211	-1.21	80.4	M	2.04662e+07	5.35935e+06	0.262908	1.34046	0.407465
n470	3-Hydroxyhlppurlc acid	Organic acids有机酸类	C9 H9 N O4	HMDB0006116				1	3.816	C18_POS	195.053	195.053	-0.0991478	89.4	M	874479	1.25761e+07	0.0210948	0.842883	0.217011
n471	Dodecanoic acid	Fatty acids脂肪酸类	C12 H24 O2	HMDB0000638	C02679	map00061 Fatty acid biosynthesis	Mitochondrial Beta-Oxidation of Medium Chain Saturated Fatty Acids; Fatty Acid Biosynthesis; Beta Oxidation of Very Long Chain Fatty Acids	2	9.06	C18_POS	200.177	200.178	-0.755648	77.3	M	1.91392e+07	2.47893e+07	0.146436	0.766488	0.726125
n472	Lumichrome	Vitamins and Cofactors维生素及辅酶	C12 H10 N4 O2	HMDB0254199	C01727	map00740 Riboflavin metabolism		1	6.789	C18_POS	242.08	242.08	-1.3652	94.1	M	1.79105e+07	1.4471e+07	0.0546722	1.11566	0.780862
n476	10-Hydroxydecanoic acid	Organic acids有机酸类	C10 H20 O3	HMDB0244272	C02774			1	8.988	C18_NEG	188.141	188.141	-1.10934	91.5	M	1.28897e+07	1.29059e+07	0.0555875	1.45851	0.847317
n478	PE(P-18:0/22:6(4Z,7Z,10Z,13Z,16Z,19Z))	Glycerophosphoethanolamines甘油磷酸乙醇胺类	C45 H78 N O7 P	HMDB0011394				2	16.11	C18_POS	775.55	775.552	-1.74	85.6	M	1.59134e+07	5.81754e+06	0.123644	0.762801	0.808859
n479	Hexanoylcarnitine	Carnitine肉碱类	C13 H25 N O4	HMDB0000756				2	5.542	C18_POS	259.178	259.178	-1.16	96.4	M	8.98333e+06	7.92147e+06	0.0574137	1.32506	0.457535
n480	1-Methyladenosine	Nucleosides核苷酸类	C11 H15 N5 O4	HMDB0003331	C02494			1	4.85	HILIC_POS	281.112	281.112	-1.94	89.7	M	8.94412e+06	1.66892e+07	0.0829503	0.446609	0.312901
n481	Rabeprazole thioether	Xenobiotics外源物	C18 H21 N3 O2 S	HMDB0244427				2	6.75	C18_POS	343.135	343.135	-1.94	94.9	M	1.02256e+07	1.10581e+07	0.0448439	1.43414	0.960377
n482	4-Hydroxystyrene	Benzene苯环类	C8 H8 O	HMDB0004072	C05627			2	4.486	C18_POS	120.057	120.058	-3.15	93.8	M	4.27391e+06	5.78927e+06	0.0429396	0.707163	0.630183
n484	Histidylserine	Amino acids and Peptides氨基酸和多肽类	C9 H14 N4 O4	HMDB0028894				2	6.439	HILIC_POS	242.101	242.101	-2.28	83.5	M	6.8666e+06	1.32991e+07	0.103926	0.459403	0.766017
n487	N-Acetyl-DL-tryptophan	Amino acids and Peptides氨基酸和多肽类	C13 H14 N2 O3	HMDB0255052				2	0.808	HILIC_POS	246.1	246.1	-2.62	77.2	M	6.73749e+06	5.77357e+06	0.0210069	0.63538	0.449101
n488	Methanethiosulfonate	Organic compounds有机物类	C H4 O2 S2	HMDB0254521				2	1.027	HILIC_NEG	111.965	111.965	0.87	78.5	M	5.66339e+07	1.92121e+07	0.0317142	0.265471	0.185195
n490	Trigonelline	Xenobiotics外源物	C7 H7 N O2	HMDB0000875	C01004	map00760 Nicotinate and nicotinamide metabolism		1	0.882	C18_POS	137.048	137.048	-1.16592	88.2	M	2.0197e+07	2.9596e+07	0.119459	0.617015	0.314736
n491	Terbutaline	Benzene苯环类	C12 H19 N O3	HMDB0015009	C07129			2	3.234	C18_POS	225.136	225.136	-0.01	94.6	M	3.38562e+07	1.90818e+06	0.0402624	3.43141	0.0501911
n492	Galactosylceramide (d18:1/16:0)	Ceramides神经酰胺类	C40 H77 N O8	HMDB0010708	C02686	map00600 Sphingolipid metabolism	Sphingolipid Metabolism	3	14.11	C18_NEG	699.565	699.565	0.42	90.8	M	9.40154e+06	6.23372e+06	0.123988	0.741416	0.570911
n493	Glycochenodeoxycholic acid	Bile acids胆汁酸类	C26 H43 N O5	HMDB0000637	C05466	map04976 Bile secretion; map00120 Primary bile acid biosynthesis; map04979 Cholesterol metabolism	Bile Acid Biosynthesis	1	9.901	C18_POS	449.314	449.314	-1.2236	84	M	5.83852e+06	1.14719e+07	0.0854705	0.607951	0.588752
n495	Theophylline	Nucleosides核苷酸类	C7 H8 N4 O2	HMDB0001889	C07130	map00232 Caffeine metabolism	Caffeine Metabolism	1	4.03	C18_POS	180.065	180.065	0.237545	97.3	M	8.97322e+06	3.79748e+07	0.0863518	0.559577	0.590096
n496	Pseudoephedrine	Benzene苯环类	C10 H15 N O	HMDB0001943	C02765			2	3.894	C18_POS	165.115	165.115	-0.57	91	M	3.87962e+06	3.277e+07	0.0933206	0.644584	0.280998
n497	LysoPE(18:0/0:0)	Glycerophosphoethanolamines甘油磷酸乙醇胺类	C23 H48 N O7 P	HMDB0011130				2	11.654	C18_POS	481.316	481.317	-1.06	86	M	1.29331e+07	9.21997e+06	0.163179	0.503618	0.440648
n500	Aspartyl-Alanine	Amino acids and Peptides氨基酸和多肽类	C7 H12 N2 O5	HMDB0028746				2	7.464	HILIC_NEG	204.075	204.075	0.04	78.3	M	4.98955e+06	9.74242e+06	0.00994725	0.597451	0.426485
n505	Isovalerylglycine	Amino acids and Peptides氨基酸和多肽类	C7 H13 N O3	HMDB0000678				2	0.984	C18_POS	159.089	159.09	-0.260813	88.5	M	9.26225e+06	1.1568e+07	0.416399	0.974537	0.413357
n506	Histidylisoleucine	Amino acids and Peptides氨基酸和多肽类	C12 H20 N4 O3	HMDB0028888				2	1.492	C18_POS	268.153	268.154	-1.03	87.5	M	5.74985e+06	8.95945e+06	0.281108	2.27228	0.424949
n507	Maltopentaose	Carbohydrates碳水化合物	C30 H52 O26	HMDB0012254				2	0.946	C18_POS	828.273	828.275	-2.15	94	M	4.60263e+06	2.1948e+06	0.0210132	1.22086	0.63982
n508	beta-Ala-Phe	Amino acids and Peptides氨基酸和多肽类	C12 H16 N2 O3	HMDB0028694				2	3.434	C18_POS	236.116	236.116	-0.68	83.5	M	7.13224e+06	5.24783e+06	0.0534135	4.86178	0.0831494
n512	Benzaldehyde	Benzene苯环类	C7 H6 O	HMDB0006115	C00261			1	3.003	C18_POS	106.041	106.042	-4.96903	92.5	M	1.21136e+07	1.01166e+07	0.0573619	1.07235	0.408566
n514	Glutamylisoleucine	Amino acids and Peptides氨基酸和多肽类	C11 H20 N2 O5	HMDB0028822				2	3.296	C18_POS	260.137	260.137	-0.69	97.1	M	1.96666e+07	7.31672e+06	0.469787	1.66136	0.136281
n515	Arginylvaline	Amino acids and Peptides氨基酸和多肽类	C11 H23 N5 O3	HMDB0028722				2	6.615	HILIC_POS	273.18	273.18	-2.09	84.8	M	3.36926e+06	3.15859e+06	0.0637607	2.15812	0.907081
n516	Glutamylarginine	Amino acids and Peptides氨基酸和多肽类	C11 H21 N5 O5	HMDB0028813				2	7.968	HILIC_POS	303.154	303.154	-2.07	85.9	M	5.4853e+06	7.44644e+06	0.0909723	0.332467	0.122106
n517	Arginylglutamic acid	Amino acids and Peptides氨基酸和多肽类	C11 H21 N5 O5	HMDB0028708				2	8.164	HILIC_POS	303.154	303.154	-2.02	84.3	M	5.88419e+06	7.37046e+06	0.216477	0.804947	0.424703
n519	Prolyl-Aspartate	Amino acids and Peptides氨基酸和多肽类	C9 H14 N2 O5	HMDB0029013				2	7.602	HILIC_POS	230.09	230.09	-0.78	83.5	M	4.48082e+06	3.67174e+06	0.0656567	0.807769	0.664901
n520	Cer(d18:1/24:1(15Z))	Ceramides神经酰胺类	C42 H81 N O3	HMDB0004953	C00195	map05415 Diabetic cardiomyopathy; map00600 Sphingolipid metabolism; map04931 Insulin resistance; map04071 Sphingolipid signaling pathway; map04217 Necroptosis; map04933 AGE-RAGE signaling pathway in diabetic complications; map04920 Adipocytokine signaling pathway; map05140 Leishmaniasis; map04722 Neurotrophin signaling pathway		2	0.659	HILIC_POS	647.62	647.622	-2.28	87.7	M	1.00226e+07	7.91587e+06	0.131226	1.70564	0.811517
n522	Isoleucyl-Asparagine	Amino acids and Peptides氨基酸和多肽类	C10 H19 N3 O4	HMDB0028902				2	1.38	C18_POS	245.137	245.138	-0.8	89.5	M	6.50922e+06	7.10214e+06	0.12155	1.78277	0.321659
n523	Threoninyl-Leucine	Amino acids and Peptides氨基酸和多肽类	C10 H20 N2 O4	HMDB0029065				1	3.293	C18_POS	232.142	232.142	-0.767859	91.5	M	5.06699e+06	6.33627e+06	0.0803136	0.652678	0.738479
n524	Valylglutamine	Amino acids and Peptides氨基酸和多肽类	C10 H19 N3 O4	HMDB0029125				2	1.022	C18_POS	245.137	245.138	-1.29	75.3	M	6.88181e+06	9.49791e+06	0.226099	1.06653	0.942083
n525	Paraxanthine	Nucleosides核苷酸类	C7 H8 N4 O2	HMDB0001860	C13747	map00232 Caffeine metabolism	Caffeine Metabolism	1	0.793	HILIC_NEG	180.065	180.065	-0.275931	94.4	M	1.2151e+07	2.21025e+07	0.00817585	2.04259	0.695174
n526	Imidazoleacetic acid	Organic acids有机酸类	C5 H6 N2 O2	HMDB0002024	C02835	map00340 Histidine metabolism	Histidine Metabolism	1	5.811	HILIC_POS	126.043	126.043	-2.97009	92.3	M	1.0895e+07	6.1777e+06	0.205853	2.09765	0.278456
n528	Thymine	Nucleosides核苷酸类	C5 H6 N2 O2	HMDB0000262	C00178	map00240 Pyrimidine metabolism	Pyrimidine Metabolism	1	1.975	C18_POS	126.043	126.043	-2.26	78.1	M	1.76151e+07	1.13132e+07	0.309316	0.923496	0.948468
n529	Aminoadipic acid	Amino acids and Peptides氨基酸和多肽类	C6 H11 N O4	HMDB0000510	C00956	map01210 2-Oxocarboxylic acid metabolism; map01230 Biosynthesis of amino acids; map00310 Lysine degradation	Lysine Degradation	1	0.878	C18_NEG	161.069	161.069	-1.02114	88	M	1.10015e+07	8.05908e+06	0.035642	1.19975	0.298406
n530	Cortisol	steroids类固醇类	C21 H30 O5	HMDB0000063	C00735	map00140 Steroid hormone biosynthesis; map04976 Bile secretion; map04080 Neuroactive ligand-receptor interaction; map05200 Pathways in cancer; map04934 Cushing syndrome; map04927 Cortisol synthesis and secretion; map05215 Prostate cancer; map04960 Aldosterone-regulated sodium reabsorption	Steroidogenesis	1	7.768	C18_POS	362.209	362.209	-1.19077	87.2	M	9.45007e+06	8.96789e+06	0.0390174	0.518538	0.832623
n532	Agmatine	Microbial metabolites微生物相关代谢物	C5 H14 N4	HMDB0001432	C00179	map00330 Arginine and proline metabolism		1	9.436	HILIC_POS	130.121	130.122	-3.07332	85.6	M	1.13166e+07	1.02347e+07	0.124423	0.245457	0.664643
n533	Tinidazole	Organic compounds有机物类	C8 H13 N3 O4 S	HMDB0015047	D01426			2	4.115	C18_POS	247.062	247.063	-1.01	94.8	M	232294	1.28624e+07	0.0571043	1.26168	0.622064
n534	Spermine	Amines胺类	C10 H26 N4	HMDB0001256	C00750	map01240 Biosynthesis of cofactors; map04976 Bile secretion; map00330 Arginine and proline metabolism; map00480 Glutathione metabolism; map00410 beta-Alanine metabolism; map00770 Pantothenate and CoA biosynthesis	Spermidine and Spermine Biosynthesis	1	4.968	HILIC_POS	202.215	202.216	-1.67	88.8	M	1.46675e+07	2.1589e+07	0.177855	1.64838	0.71196
n536	Lysylvaline	Amino acids and Peptides氨基酸和多肽类	C11 H23 N3 O3	HMDB0028964				2	6.578	HILIC_POS	245.174	245.174	-1.57	90.6	M	1.95457e+06	8.58357e+06	0.0742616	1.04804	0.580145
n537	Lincomycin	Amino acids and Peptides氨基酸和多肽类	C18 H34 N2 O6 S	HMDB0015564	C06812			2	4.474	C18_POS	406.213	406.214	-0.87	90.9	M	1.58366e+06	8.92999e+06	0.035218	0.803325	0.609739
n539	Asparaginylaspartic acid	Amino acids and Peptides氨基酸和多肽类	C8 H13 N3 O6	HMDB0028727				2	7.719	HILIC_NEG	247.08	247.08	-0.14	90.8	M	1.49073e+07	1.21141e+07	0.0246724	1.69957	0.999891
n541	Levulinic acid	Organic acids有机酸类	C5 H8 O3	HMDB0000720				2	0.82	HILIC_NEG	116.047	116.047	-1.73	78.4	M	2.66112e+07	2.52543e+07	0.447502	0.676877	0.884997
n543	N-Acetylvaline	Amino acids and Peptides氨基酸和多肽类	C7 H13 N O3	HMDB0011757				1	2.086	HILIC_NEG	159.089	159.09	-0.52	83.8	M	1.55569e+07	1.00809e+07	0.0733379	0.531238	0.899983
n544	Glutarylcarnitine	Carnitine肉碱类	C12 H21 N O6	HMDB0013130				2	7.091	HILIC_POS	275.137	275.137	-1.32	95.9	M	5.00471e+06	8.53001e+06	0.313415	1.44633	0.669416
n545	Arginylglycine	Amino acids and Peptides氨基酸和多肽类	C8 H17 N5 O3	HMDB0028709				2	7.348	HILIC_POS	231.133	231.133	-0.24	76.9	M	3.22544e+06	6.09662e+06	0.25216	0.23098	0.257457
n546	PI(16:0/18:1(9Z))	Lipids脂质	C43 H81 O13 P	HMDB0009783			Phosphatidylinositol Phosphate Metabolism	2	14.65	C18_NEG	836.542	836.541	0.18	95	M	7.16285e+06	5.21942e+06	0.128454	1.13781	0.66615
n547	Pyroglutamylvaline	Amino acids and Peptides氨基酸和多肽类	C10 H16 N2 O4	HMDB0094651				2	6.738	HILIC_POS	228.111	228.111	-1.03	78.5	M	6.45134e+06	1.08212e+07	0.0503293	1.82253	0.432038
n549	1,5-Naphthalenediamine	Benzene苯环类	C10 H10 N2	HMDB0244231	C19463			2	5.802	C18_POS	158.084	158.084	-1.09	89.9	M	2.86948e+06	5.58761e+06	0.0862709	2.27048	0.982593
n550	N-Acetyl-DL-glutamic acid	Amino acids and Peptides氨基酸和多肽类	C7 H11 N O5	HMDB0001138	C00624	map01210 2-Oxocarboxylic acid metabolism; map01230 Biosynthesis of amino acids; map00220 Arginine biosynthesis		2	1.422	C18_NEG	189.064	189.064	-0.7	95.5	M	9.47375e+06	6.22343e+06	0.135196	1.06004	0.585636
n551	Methylprednisolone	steroids类固醇类	C22 H30 O5	HMDB0015094	D00407			2	8.328	C18_POS	374.209	374.209	-1.12	88.4	M	9.96473e+06	670497	0.104874	2.28337	0.0813446
n553	Guanosine	Nucleosides核苷酸类	C10 H13 N5 O5	HMDB0000133	C00387	map02010 ABC transporters; map00230 Purine metabolism	Purine Metabolism	1	2.303	C18_POS	283.092	283.092	-0.47795	78.5	M	7.92212e+06	2.08814e+07	0.0567926	0.653946	0.86661
n554	Benzophenone	Benzene苯环类	C13 H10 O	HMDB0032049	C06354			2	8.831	C18_POS	182.073	182.073	-0.2	83.7	M	1.29678e+07	1.57388e+07	0.152015	1.01013	0.796827
n555	PS(16:0/18:1(9Z))	Lipids脂质	C40 H76 N O10 P	HMDB0012357			Phosphatidylcholine Biosynthesis PC; Phosphatidylethanolamine Biosynthesis PE	2	14.752	C18_POS	761.519	761.521	-1.68	91.4	M	9.41854e+06	8.07714e+06	0.175636	0.327435	0.361291
n557	Threonylproline	Amino acids and Peptides氨基酸和多肽类	C9 H16 N2 O4	HMDB0029069				2	1.361	C18_POS	216.111	216.111	-1.11	80.1	M	3.7283e+06	9.29583e+06	0.158556	0.946704	0.931638
n560	PC(16:1(9Z)/16:1(9Z))	Glycerophosphocholines磷脂胆碱类	C40 H76 N O8 P	HMDB0008002	C00157	map00590 Arachidonic acid metabolism; map00564 Glycerophospholipid metabolism; map00592 alpha-Linolenic acid metabolism; map00591 Linoleic acid metabolism; map04723 Retrograde endocannabinoid signaling; map05231 Choline metabolism in cancer	Phosphatidylcholine Biosynthesis PC; Phosphatidylethanolamine Biosynthesis PE	2	13.797	C18_POS	729.53	729.531	-1.72	88.4	M	1.37143e+07	3.65472e+06	0.190074	0.774185	0.961092
n562	Acetaminophen	Benzene苯环类	C8 H9 N O2	HMDB0001859	C06804	map04976 Bile secretion		1	3.309	C18_POS	151.063	151.063	-0.212133	90.5	M	2.06264e+07	5.22799e+07	0.147529	0.443449	0.30312
n563	Azelaic acid	Fatty acids脂肪酸类	C9 H16 O4	HMDB0000784	C08261			1	6.911	C18_NEG	188.105	188.105	-0.947345	93.5	M	1.20085e+07	1.78295e+07	0.083821	0.724789	0.534382
n564	Methionyl-Proline	Amino acids and Peptides氨基酸和多肽类	C10 H18 N2 O3 S	HMDB0028981				2	3.428	C18_POS	246.104	246.104	-0.39	94.9	M	1.76139e+06	6.31098e+06	0.0585921	1.55804	0.972288
n565	Glyceryl monolinoleate	Fatty acids脂肪酸类	C21 H38 O4	HMDB0242115				2	11.315	C18_POS	354.276	354.277	-1.57	92.1	M	7.57508e+06	8.56566e+06	0.175899	2.12034	0.878161
n566	Androstenediol 3-sulfate	steroids类固醇类	C19 H30 O5 S	HMDB0248416				2	9.002	C18_NEG	370.181	370.181	-0.71	92.8	M	1.38412e+06	1.04907e+07	0.0487354	0.222506	0.113756
n570	Phenylalanylhistidine	Amino acids and Peptides氨基酸和多肽类	C15 H18 N4 O3	HMDB0028997				2	1.551	C18_POS	302.137	302.138	-1.3	86.7	M	4.37311e+06	9.94594e+06	0.134063	2.5738	0.894054
n571	Arabinosylhypoxanthine	Nucleosides核苷酸类	C10 H12 N4 O5	HMDB0003040				1	1.02	C18_NEG	268.08	268.081	-2.29581	92.9	M	1.4281e+07	1.64342e+07	0.0747476	1.28647	0.885509
n572	PE(O-16:0/18:1(9Z))	Glycerophosphoethanolamines甘油磷酸乙醇胺类	C39 H78 N O7 P	HMDB0011157				2	16.57	C18_POS	703.55	703.552	-1.84	82	M	1.09081e+07	3.08181e+06	0.139067	1.53823	0.32719
n573	Theobromine	Nucleosides核苷酸类	C7 H8 N4 O2	HMDB0002825	C07480	map00232 Caffeine metabolism	Caffeine Metabolism	1	3.398	C18_POS	180.065	180.065	-0.0538731	90.1	M	1.66646e+07	6.47594e+06	0.216879	0.842744	0.834915
n574	Formylanthranilic acid	Organic acids有机酸类	C8 H7 N O3	HMDB0004089	C05653	map00380 Tryptophan metabolism	Tryptophan Metabolism	2	1.123	HILIC_POS	165.042	165.043	-1.37	81	M	2.36452e+07	1.2343e+07	0.284067	1.46743	0.506547
n575	3-amino-5-hydroxybenzoic acid	Benzene苯环类	C7 H7 N O3		C12107			1	1.085	C18_POS	153.043	153.043	0.132551	79.5	M	6.72039e+06	2.38558e+07	0.200117	1.07297	0.5712
n579	N-Carbamoylsarcosine	Amino acids and Peptides氨基酸和多肽类	C4 H8 N2 O3	HMDB0012265	C01043	map00330 Arginine and proline metabolism		2	6.33	HILIC_POS	132.053	132.053	-2.03	82.8	M	6.13914e+06	1.04786e+07	0.0354243	1.33891	0.809162
n583	Glycodeoxycholic acid	Bile acids胆汁酸类	C26 H43 N O5	HMDB0000631	C05464		Bile Acid Biosynthesis	1	10.035	C18_POS	449.314	449.314	-1.21994	91.6	M	633522	1.05352e+07	0.157298	0.306658	0.111432
n584	Maltohexaose	Carbohydrates碳水化合物	C36 H62 O31	HMDB0012253	C01936			2	0.964	C18_POS	990.326	990.327	-1.71	87.6	M	4.76199e+06	2.47237e+06	0.146077	1.38183	0.584697
n585	Phenylalanylglutamine	Amino acids and Peptides氨基酸和多肽类	C14 H19 N3 O4	HMDB0028993				2	2.817	C18_POS	293.137	293.138	-1.01	83.8	M	4.89257e+06	5.84581e+06	0.0829764	3.17677	0.739404
n586	Isoleucyl-Tyrosine	Amino acids and Peptides氨基酸和多肽类	C15 H22 N2 O4	HMDB0028919				2	4.026	C18_POS	294.158	294.158	-1.3	90.9	M	4.93915e+06	6.8298e+06	0.0395003	2.40937	0.507477
n588	SM(d18:1/24:1)	Glycerophosphocholines磷脂胆碱类	C47 H93 N2 O6 P	HMDB0012107	C00550	map00600 Sphingolipid metabolism; map04071 Sphingolipid signaling pathway; map04217 Necroptosis		2	3.191	HILIC_POS	812.675	812.677	-3.21	95.9	M	7.12282e+06	4.66177e+06	0.227634	0.861989	0.867501
n589	beta-Glycerophosphoric acid	Lipids脂质	C3 H9 O6 P	HMDB0002520	C02979			1	7.031	HILIC_NEG	172.014	172.014	-0.379868	86.9	M	8.54552e+06	6.5852e+06	0.0545925	1.12961	0.810634
n590	Methylenediphosphonic acid	Organic acids有机酸类	C H6 O6 P2	HMDB0254641				2	9.931	HILIC_NEG	175.963	175.964	-3.92	79	M	1.37126e+07	1.46304e+07	0.299113	0.450716	0.837691
n592	LysoPC(O-18:0/0:0)	Glycerophosphocholines磷脂胆碱类	C26 H56 N O6 P	HMDB0011149	C04317	map00565 Ether lipid metabolism		2	11.91	C18_POS	509.384	509.385	-0.98	94.4	M	1.404e+07	3.44022e+06	0.202315	1.22728	0.736258
n593	3-Hydroxyisovalerylcarnitine	Carnitine肉碱类	C12 H23 N O5	HMDB0061189				2	2.55	C18_POS	261.158	261.158	-0.26	96.4	M	8.40931e+06	6.44272e+06	0.00148413	0.839241	0.843906
n594	LysoPC(P-18:0/0:0)	Glycerophosphocholines磷脂胆碱类	C26 H54 N O6 P	HMDB0013122	C04230	map00564 Glycerophospholipid metabolism; map05231 Choline metabolism in cancer		2	11.545	C18_POS	507.368	507.369	-1.04	90.4	M	1.91509e+07	2.74986e+06	0.250845	0.989673	0.580945
n597	Phenylalanylserine	Amino acids and Peptides氨基酸和多肽类	C12 H16 N2 O4	HMDB0029004				2	2.695	C18_POS	252.111	252.111	-0.23	80.7	M	2.67464e+06	5.13532e+06	0.0227273	4.16344	0.472397
n598	Tyrosyl-Phenylalanine	Amino acids and Peptides氨基酸和多肽类	C18 H20 N2 O4	HMDB0029112				2	5.005	C18_POS	328.142	328.142	-1.54	83.6	M	2.82431e+06	6.70863e+06	0.187094	1.65387	0.694955
n599	PE(18:0/20:4(5Z,8Z,11Z,14Z))	Glycerophosphoethanolamines甘油磷酸乙醇胺类	C43 H78 N O8 P	HMDB0009003			Phosphatidylethanolamine Biosynthesis PE; Phosphatidylcholine Biosynthesis PC	2	15.847	C18_NEG	767.546	767.547	-0.05	85.3	M	5.5529e+06	4.03797e+06	0.0719925	0.337577	0.434654
n600	Trans-2, 3, 4-Trimethoxycinnamate	Organic acids有机酸类	C12 H14 O5	HMDB0011721				1	6.818	C18_NEG	238.084	238.084	-1.0554	95.3	M	338771	1.73519e+07	0.0402074	0.133128	0.0381752
n601	Kojic acid	Organic acids有机酸类	C6 H6 O4	HMDB0032923	C14516			2	10.508	C18_POS	142.026	142.027	-0.96	82	M	2.17941e+06	888013	0.100185	0.992711	0.795264
n602	Myristoleic acid	Fatty acids脂肪酸类	C14 H26 O2	HMDB0002000	C08322			1	9.03	C18_POS	226.193	226.193	-0.594836	91.7	M	3.25308e+06	4.57125e+06	0.0834651	0.597262	0.627748
n603	Asparaginyl-Tyrosine	Amino acids and Peptides氨基酸和多肽类	C13 H17 N3 O5	HMDB0028743				2	2.44	C18_POS	295.117	295.117	-0.94	86.2	M	5.80788e+06	5.9549e+06	0.303754	3.72331	0.335807
n604	1-Palmitoyl-2-oleoylglycero-3-phosphoglycerol	Lipids脂质	C40 H77 O10 P	HMDB0244000				3	14.734	C18_NEG	748.525	748.525	-0.15	88.3	M	3.70646e+06	2.44851e+06	0.110732	0.816552	0.653273
n605	2-Ketobutyric acid	Organic acids有机酸类	C4 H6 O3	HMDB0000005	C00109	map01210 2-Oxocarboxylic acid metabolism; map01230 Biosynthesis of amino acids; map00270 Cysteine and methionine metabolism; map00260 Glycine, serine and threonine metabolism; map00640 Propanoate metabolism; map00290 Valine, leucine and isoleucine biosynthesis	Methionine Metabolism; Glycine and Serine Metabolism; Selenoamino Acid Metabolism; Homocysteine Degradation; Propanoate Metabolism; Threonine and 2-Oxobutanoate Degradation	1	0.856	HILIC_NEG	102.032	102.032	-1.00429	81.7	M	7.28402e+06	2.67117e+07	0.15171	0.566384	0.186921
n607	5-Aminopentanamide	Amino acids and Peptides氨基酸和多肽类	C5 H12 N2 O	HMDB0012176	C00990	map00310 Lysine degradation		2	2.465	HILIC_POS	116.094	116.095	-5.7	88.8	M	3.42591e+06	1.07697e+07	0.218274	2.08072	0.7768
n608	Caffeine	Nucleosides核苷酸类	C8 H10 N4 O2	HMDB0001847	C07481	map00232 Caffeine metabolism	Caffeine Metabolism	1	4.676	C18_POS	194.08	194.08	0.162125	93.8	M	3.42383e+07	2.60572e+07	0.116667	1.62412	0.949468
n609	Stearoylcarnitine	Carnitine肉碱类	C25 H49 N O4	HMDB0000848			Mitochondrial Beta-Oxidation of Long Chain Saturated Fatty Acids	2	11.423	C18_POS	427.366	427.366	-0.98	91.5	M	4.59378e+06	7.18308e+06	0.122168	0.611144	0.485997
n612	[(2S,3R,4R,5R)-5-(2,4-Dioxopyrimidin-1-yl)-3,4-dihydroxyoxolan-2-yl]methyl dihydrogen phosphate	Nucleosides核苷酸类	C9 H13 N2 O9 P	HMDB0247871				3	7.372	HILIC_NEG	324.036	324.036	0.55	87.7	M	9.46006e+06	7.56123e+06	0.218709	0.993048	0.947657
n613	Isoleucyl-Alanine	Amino acids and Peptides氨基酸和多肽类	C9 H18 N2 O3	HMDB0028900				2	4.138	HILIC_POS	202.131	202.132	-1.24	86.3	M	1.24808e+07	7.35294e+06	0.0833955	1.39598	0.786229
n616	3-Deoxy-D-glycero-D-galacto-2-nonulosonic acid	Carbohydrates碳水化合物	C9 H16 O9	HMDB0000425				2	6.585	HILIC_NEG	268.08	268.079	0.74	80.3	M	1.00869e+07	4.28832e+06	0.204277	1.73295	0.195731
n617	N6-Succinyl Adenosine	Organic acids有机酸类	C14 H17 N5 O8	HMDB0255303				1	3.597	C18_POS	383.107	383.108	-0.653883	93.6	M	6.47494e+06	4.16682e+06	0.0987521	2.24402	0.442195
n618	Benzyl formate	Benzene苯环类	C8 H8 O2	HMDB0041485				1	0.822	HILIC_NEG	136.052	136.052	-0.48985	85.8	M	1.27487e+07	1.62682e+07	0.361195	0.652131	0.60474
n619	Eicosapentaenoic acid	Fatty acids脂肪酸类	C20 H30 O2	HMDB0001999	C06428	map01040 Biosynthesis of unsaturated fatty acids	Alpha Linolenic Acid and Linoleic Acid Metabolism	1	10.583	C18_POS	302.224	302.225	-0.858778	90.2	M	1.44621e+07	7.97956e+06	0.207632	0.896214	0.323339
n620	Glutaminylaspartic acid	Amino acids and Peptides氨基酸和多肽类	C9 H15 N3 O6	HMDB0028793				2	7.568	HILIC_POS	261.096	261.096	-1.68	85.5	M	4.78343e+06	8.11347e+06	0.0723758	0.964247	0.534007
n621	3-(Cyclohexylamino)-2-hydroxy-1-propanesulfonic acid	Amines胺类	C9 H19 N O4 S	HMDB0247339				2	0.683	HILIC_NEG	237.103	237.103	-0.07	79.3	M	1.53484e+07	2.34207e+07	0.0704549	1.03455	0.688134
n623	Phenylalanylthreonine	Amino acids and Peptides氨基酸和多肽类	C13 H18 N2 O4	HMDB0029005				2	2.87	C18_POS	266.126	266.127	-0.67	89.1	M	4.10063e+06	5.59209e+06	0.0503931	2.46455	0.549515
n624	Leucyl-Tryptophan	Amino acids and Peptides氨基酸和多肽类	C17 H23 N3 O3	HMDB0028940				2	5.641	C18_POS	317.173	317.174	-1.55	94.8	M	1.30838e+07	7.62724e+06	0.177087	3.17645	0.055237
n627	4-aminobenzoate	Benzene苯环类	C7 H7 N O2	HMDB0304171	C00568	map01240 Biosynthesis of cofactors; map00790 Folate biosynthesis		2	5.646	C18_POS	137.048	137.048	-1.09	83.6	M	7.44444e+06	7.76037e+06	0.0583358	0.86766	0.922833
n628	Trimethoprim	Benzene苯环类	C14 H18 N4 O3	HMDB0014583	C01965			2	1.483	HILIC_POS	290.137	290.138	-2.3	94.1	M	1.15349e+06	4.17674e+07	0.123791	0.804001	0.474564
n629	Chlorpheniramine	Amines胺类	C16 H19 Cl N2	HMDB0001944	C06905			2	0.79	HILIC_POS	274.123	274.124	-1.8	97.5	M	1.13253e+07	3.21263e+06	0.0627219	0.694774	0.921467
n631	Serylserine	Amino acids and Peptides氨基酸和多肽类	C6 H12 N2 O5	HMDB0029048				2	6.459	HILIC_NEG	192.075	192.075	0.13	95.6	M	5.19425e+06	6.65476e+06	0.129663	1.6884	0.495179
n633	Rivastigmine	Benzene苯环类	C14 H22 N2 O2	HMDB0015124	C11766			2	2.946	C18_POS	250.168	250.168	-0.24	81.2	M	5.46988e+06	1.40599e+06	0.0253098	0.910711	0.908064
n634	1,2,3-Tris(1-ethoxyethoxy)propane	Organic compounds有机物类	C15 H32 O6	HMDB0037162				2	0.693	HILIC_POS	308.219	308.22	-2.35	75.9	M	5.21795e+06	7.6382e+06	0.0332172	1.01852	0.587834
n636	12-KETE	Eicosanoids花生四烯酸类	C20 H30 O3	HMDB0013633	C14807	map00590 Arachidonic acid metabolism	Arachidonic Acid Metabolism	2	9.748	C18_POS	318.219	318.219	-0.99	83.5	M	1.56341e+07	5.51532e+06	0.250014	7.78443	0.11205
n640	Guanosine 5'-monophosphate	Nucleosides核苷酸类	C10 H14 N5 O8 P	HMDB0001397	C00144	map00230 Purine metabolism; map04742 Taste transduction; map01523 Antifolate resistance; map04022 cGMP-PKG signaling pathway; map04744 Phototransduction; map04740 Olfactory transduction	Purine Metabolism; Glutamate Metabolism	2	7.838	HILIC_NEG	363.058	363.058	0.933354	94.9	M	6.70175e+06	4.68944e+06	0.0449551	0.792399	0.92731
n641	alpha-Tocopherol acetate	Vitamins and Cofactors维生素及辅酶	C31 H52 O3	HMDB0034227	C13202	map04977 Vitamin digestion and absorption		2	14.931	C18_POS	472.391	472.392	-0.7	88.5	M	2.87717e+06	5.93226e+06	0.192949	1.25936	0.537022
n642	Cytidine monophosphate	Nucleosides核苷酸类	C9 H14 N3 O8 P	HMDB0000095	C00055	map00240 Pyrimidine metabolism	Phosphatidylcholine Biosynthesis PC; Phosphatidylethanolamine Biosynthesis PE; Cardiolipin Biosynthesis CL; Phosphatidylcholine Biosynthesis; Pantothenate and CoA Biosynthesis; Phosphatidylinositol Phosphate Metabolism; Cardiolipin Biosynthesis; Pyrimidine Metabolism; Phosphatidylethanolamine Biosynthesis; Plasmalogen Synthesis	2	1.013	C18_NEG	323.052	323.052	0.260373	95.7	M	6.7933e+06	5.94558e+06	0.148012	0.766991	0.515268
n645	Hydroxypyruvic acid	Organic acids有机酸类	C3 H4 O4	HMDB0001352	C00168	map01200 Carbon metabolism; map00630 Glyoxylate and dicarboxylate metabolism; map00260 Glycine, serine and threonine metabolism	Glycine and Serine Metabolism	1	0.844	C18_NEG	104.011	104.011	-1.75737	84.3	M	7.60887e+06	1.09009e+07	0.0158122	0.70127	0.179262
n648	Aminomethylphosphonic acid	Organic acids有机酸类	C7 H10 N2 O4	HMDB0240707	C11033			2	5.581	HILIC_NEG	186.064	186.064	-0.15	76.8	M	1.99237e+06	6.25269e+06	0.100051	0.54015	0.485086
n649	TRIBUTYL PHOSPHATE	Organic acids有机酸类	C12 H27 O4 P	HMDB0259164	C14439			2	0.643	HILIC_POS	266.164	266.165	-1.28	91.4	M	8.83708e+06	1.11861e+07	0.297126	0.73184	0.772025
n650	Isoleucyl-Histidine	Amino acids and Peptides氨基酸和多肽类	C12 H20 N4 O3	HMDB0028909				2	5.592	HILIC_POS	268.153	268.154	-1.64	94	M	4.55928e+06	6.8108e+06	0.0687553	1.39121	0.718791
n651	Sarcosine	Amino acids and Peptides氨基酸和多肽类	C3 H7 N O2	HMDB0000271	C00213	map00330 Arginine and proline metabolism; map00260 Glycine, serine and threonine metabolism	Methionine Metabolism; Glycine and Serine Metabolism	1	0.854	C18_NEG	89.0476	89.0477	-1.27682	79.2	M	7.48701e+06	1.04935e+07	0.0649012	0.888272	0.207367
n652	Glutamyltryptophan	Amino acids and Peptides氨基酸和多肽类	C16 H19 N3 O5	HMDB0028830				2	4.504	C18_POS	333.132	333.132	-1.37	89.3	M	2.69939e+06	1.26018e+06	0.0595679	2.33586	0.15759
n653	N-Acetyl-D-galactosamine 1-phosphate	Carbohydrates碳水化合物	C8 H16 N O9 P	HMDB0006480				3	7.847	HILIC_NEG	301.056	301.056	0.2	94.9	M	4.45898e+06	4.06537e+06	0.0925852	1.32466	0.899116
n654	gamma-Aminobutyric acid	Amino acids and Peptides氨基酸和多肽类	C4 H9 N O2	HMDB0000112	C00334	map00330 Arginine and proline metabolism; map00760 Nicotinate and nicotinamide metabolism; map04080 Neuroactive ligand-receptor interaction; map00650 Butanoate metabolism; map04742 Taste transduction; map00410 beta-Alanine metabolism; map00250 Alanine, aspartate and glutamate metabolism; map04024 cAMP signaling pathway; map04723 Retrograde endocannabinoid signaling; map04721 Synaptic vesicle cycl…	Glutamate Metabolism	1	6.268	HILIC_POS	103.063	103.063	-7.54994	91.6	M	9.31469e+06	9.806e+06	0.24683	1.28363	0.706297
n656	Oleoylcarnitine	Carnitine肉碱类	C25 H47 N O4	HMDB0005065				2	11.066	C18_POS	425.35	425.351	-1.26	89.7	M	3.88618e+06	6.32194e+06	0.101989	1.20255	0.75005
n657	(+/-)9-HpODE	Eicosanoids花生四烯酸类	C18 H32 O4	HMDB0242602				2	9.851	C18_NEG	312.23	312.23	0.03	80.8	M	2.61455e+06	9.10143e+06	0.0717693	0.512258	0.382123
n659	N6-Acetyl-L-lysine	Amino acids and Peptides氨基酸和多肽类	C8 H16 N2 O3	HMDB0000206	C02727	map00310 Lysine degradation		1	5.942	HILIC_POS	188.116	188.116	-1.92017	86.8	M	6.21596e+06	5.01261e+06	0.0783725	2.04119	0.290944
n661	Arginylphenylalanine	Amino acids and Peptides氨基酸和多肽类	C15 H23 N5 O3	HMDB0028716				2	2.861	C18_POS	321.18	321.18	-1.03	89.2	M	3.40821e+06	5.63562e+06	0.053304	0.770324	0.710979
n662	N4-Acetylsulfamethoxazole	Benzene苯环类	C12 H13 N3 O4 S	HMDB0013854	C13061			2	5.902	C18_POS	295.063	295.063	0.29	92.9	M	136567	2.5823e+07	0.0399457	0.944511	0.543075
n663	Glutamylmethionine	Amino acids and Peptides氨基酸和多肽类	C10 H18 N2 O5 S	HMDB0028825				2	2.941	C18_POS	278.094	278.094	-0.23	83.3	M	8.67065e+06	9.37018e+06	0.0820035	0.965263	0.942026
n664	6-Acetamidohexanoic acid	Fatty acids脂肪酸类	C8 H15 N O3	HMDB0247031				2	0.943	C18_POS	173.105	173.105	0	79.2	M	5.74087e+06	6.69673e+06	0.143179	1.01213	0.528641
n665	Tyrosylglycine	Amino acids and Peptides氨基酸和多肽类	C11 H14 N2 O4	HMDB0029105				2	1.065	C18_POS	238.095	238.095	-0.7	91.5	M	4.88175e+06	5.06983e+06	0.0468842	1.82549	0.972817
n666	PC(O-16:0/22:6(4Z,7Z,10Z,13Z,16Z,19Z))	Glycerophosphocholines磷脂胆碱类	C46 H82 N O7 P	HMDB0013409				2	15.064	C18_POS	791.582	791.583	-1.19	82.9	M	8.45792e+06	2.69555e+06	0.153457	0.99447	0.965691
n669	Phenylalanyllysine	Amino acids and Peptides氨基酸和多肽类	C15 H23 N3 O3	HMDB0029000				2	2.673	C18_POS	293.174	293.174	-0.82	76	M	2.63672e+06	4.11072e+06	0.0458466	0.980075	0.743582
n670	7-Methylguanosine	Nucleosides核苷酸类	C11 H15 N5 O5	HMDB0001107				1	2.963	C18_POS	297.107	297.107	-0.34	89.6	M	4.68449e+06	4.74339e+06	0.227331	1.50012	0.470026
n674	Valyltyrosine	Amino acids and Peptides氨基酸和多肽类	C14 H20 N2 O4	HMDB0029139				2	3.188	C18_POS	280.142	280.142	-0.55	76.7	M	2.06886e+06	3.28862e+06	0.0615635	1.53086	0.967441
n675	Histidylphenylalanine	Amino acids and Peptides氨基酸和多肽类	C15 H18 N4 O3	HMDB0028892				2	2.579	C18_POS	302.138	302.138	-0.67	90.4	M	2.54976e+06	3.28395e+06	0.0706999	4.21611	0.510003
n677	Stearoylethanolamide	Amines胺类	C20 H41 N O2	HMDB0013078				2	11.809	C18_POS	327.313	327.314	-0.74	87.7	M	2.55477e+06	7.06374e+06	0.219589	0.990438	0.316654
n680	Tyrosyl-Valine	Amino acids and Peptides氨基酸和多肽类	C14 H20 N2 O4	HMDB0029118				2	3.327	C18_POS	280.142	280.142	-0.51	89.6	M	2.69298e+06	3.79344e+06	0.0475791	0.693744	0.614058
n681	LysoPE(16:0/0:0)	Glycerophosphoethanolamines甘油磷酸乙醇胺类	C21 H44 N O7 P	HMDB0011503			Phospholipid Biosynthesis	2	11.24	C18_NEG	453.285	453.286	-0.17	89.4	M	4.70433e+06	4.99517e+06	0.0984038	1.38904	0.664994
n682	N-Acetyl-DL-methionine	Amino acids and Peptides氨基酸和多肽类	C7 H13 N O3 S	HMDB0011745	C02712			1	4.056	C18_NEG	191.061	191.062	-0.778218	93.7	M	5.22886e+06	3.39605e+06	0.0250702	2.01517	0.618324
n683	Tyrosyl-Glutamate	Amino acids and Peptides氨基酸和多肽类	C14 H18 N2 O6	HMDB0029104				2	1.728	C18_POS	310.116	310.116	-0.94	85	M	3.34129e+06	3.25864e+06	0.145359	3.48293	0.515031
n685	Tyrosyl-Leucine	Amino acids and Peptides氨基酸和多肽类	C15 H22 N2 O4	HMDB0029109				3	4.062	HILIC_POS	294.157	294.158	-1.69	87.4	M	2.93899e+06	3.60199e+06	0.0992736	3.53237	0.362008
n688	PC(16:0/20:5(5Z,8Z,11Z,14Z,17Z))	Glycerophosphocholines磷脂胆碱类	C44 H78 N O8 P	HMDB0007984	C00157	map00590 Arachidonic acid metabolism; map00564 Glycerophospholipid metabolism; map00592 alpha-Linolenic acid metabolism; map00591 Linoleic acid metabolism; map04723 Retrograde endocannabinoid signaling; map05231 Choline metabolism in cancer	Phosphatidylcholine Biosynthesis PC; Phosphatidylethanolamine Biosynthesis PE	2	13.608	C18_POS	779.545	779.547	-1.46	89.2	M	9.45539e+06	2.08694e+06	0.183044	0.763249	0.336241
n689	N-Acetylsphinganine	Sphingolipids鞘脂	C20 H41 N O3	HMDB0249513				2	11.336	C18_POS	343.308	343.309	-0.95	92.5	M	1.66842e+06	5.76747e+06	0.182501	0.97587	0.158076
n690	Diethylhexyl adipate	Fatty acids脂肪酸类	C22 H42 O4	HMDB0040270	C14240	map05207 Chemical carcinogenesis		2	11.937	C18_POS	370.308	370.308	-0.83	93.9	M	7.95366e+06	9.53046e+06	0.0505031	0.969111	0.864213
n693	Octadecanedioic acid	Fatty acids脂肪酸类	C18 H34 O4	HMDB0000782				1	9.957	C18_NEG	314.246	314.246	-0.174396	91.1	M	3.59522e+06	2.79753e+06	0.112152	1.1456	0.904963
n695	PS(18:0/22:6(4Z,7Z,10Z,13Z,16Z,19Z))	Lipids脂质	C46 H78 N O10 P	HMDB0010167	C02737	map00564 Glycerophospholipid metabolism; map00260 Glycine, serine and threonine metabolism; map05146 Amoebiasis; map05140 Leishmaniasis; map05322 Systemic lupus erythematosus	Phosphatidylethanolamine Biosynthesis PE; Phosphatidylcholine Biosynthesis PC	2	14.703	C18_POS	835.535	835.536	-1.3	87.3	M	3.24027e+06	6.25802e+06	0.0932481	0.499597	0.242298
n697	Traumatic acid	Fatty acids脂肪酸类	C12 H20 O4	HMDB0000933	C16308	map00592 alpha-Linolenic acid metabolism		2	9.315	C18_NEG	228.136	228.136	0.56	85.9	M	6.37318e+06	209436	0.042449	1.05815	0.452313
n698	Diethyl maleate	Fatty acids脂肪酸类	C8 H12 O4	HMDB0038601				2	4.967	C18_POS	172.073	172.074	-0.71	75.9	M	7.04673e+06	9.28217e+06	0.115659	0.113263	0.144767
n700	Phenylalanylglycine	Amino acids and Peptides氨基酸和多肽类	C11 H14 N2 O3	HMDB0028995				2	4.179	HILIC_POS	222.1	222.1	-1.67	85	M	5.571e+06	5.04855e+06	0.143439	1.32424	0.98545
n701	Trehalose 6-phosphate	Carbohydrates碳水化合物	C12 H23 O14 P	HMDB0001124	C00689	map00500 Starch and sucrose metabolism; map04723 Retrograde endocannabinoid signaling		2	7.322	HILIC_NEG	422.083	422.083	0.7	88.4	M	1.14431e+07	349033	0.063064	0.762058	0.186637
n702	Acamprosate	Organic acids有机酸类	C5 H11 N O4 S	HMDB0014797	D02780			2	0.755	HILIC_NEG	181.041	181.041	-0.08	83.4	M	3.00497e+07	1.15798e+07	0.0748226	1.40477	0.649214
n704	9-Oxo-10(E),12(E)-octadecadienoic acid	Fatty acids脂肪酸类	C18 H30 O3	HMDB0004669	C14766	map00591 Linoleic acid metabolism		2	8.708	C18_POS	294.219	294.219	-0.55	85.8	M	5.766e+06	4.01606e+06	0.410259	1.36213	0.874149
n709	Oleoyl ethanolamide	Amines胺类	C20 H39 N O2	HMDB0002088	C20792	map04024 cAMP signaling pathway		2	11.445	C18_POS	325.298	325.298	-0.61	89.8	M	2.71447e+06	5.41286e+06	0.139112	1.05175	0.361214
n710	Prostaglandin H1	Eicosanoids花生四烯酸类	C20 H34 O5	HMDB0013041				2	9.365	C18_NEG	354.241	354.241	-0.12	77.6	M	2.38497e+06	5.60736e+06	0.0455457	0.641747	0.343813
n712	Ac-Pro-Gly-Pro-OH	Amino acids and Peptides氨基酸和多肽类	C14 H21 N3 O5	HMDB0245745				2	3.873	C18_NEG	311.148	311.148	-0.19	76	M	1.19131e+06	4.80217e+06	0.0306458	1.70575	0.676643
n713	Xanthosine	Nucleosides核苷酸类	C10 H12 N4 O6	HMDB0000299	C01762	map02010 ABC transporters; map00230 Purine metabolism; map00232 Caffeine metabolism	Purine Metabolism	1	2.71	C18_NEG	284.076	284.076	-0.36598	93	M	3.43965e+06	4.82297e+06	0.109689	0.847115	0.941115
n714	Indole-3-propionic acid	Indole吲哚类	C11 H11 N O2	HMDB0002302				1	6.978	C18_POS	189.079	189.079	-0.720072	95.4	M	3.82241e+06	8.50623e+06	0.143158	0.205377	0.163159
n715	7-Ketodeoxycholic acid	Bile acids胆汁酸类	C24 H38 O5	HMDB0000391	C04643			2	9.156	C18_NEG	406.272	406.272	0.8	89.8	M	6.25124e+06	70798.7	0.139187	0.748935	0.478641
n716	Lysylalanine	Amino acids and Peptides氨基酸和多肽类	C9 H19 N3 O3	HMDB0028944				2	7.546	HILIC_POS	217.142	217.143	-1.6	90.4	M	3.37524e+06	2.07526e+06	0.108924	3.60058	0.356509
n717	Palmitoylethanolamide	Organic acids有机酸类	C18 H37 N O2	HMDB0002100	C16512	map04080 Neuroactive ligand-receptor interaction		2	11.364	C18_POS	299.282	299.282	-0.72	84.8	M	2.58222e+06	6.30206e+06	0.208521	1.04462	0.331603
n718	15-KETE	Eicosanoids花生四烯酸类	C20 H30 O3	HMDB0010210	C04577	map00590 Arachidonic acid metabolism		2	10.44	C18_POS	318.219	318.219	-1.19	82.6	M	4.90282e+06	1.38681e+07	0.258891	0.334897	0.498131
n719	PC(P-18:0/22:6(4Z,7Z,10Z,13Z,16Z,19Z))	Glycerophosphocholines磷脂胆碱类	C48 H84 N O7 P	HMDB0011262				2	15.169	C18_POS	817.597	817.599	-1.81	93.3	M	8.4892e+06	1.32229e+06	0.181068	1.03289	0.617971
n720	Histidyltryptophan	Amino acids and Peptides氨基酸和多肽类	C17 H19 N5 O3	HMDB0028896				2	3.167	C18_POS	341.148	341.149	-1.16	88.5	M	850245	3.20155e+06	0.0515774	1.10444	0.794348
n722	Glutaric acid	Organic acids有机酸类	C5 H8 O4	HMDB0000661	C00489	map00310 Lysine degradation; map00071 Fatty acid degradation		1	1.171	HILIC_NEG	132.042	132.042	-0.18	87.8	M	3.46826e+06	6.14355e+06	0.0531468	0.951673	0.658968
n723	Lewis X trisaccharide	Fatty acids脂肪酸类	C20 H35 N O15	HMDB0006568				2	0.877	C18_POS	529.2	529.201	-1.44	90.8	M	1.48183e+07	6.27255e+06	0.112479	1.39407	0.912847
n724	But-2-enoic acid	Fatty acids脂肪酸类	C4 H6 O2	HMDB0010720	C01771		Fatty Acid Biosynthesis	2	3.984	HILIC_NEG	86.0367	86.0368	-0.44	84.1	M	1.88153e+06	4.49909e+06	0.0821829	0.636173	0.57751
n726	Methionyl-Valine	Amino acids and Peptides氨基酸和多肽类	C10 H20 N2 O3 S	HMDB0028986				2	3.464	C18_POS	248.119	248.119	-1.21	83.8	M	2.54188e+06	3.40639e+06	0.0758332	4.08031	0.313881
n727	Deoxyadenosine	Nucleosides核苷酸类	C10 H13 N5 O3	HMDB0000101	C00559	map02010 ABC transporters; map00230 Purine metabolism	Purine Metabolism	1	2.481	HILIC_POS	251.101	251.102	-1.64503	97.2	M	1.16221e+07	1.2934e+07	0.0746961	0.533312	0.866694
n728	N-Methylnicotinamide	Xenobiotics外源物	C7 H8 N2 O	HMDB0003152				1	0.83	C18_POS	136.064	136.064	-0.0444217	93.6	M	2.31627e+06	6.55129e+06	0.207651	0.775897	0.564962
n729	Alpha-hydroxymidazolam	Xenobiotics外源物	C18 H13 Cl F N3 O	HMDB0061089				2	7.666	C18_POS	341.073	341.073	-1.66	90.3	M	1.34059e+06	3.48879e+06	0.1063	0.278021	0.162229
n732	Taurocholic acid	Bile acids胆汁酸类	C26 H45 N O7 S	HMDB0000036	C05122	map04976 Bile secretion; map00120 Primary bile acid biosynthesis; map00430 Taurine and hypotaurine metabolism; map04979 Cholesterol metabolism	Bile Acid Biosynthesis	1	9.227	C18_POS	515.291	515.292	-1.60983	93.8	M	2.38094e+06	5.00254e+06	0.112429	1.12422	0.697467
n735	PE(18:0/22:6(4Z,7Z,10Z,13Z,16Z,19Z))	Glycerophosphoethanolamines甘油磷酸乙醇胺类	C45 H78 N O8 P	HMDB0009012			Phosphatidylethanolamine Biosynthesis PE; Phosphatidylcholine Biosynthesis PC	2	15.54	C18_POS	791.545	791.547	-1.61	84.6	M	2.81817e+06	3.99699e+06	0.0914602	0.248062	0.509818
n737	Tryptophyl-Phenylalanine	Amino acids and Peptides氨基酸和多肽类	C20 H21 N3 O3	HMDB0029090				2	6.235	C18_POS	351.158	351.158	-1.42	95.2	M	1.35904e+06	5.27208e+06	0.158107	2.77998	0.710241
n738	Taurochenodesoxycholic acid	Bile acids胆汁酸类	C26 H45 N O6 S	HMDB0000951	C05465	map04976 Bile secretion; map00120 Primary bile acid biosynthesis; map04979 Cholesterol metabolism	Bile Acid Biosynthesis	1	9.743	C18_POS	499.296	499.297	-0.921672	91	M	1.19718e+06	5.86745e+06	0.0883389	1.21544	0.395712
n739	Cortisone	steroids类固醇类	C21 H28 O5	HMDB0002802	C00762	map00140 Steroid hormone biosynthesis; map05200 Pathways in cancer; map05215 Prostate cancer; map04960 Aldosterone-regulated sodium reabsorption	Steroidogenesis	1	7.507	C18_POS	360.193	360.194	-1.06441	87.9	M	6.05756e+06	3.47733e+06	0.0934572	1.15198	0.986285
n740	3-Carboxy-4-methyl-5-propyl-2-furanpropionic acid	Fatty acids脂肪酸类	C12 H16 O5	HMDB0061112				2	8.677	C18_POS	240.099	240.1	-1.5	86	M	1.25499e+06	1.34693e+07	0.0603148	0.420099	0.0921414
n741	Dethiobiotin	Fatty acids脂肪酸类	C10 H18 N2 O3	HMDB0003581	C01909	map01240 Biosynthesis of cofactors; map00780 Biotin metabolism		2	1.971	HILIC_POS	214.131	214.132	-1.72	94.6	M	4.17673e+06	5.87794e+06	0.167367	0.740794	0.636583
n742	Phosphoenolpyruvic acid	Organic acids有机酸类	C3 H5 O6 P	HMDB0000263	C00074	map01240 Biosynthesis of cofactors; map01230 Biosynthesis of amino acids; map01200 Carbon metabolism; map00440 Phosphonate and phosphinate metabolism; map05230 Central carbon metabolism in cancer; map00400 Phenylalanine, tyrosine and tryptophan biosynthesis; map00620 Pyruvate metabolism; map00010 Glycolysis / Gluconeogenesis; map04922 Glucagon signaling pathway; map00020 Citrate cycle (TCA cycle)…	Amino Sugar Metabolism; Gluconeogenesis; Warburg Effect; Pyruvate Metabolism; Glycolysis	1	7.781	HILIC_NEG	167.982	167.982	-0.547055	94.7	M	3.34492e+06	2.13416e+06	0.0395304	1.34716	0.609372
n743	1,2-Dioleoyl-sn-glycero-3-phosphoglycerol	Glycerolipids甘油酯类	C42 H79 O10 P	HMDB0244089				3	14.994	C18_NEG	774.541	774.541	-0.47	89.1	M	2.63823e+06	852111	0.21998	0.702033	0.914126
n744	Serylisoleucine	Amino acids and Peptides氨基酸和多肽类	C9 H18 N2 O4	HMDB0029042				2	4.236	HILIC_POS	218.126	218.127	-1.64	86.5	M	9.73885e+06	3.78087e+06	0.172489	1.35228	0.413986
n745	Histidylthreonine	Amino acids and Peptides氨基酸和多肽类	C10 H16 N4 O4	HMDB0028895				2	6.323	HILIC_POS	256.117	256.117	-2.03	81.3	M	1.96715e+06	2.34934e+06	0.275924	1.73779	0.723127
n746	Lysyl-Aspartate	Amino acids and Peptides氨基酸和多肽类	C10 H19 N3 O5	HMDB0028947				2	8.165	HILIC_POS	261.132	261.132	-1.44	82.4	M	2.59149e+06	3.46829e+06	0.0445078	1.04087	0.683265
n748	N-Acetyl-α-D-glucosamine 1-phosphate	Carbohydrates碳水化合物	C8 H16 N O9 P	HMDB0001367	C04501	map01250 Biosynthesis of nucleotide sugars; map00520 Amino sugar and nucleotide sugar metabolism	Amino Sugar Metabolism	2	7.442	HILIC_NEG	301.056	301.056	-0.03	78.2	M	3.26322e+06	2.78422e+06	0.130174	1.0849	0.917449
n749	Tyrosyl-Glutamine	Amino acids and Peptides氨基酸和多肽类	C14 H19 N3 O5	HMDB0029103				2	1.347	C18_POS	309.132	309.132	-1.16	79.9	M	2.03655e+06	2.81444e+06	0.245331	1.03419	0.947448
n750	Quinic acid	Organic acids有机酸类	C7 H12 O6	HMDB0003072	C00296	map00400 Phenylalanine, tyrosine and tryptophan biosynthesis		1	0.917	C18_NEG	192.063	192.063	-0.846875	75.7	M	2.26577e+06	1.50325e+06	0.0456858	1.01967	0.790596
n751	Prolyl-Valine	Amino acids and Peptides氨基酸和多肽类	C10 H18 N2 O3	HMDB0029030				2	2.056	C18_POS	214.132	214.132	-0.42	81.9	M	4.41364e+06	1.88028e+06	0.239427	2.06838	0.0298898
n752	5-Hydroxytryptophan	Amines胺类	C11 H12 N2 O3	HMDB0000472	C01017		Tryptophan Metabolism	2	3.12	C18_NEG	220.085	220.085	-0.93	81.9	M	643758	3.31166e+06	0.0245491	0.773888	0.566616
n755	UDP-N-acetylglucosamine	Nucleosides核苷酸类	C17 H27 N3 O17 P2	HMDB0000290	C00043	map01250 Biosynthesis of nucleotide sugars; map00520 Amino sugar and nucleotide sugar metabolism; map00524 Neomycin, kanamycin and gentamicin biosynthesis; map05415 Diabetic cardiomyopathy; map04931 Insulin resistance	Amino Sugar Metabolism	2	7.683	HILIC_NEG	607.082	607.082	1.09	93	M	2.55076e+06	2.06308e+06	0.11376	2.31927	0.399448
n757	Glycyl-Asparagine	Amino acids and Peptides氨基酸和多肽类	C6 H11 N3 O4	HMDB0028836				2	7.046	HILIC_POS	189.075	189.075	-1.55	90.2	M	2.08363e+06	2.56298e+06	0.118333	1.48635	0.892458
n758	Tryptophyl-Leucine	Amino acids and Peptides氨基酸和多肽类	C17 H23 N3 O3	HMDB0029087				2	5.692	C18_POS	317.173	317.174	-1.75	91.9	M	2.24351e+06	2.45634e+06	0.0947376	2.10595	0.528412
n759	4-Hydroxyvalproic acid	Fatty acids脂肪酸类	C8 H16 O3	HMDB0013900	C16649	map00982 Drug metabolism		2	6.51	C18_NEG	160.11	160.11	-1.76	84.7	M	2.09781e+07	335553	0.0420325	0.96373	0.492747
n763	Phenylalanylphenylalanine	Amino acids and Peptides氨基酸和多肽类	C18 H20 N2 O3	HMDB0013302				1	5.954	C18_NEG	312.147	312.147	-0.0865198	97.1	M	3.57039e+06	2.92611e+06	0.0538433	1.65675	0.285804
n764	Ser-Tyr	Amino acids and Peptides氨基酸和多肽类	C12 H16 N2 O5	HMDB0258243				2	2.349	C18_POS	268.106	268.106	-0.41	83.1	M	1.03869e+06	3.1991e+06	0.114672	2.24728	0.939019
n766	Glutamylglycine	Amino acids and Peptides氨基酸和多肽类	C7 H12 N2 O5	HMDB0028819				2	7.84	HILIC_NEG	204.075	204.075	0.09	78.6	M	2.12658e+06	3.29077e+06	0.145066	1.09453	0.810409
n767	Acetylglycine	Amino acids and Peptides氨基酸和多肽类	C4 H7 N O3	HMDB0000532				1	0.992	C18_NEG	117.042	117.043	-1.1722	92.3	M	2.69202e+06	5.21961e+06	0.165204	0.540436	0.016688
n768	S-Adenosylmethionine	Nucleosides核苷酸类	C15 H22 N6 O5 S	HMDB0001185	C00019	map01240 Biosynthesis of cofactors; map01230 Biosynthesis of amino acids; map00330 Arginine and proline metabolism; map00270 Cysteine and methionine metabolism; map05208 Chemical carcinogenesis; map04122 Sulfur relay system	Phosphatidylcholine Biosynthesis PC; Phosphatidylcholine Biosynthesis; Ubiquinone Biosynthesis; Spermidine and Spermine Biosynthesis; Methionine Metabolism; Glycine and Serine Metabolism; Carnitine Synthesis; Arginine and Proline Metabolism; Tryptophan Metabolism; Tyrosine Metabolism; Nicotinate and Nicotinamide Metabolism; Histidine Metabolism; Catecholamine Biosynthesis; Methylhistidine Metabol…	2	8.242	HILIC_POS	398.136	398.137	-2.14	86.4	M	1.51983e+06	1.64944e+06	0.171887	0.943342	0.560154
n769	Ethyl trans-p-methoxycinnamate	Organic acids有机酸类	C12 H14 O3	HMDB0030762	C10476			2	7.428	C18_POS	206.094	206.094	-1.25	83.4	M	584770	2.66283e+06	0.0627066	0.50321	0.107588
n771	5-Hydroxyindole	Indole吲哚类	C8 H7 N O	HMDB0059805				1	3.365	C18_POS	133.053	133.053	-1.23975	87.8	M	2.20676e+06	8.96031e+06	0.0630067	0.653771	0.485684
n772	GlcCer(d18:1/18:0)	Ceramides神经酰胺类	C42 H81 N O8	HMDB0004972	C01190	map00600 Sphingolipid metabolism		3	15.116	C18_POS	727.595	727.596	-1.76	88.2	M	2.50973e+06	3.8162e+06	0.213562	0.397214	0.254841
n773	DG(14:0/14:0/0:0)	Glycerolipids甘油酯类	C31 H60 O5	HMDB0007008	C16667		De Novo Triacylglycerol Biosynthesis TG; Phosphatidylcholine Biosynthesis PC; Phosphatidylethanolamine Biosynthesis PE	2	14.427	C18_POS	512.444	512.444	-0.98	86.4	M	1.02296e+06	3.68184e+06	0.0943334	0.750339	0.67661
n774	Sebacic acid	Fatty acids脂肪酸类	C10 H18 O4	HMDB0000792	C08277			1	7.661	C18_NEG	202.12	202.121	-0.649803	93.5	M	3.40936e+06	3.99941e+06	0.0425628	0.837786	0.634484
n776	PE(16:0/16:0)	Glycerophosphoethanolamines甘油磷酸乙醇胺类	C37 H74 N O8 P	HMDB0008923	C00350	map00564 Glycerophospholipid metabolism; map04723 Retrograde endocannabinoid signaling; map04140 Autophagy; map05167 Kaposi sarcoma-associated herpesvirus infection; map00563 Glycosylphosphatidylinositol (GPI)-anchor biosynthesis; map05130 Pathogenic Escherichia coli infection; map04136 Autophagy	Phosphatidylethanolamine Biosynthesis PE; Phospholipid Biosynthesis; Phosphatidylcholine Biosynthesis PC	1	15.531	C18_POS	691.514	691.515	-1.696	86.5	M	1.71049e+06	1.82232e+06	0.204605	0.590649	0.713207
n779	4-Aminoantipyrine	Organic compounds有机物类	C11 H13 N3 O	HMDB0246350				2	1.187	HILIC_POS	203.105	203.106	-1.93	92.8	M	2.67784e+06	469181	0.0487422	1.35945	0.346715
n780	1-Hydroxy-2-naphthoic acid	Organic acids有机酸类	C11 H8 O3	HMDB0243892	C03203			1	1.239	C18_NEG	188.049	188.047	9.02416	79.7	M	5.59459e+06	2.80696e+06	0.308538	4.69978	0.17149
n782	(3S)-3-Methyloxacyclotetradecan-2-one	Organic compounds有机物类	C14 H26 O2	HMDB0030921				2	10.071	C18_POS	226.193	226.193	-0.76	84.3	M	4.14935e+06	712243	0.028383	1.88033	0.0671583
n784	Melezitose	Carbohydrates碳水化合物	C18 H32 O16	HMDB0011730	C08243			1	7.703	HILIC_POS	504.168	504.169	-1.89954	94.3	M	4.80908e+06	971263	0.123326	1.32877	0.33241
n786	Valsartan	Amino acids and Peptides氨基酸和多肽类	C24 H29 N5 O3	HMDB0014323	D00400			2	8.882	C18_POS	435.226	435.227	-1.54	93.7	M	6.65714e+06	492840	0.254821	1.83893	0.187435
n787	2-Oxindole	Indole吲哚类	C8 H7 N O	HMDB0244886	C12312			2	4.339	C18_POS	133.052	133.053	-2.34	95.9	M	7.07335e+06	4.38602e+06	0.225079	0.939671	0.273911
n788	Alanyl-Glutamine	Amino acids and Peptides氨基酸和多肽类	C8 H15 N3 O4	HMDB0028685				2	0.891	C18_NEG	217.106	217.106	-0.91	77.4	M	2.25711e+06	3.01163e+06	0.148377	0.69874	0.820667
n789	Kynurenic acid	Organic acids有机酸类	C10 H7 N O3	HMDB0000715	C01717	map00380 Tryptophan metabolism	Tryptophan Metabolism	1	3.983	HILIC_POS	189.042	189.043	-1.55	92.4	M	2.09883e+06	2.04579e+06	0.276765	0.616255	0.299439
n790	Valylglutamic acid	Amino acids and Peptides氨基酸和多肽类	C10 H18 N2 O5	HMDB0029126				2	6.944	HILIC_POS	246.121	246.122	-1.85	86.5	M	1.71549e+06	3.6485e+06	0.101489	0.679005	0.821993
n791	Adipic acid	Fatty acids脂肪酸类	C6 H10 O4	HMDB0000448	C06104			1	3.822	C18_NEG	146.058	146.058	-1.21175	92.8	M	3.28545e+06	3.93003e+06	0.0517977	0.756406	0.70481
n795	Saccharopine	Amino acids and Peptides氨基酸和多肽类	C11 H20 N2 O6	HMDB0000279	C00449	map01230 Biosynthesis of amino acids; map00310 Lysine degradation	Lysine Degradation	2	7.683	HILIC_POS	276.132	276.132	-1.69	88.9	M	2.30984e+06	2.07012e+06	0.0930495	1.29322	0.635749
n796	2-Hydroxyhexadecanoic acid	Fatty acids脂肪酸类	C16 H32 O3	HMDB0031057				2	11.282	C18_NEG	272.235	272.235	-0.61	97.5	M	2.28335e+06	2.5792e+06	0.142066	0.507079	0.288363
n799	Monoisobutyl phthalic acid	Organic acids有机酸类	C12 H14 O4	HMDB0002056				2	8.197	C18_POS	222.089	222.089	-0.82	76.6	M	3.68139e+06	3.54042e+06	0.10464	0.800229	0.96084
n802	Tyrosyl-Aspartate	Amino acids and Peptides氨基酸和多肽类	C13 H16 N2 O6	HMDB0029101				2	6.858	HILIC_POS	296.1	296.101	-1.6	86.3	M	1.79236e+06	2.62667e+06	0.0158842	1.89753	0.806684
n803	PC(20:4(5Z,8Z,11Z,14Z)/20:4(5Z,8Z,11Z,14Z))	Glycerophosphocholines磷脂胆碱类	C48 H80 N O8 P	HMDB0008443			Phosphatidylcholine Biosynthesis PC; Phosphatidylethanolamine Biosynthesis PE	2	13.827	C18_POS	829.561	829.562	-1.79	94.2	M	5.37509e+06	596766	0.184846	0.630666	0.681148
n805	Ceftazidime	Xenobiotics外源物	C22 H22 N6 O7 S2	HMDB0014582	C06889			3	3.952	C18_POS	546.099	546.099	-0.24	83.6	M	672792	92667.9	0.0361084	1.64534	0.123008
n806	4-Hydroxydodecanoic acid	Fatty acids脂肪酸类	C12 H24 O3	HMDB0340733				2	9.635	C18_NEG	216.173	216.173	0	88.8	M	4.00296e+06	771370	0.0123009	1.65765	0.24062
n808	(R)-5-Methylhydantoin	Organic compounds有机物类	C4 H6 N2 O2	HMDB0341210				2	5.33	C18_POS	114.043	114.043	-3.57	80.5	M	2.94669e+06	4.17173e+06	0.0118277	0.835205	0.180049
n809	3-AMP	Nucleosides核苷酸类	C10 H14 N5 O7 P	HMDB0003540	C01367	map00230 Purine metabolism	Bile Acid Biosynthesis; Pyrimidine Metabolism	2	2.162	C18_POS	347.063	347.063	-0.79	97	M	6.44504e+06	2.20636e+06	0.113407	1.34546	0.818825
n810	Aspartame	Amino acids and Peptides氨基酸和多肽类	C14 H18 N2 O5	HMDB0001894	C11045	map04742 Taste transduction		1	4.66	C18_POS	294.121	294.122	-0.823253	82.1	M	2.15422e+06	3.05564e+06	0.046776	0.671092	0.853866
n811	Maleic acid	Organic acids有机酸类	C4 H4 O4	HMDB0000176	C01384	map00350 Tyrosine metabolism; map00760 Nicotinate and nicotinamide metabolism; map00650 Butanoate metabolism		1	1.399	C18_NEG	116.011	116.011	-1.90639	85.6	M	2.37286e+06	1.53951e+06	0.119315	1.02881	0.369196
n813	Albiflorin	Lipids脂质	C23 H28 O11	HMDB0248116	C17457			2	5.362	C18_NEG	480.163	480.163	-0.01	83.5	M	79988.6	1.9701e+06	0.0807526	0.7126	0.23151
n814	Capryloylglycine	Amino acids and Peptides氨基酸和多肽类	C10 H19 N O3	HMDB0000832				2	8.044	C18_NEG	201.136	201.136	-1.14	95.4	M	2.30222e+06	294811	0.0434358	1.10827	0.465547
n815	Glyceryl palmitoleate	Glycerolipids甘油酯类	C19 H36 O4	HMDB0243951				3	11.173	C18_POS	328.261	328.261	-1.26	88.6	M	4.29034e+06	1.98499e+06	0.176363	0.809735	0.688405
n817	Carnosine	Organic acids有机酸类	C9 H14 N4 O3	HMDB0000033	C00386	map00340 Histidine metabolism; map00410 beta-Alanine metabolism	Histidine Metabolism; beta-Alanine Metabolism	1	7.042	HILIC_POS	226.106	226.107	-1.81	85.3	M	3.4158e+06	2.23877e+06	0.175945	2.69657	0.253098
n818	Pyocyanin	Xenobiotics外源物	C13 H10 N2 O	HMDB0256934	C01748			2	3.478	C18_POS	210.079	210.079	-1.07	89.6	M	196988	7.02559e+06	0.118793	0.777514	0.285012
n821	Cer(d18:0/14:0)	Ceramides神经酰胺类	C32 H65 N O3	HMDB0011759				2	13.975	C18_POS	511.496	511.496	-0.76	85.7	M	1.51664e+06	2.81673e+06	0.174152	0.718254	0.351983
n822	12,13-DHOME	Fatty acids脂肪酸类	C18 H34 O4	HMDB0004705	C14829	map00591 Linoleic acid metabolism		3	10.537	C18_NEG	314.245	314.246	-1.46	80.6	M	1.89495e+06	2.16114e+06	0.0493308	0.34384	0.295047
n823	Nicotinuric acid	Amino acids and Peptides氨基酸和多肽类	C8 H8 N2 O3	HMDB0003269	C05380	map00760 Nicotinate and nicotinamide metabolism		1	3.983	C18_POS	180.053	180.053	0.0039793	87.4	M	1.75845e+06	1.6786e+06	0.0770564	0.430946	0.881111
n825	2-Arachidonoyl glycerol	Lipids脂质	C23 H38 O4	HMDB0004666	C13856	map04080 Neuroactive ligand-receptor interaction; map04714 Thermogenesis; map04723 Retrograde endocannabinoid signaling		2	11.262	C18_POS	378.277	378.277	-0.59	83.9	M	4.22046e+06	1.24951e+06	0.182031	1.11025	0.389071
n826	Tryptophyl-Proline	Amino acids and Peptides氨基酸和多肽类	C16 H19 N3 O3	HMDB0029091				2	5.332	C18_NEG	301.142	301.143	-0.67	93.8	M	833828	2.80358e+06	0.192359	0.918558	0.673606
n831	Histidylarginine	Amino acids and Peptides氨基酸和多肽类	C12 H21 N7 O3	HMDB0028879				2	7.994	HILIC_POS	311.17	311.171	-1.33	84.3	M	1.65712e+06	1.0996e+06	0.0604062	0.670754	0.769746
n832	2-Dodecenal	Organic compounds有机物类	C12 H22 O	HMDB0031020				2	10.437	C18_POS	182.167	182.167	-0.57	94	M	2.40595e+06	1.38469e+06	0.122713	2.13365	0.526831
n833	Zerumbone	Lipids脂质	C15 H22 O	HMDB0036667	C20262			2	9.645	C18_POS	218.167	218.167	-0.97	84.8	M	4.01049e+06	4.89611e+06	0.201669	0.762983	0.641541
n834	Penicillic acid	Organic acids有机酸类	C8 H10 O4	HMDB0256217	C16804			2	1.731	HILIC_NEG	170.058	170.058	-0.2	77.7	M	1.45261e+06	2.71717e+06	0.216052	0.949889	0.51031
n836	Tryptophyl-Glutamine	Amino acids and Peptides氨基酸和多肽类	C16 H20 N4 O4	HMDB0029081				2	3.334	C18_POS	332.148	332.148	-1.01	78.1	M	1.44008e+06	3.07924e+06	0.133154	0.69298	0.614095
n837	Gentisate aldehyde	Organic compounds有机物类	C7 H6 O3	HMDB0004062	C05585	map00350 Tyrosine metabolism		2	4.271	C18_POS	138.032	138.032	-0.79	89.4	M	4.01917e+06	4.72498e+06	0.0871611	0.92834	0.68039
n839	Myristoylcarnitine	Carnitine肉碱类	C21 H41 N O4	HMDB0254979				2	10.401	C18_POS	371.303	371.304	-0.62	77.4	M	1.50492e+06	3.34917e+06	0.128245	0.911608	0.343252
n840	Seryltryptophan	Amino acids and Peptides氨基酸和多肽类	C14 H17 N3 O4	HMDB0029050				2	4.28	C18_POS	291.122	291.122	-1.05	96.1	M	1.39124e+06	2.07166e+06	0.0933427	6.36697	0.159454
n841	Guanidinosuccinic acid	Amino acids and Peptides氨基酸和多肽类	C5 H9 N3 O4	HMDB0003157	C03139			1	7.215	HILIC_POS	175.059	175.059	-1.45	89.4	M	1.70832e+06	3.15867e+06	0.180159	0.429488	0.823342
n843	Isoleucyl-Isoleucine	Amino acids and Peptides氨基酸和多肽类	C12 H24 N2 O3	HMDB0028910				2	4.643	C18_POS	244.178	244.179	-0.95	96.1	M	7.34739e+06	1.092e+07	0.0261606	1.51946	0.555336
n844	SM(d18:1/24:0)	Sphingolipids鞘脂	C47 H95 N2 O6 P	HMDB0011697				2	3.185	HILIC_POS	814.689	814.693	-4.69	91.1	M	2.38573e+06	2.55853e+06	0.260967	0.212388	0.518885
n845	Tryptophyl-Glutamate	Amino acids and Peptides氨基酸和多肽类	C16 H19 N3 O5	HMDB0029082				1	3.697	C18_POS	333.132	333.132	-1.02933	94	M	2.83783e+06	1.52159e+06	0.124967	1.98603	0.210804
n846	4-Acetamidobutanoic acid	Amino acids and Peptides氨基酸和多肽类	C6 H11 N O3	HMDB0003681	C02946	map00330 Arginine and proline metabolism		1	6.768	HILIC_NEG	145.074	145.074	0.23	85	M	2.28791e+06	1.36999e+06	0.121855	2.17965	0.554817
n847	MG(16:0/0:0/0:0)	Glycerolipids甘油酯类	C19 H38 O4	HMDB0011564				2	11.434	C18_POS	330.276	330.277	-1.61774	85.4	M	3.0442e+06	3.89606e+06	0.168687	1.00435	0.531493
n848	N-Acetyl-DL-serine	Amino acids and Peptides氨基酸和多肽类	C5 H9 N O4	HMDB0003011	C00979	map01230 Biosynthesis of amino acids; map01200 Carbon metabolism; map00270 Cysteine and methionine metabolism; map00920 Sulfur metabolism; map04122 Sulfur relay system		3	4.58	HILIC_NEG	147.053	147.053	-0.23	86.6	M	4.10191e+06	3.78875e+06	0.206471	1.85498	0.575563
n850	Serylthreonine	Amino acids and Peptides氨基酸和多肽类	C7 H14 N2 O5	HMDB0029049				2	6.102	HILIC_POS	206.09	206.09	-1.1	78.7	M	1.54744e+06	2.21676e+06	0.0908768	1.32692	0.527162
n851	Amlodipine	Xenobiotics外源物	C20 H25 Cl N2 O5	HMDB0005018	C06825			2	8.13	C18_POS	408.145	408.145	-1.58	82.7	M	717765	3.41987e+06	0.00335891	2.26059	0.871824
n852	12S-HHT	Eicosanoids花生四烯酸类	C17 H28 O3	HMDB0012535	C20388			2	10.024	C18_POS	280.204	280.204	-0.68	91.9	M	3.56085e+06	1.42543e+06	0.0796331	1.27687	0.366935
n854	Reichsteins substance E	steroids类固醇类	C21 H32 O5	HMDB0245599				2	7.719	C18_POS	364.225	364.225	-0.49	86.3	M	1.45523e+06	2.20633e+06	0.050968	0.32595	0.576268
n855	Ribothymidine	Nucleosides核苷酸类	C10 H14 N2 O6	HMDB0000884	C16744			1	2.601	C18_NEG	258.085	258.085	-0.0663268	82.1	M	901965	1.7521e+06	0.281797	1.03405	0.318588
n856	5-De-O-methyltoddanol	Xenobiotics外源物	C15 H16 O5	HMDB0041520				3	8.631	C18_POS	276.099	276.1	-1.01	79.4	M	276242	1.81169e+06	0.0370114	0.849251	0.123356
n859	Glutaminylvaline	Amino acids and Peptides氨基酸和多肽类	C10 H19 N3 O4	HMDB0028810				2	1.677	C18_POS	245.137	245.138	-0.98	76.8	M	1.59958e+06	2.12211e+06	0.312604	1.45004	0.522522
n861	PC(14:0/14:0)	Glycerophosphocholines磷脂胆碱类	C36 H72 N O8 P	HMDB0007866			Phosphatidylcholine Biosynthesis PC; Phosphatidylethanolamine Biosynthesis PE	2	13.476	C18_POS	677.499	677.5	-1.33	95.1	M	2.95e+06	1.15606e+06	0.197467	0.910566	0.531613
n864	Hypotaurine	Organic acids有机酸类	C2 H7 N O2 S	HMDB0000965	C00519	map00430 Taurine and hypotaurine metabolism	Taurine and Hypotaurine Metabolism	1	5.819	HILIC_POS	109.019	109.02	-5.54914	84.5	M	4.55712e+06	1.41853e+06	0.0736128	1.79655	0.419085
n865	4-Hydroxy-3-(3-methyl-2-butenyl)acetophenone	Organic compounds有机物类	C13 H16 O2	HMDB0030770	C10702			2	7.551	C18_POS	204.115	204.115	-1.12	78	M	3.71126e+06	420098	0.0295836	0.936363	0.390233
n867	Tetradecanedioic acid	Fatty acids脂肪酸类	C14 H26 O4	HMDB0000872				1	10.137	C18_POS	258.183	258.183	-0.632851	81.1	M	3.16088e+06	3.93043e+06	0.189527	1.02555	0.761887
n869	Prolyl-Tyrosine	Amino acids and Peptides氨基酸和多肽类	C14 H18 N2 O4	HMDB0029029				2	2.771	C18_POS	278.127	278.127	-0.23	85.9	M	3.20191e+06	1.10954e+06	0.0324639	0.82358	0.615665
n871	Glycyl-Arginine	Amino acids and Peptides氨基酸和多肽类	C8 H17 N5 O3	HMDB0028835				2	7.856	HILIC_POS	231.133	231.133	-0.71	85.9	M	1.80083e+06	2.41217e+06	0.0584795	0.498367	0.91981
n872	Methyl nicotinate	Xenobiotics外源物	C7 H7 N O2	HMDB0029806	C01004	map00760 Nicotinate and nicotinamide metabolism		3	7.761	HILIC_POS	137.047	137.048	-1.67	75.4	M	1.11505e+06	1.16864e+06	0.0378268	1.27897	0.784294
n873	LysoPC(P-16:0/0:0)	Glycerophosphocholines磷脂胆碱类	C24 H50 N O6 P	HMDB0010407				2	11.399	C18_POS	479.337	479.338	-0.83	91.2	M	4.5833e+06	1.06297e+06	0.371684	1.19795	0.763266
n875	Glutaminylthreonine	Amino acids and Peptides氨基酸和多肽类	C9 H17 N3 O5	HMDB0028807				2	6.266	HILIC_NEG	247.117	247.117	0.26	81.4	M	1.03746e+06	3.29714e+06	0.0322175	1.24878	0.979805
n876	PG(16:0/18:2(9Z,12Z))	Lipids脂质	C40 H75 O10 P	HMDB0010575			Cardiolipin Biosynthesis CL	2	14.065	C18_NEG	746.51	746.51	0.33	85.6	M	1.26865e+06	300056	0.158647	1.10812	0.352456
n877	Tryptophyl-Glycine	Amino acids and Peptides氨基酸和多肽类	C13 H15 N3 O3	HMDB0029083				2	3.871	C18_POS	261.111	261.111	-0.44	92.7	M	1.55853e+06	1.16895e+06	0.152324	2.46302	0.575005
n878	Methoxyphenamine	Amines胺类	C11 H17 N O	HMDB0041930				2	0.828	HILIC_POS	179.131	179.131	-2.13	89	M	2.71855e+06	1.15692e+06	0.0225429	0.772053	0.799631
n880	12-Hydroxydodecanoic acid	Organic acids有机酸类	C12 H24 O3	HMDB0002059	C08317			1	9.943	C18_NEG	216.172	216.173	-1.30934	81.1	M	2.25636e+06	2.06143e+06	0.0796063	1.03605	0.775719
n881	Acefylline	Nucleosides核苷酸类	C9 H10 N4 O4	HMDB0247895				2	3.797	C18_NEG	238.07	238.07	-0.74	92.7	M	777094	2.09936e+06	0.0802939	0.443979	0.309867
n882	4,5-Dimethylresorcinol	Benzene苯环类	C8 H10 O2	HMDB0032137				3	2.859	C18_POS	138.068	138.068	-1.02	85.7	M	2.94619e+06	3.15416e+06	0.245283	0.566194	0.946662
n883	Threonyltyrosine	Amino acids and Peptides氨基酸和多肽类	C13 H18 N2 O5	HMDB0029073				2	2.623	C18_POS	282.121	282.122	-0.93	77.8	M	1.11248e+06	1.92146e+06	0.202885	3.46697	0.598205
n884	3alpha-Hydroxy-5alpha-pregnan-20-one sulfate	steroids类固醇类	C21 H34 O5 S	HMDB0253218				2	0.694	HILIC_NEG	398.213	398.213	0.25	91	M	1.56683e+06	7.21177e+06	0.145788	0.467969	0.0679362
n885	N-Acetyl-DL-alanine	Amino acids and Peptides氨基酸和多肽类	C5 H9 N O3	HMDB0255053				2	5.901	HILIC_NEG	131.058	131.058	-0.54	84.3	M	2.27852e+06	2.48229e+06	0.213086	0.797753	0.518846
n886	Sphingosine(1+)	Amines胺类	C18 H37 N O2	HMDB0062807				2	2.503	HILIC_POS	299.282	299.282	-1.84	92.4	M	2.29924e+06	1.92704e+06	0.101097	1.20277	0.974519
n888	Valyltryptophan	Amino acids and Peptides氨基酸和多肽类	C16 H21 N3 O3	HMDB0029138				2	4.86	C18_POS	303.158	303.158	-1.54	76.4	M	2.99318e+06	4.20469e+06	0.204812	2.67149	0.536224
n889	2'-O-Methylguanosine	Nucleosides核苷酸类	C11 H15 N5 O5	HMDB0001563	C04545			2	2.981	C18_NEG	297.107	297.107	-0.66	88	M	2.0634e+06	2.68527e+06	0.352446	1.17001	0.671965
n891	Methionyl-Tyrosine	Amino acids and Peptides氨基酸和多肽类	C14 H20 N2 O4 S	HMDB0028985				2	3.63	C18_POS	312.114	312.114	-1.21	76.8	M	636562	1.69132e+06	0.112009	0.686359	0.815508
n892	PE(18:2(9Z,12Z)/18:2(9Z,12Z))	Glycerophosphoethanolamines甘油磷酸乙醇胺类	C41 H74 N O8 P	HMDB0009093			Phosphatidylethanolamine Biosynthesis PE; Phosphatidylcholine Biosynthesis PC	2	14.165	C18_POS	739.514	739.515	-1.22	89.3	M	1.92502e+06	619955	0.115344	0.963321	0.40567
n893	Dicyclohexylamine	Amines胺类	C12 H23 N	HMDB0251214	C14686			2	0.81	HILIC_POS	181.183	181.183	-1.19	75.8	M	4.09519e+06	6.52914e+06	0.1149	0.812495	0.91979
n894	Dihydroneopine	Xenobiotics外源物	C18 H23 N O3	HMDB0250396	D07831			2	2.774	HILIC_POS	301.167	301.168	-1.69	92.5	M	733337	5.86186e+06	0.286414	0.749595	0.15716
n896	Hyodeoxycholic acid	Bile acids胆汁酸类	C24 H40 O4	HMDB0000733	C15517			1	10.479	C18_NEG	392.293	392.293	0.950847	88.8	M	2.91841e+06	1.63511e+06	0.0597158	2.42527	0.162405
n897	Metoprolol acid	Organic acids有机酸类	C14 H21 N O4	HMDB0254682				2	5.387	HILIC_POS	267.147	267.147	-1.67	87.4	M	2.8401e+06	1.74629e+06	0.223503	1.61547	0.312764
n898	Tryptophyl-Threonine	Amino acids and Peptides氨基酸和多肽类	C15 H19 N3 O4	HMDB0029093				2	3.412	C18_NEG	305.137	305.138	-1.1	91.3	M	478624	1.55399e+06	0.0189845	2.6385	0.613424
n899	LysoPA(18:0/0:0)	Lipids脂质	C21 H43 O7 P	HMDB0007854			De Novo Triacylglycerol Biosynthesis TG; Cardiolipin Biosynthesis CL	2	11.631	C18_NEG	438.275	438.275	-0.3	97.3	M	1.26757e+06	2.2608e+06	0.097882	1.01521	0.259912
n900	17,18-EpETE	Eicosanoids花生四烯酸类	C20 H30 O3	HMDB0010212	C13843			2	9.264	C18_POS	318.219	318.219	-1.81	81.9	M	2.17293e+06	1.64547e+06	0.353444	1.62108	0.468957
n901	Oxoglutaric acid	Organic acids有机酸类	C5 H6 O5	HMDB0000208	C00026	map01240 Biosynthesis of cofactors; map01210 2-Oxocarboxylic acid metabolism; map01230 Biosynthesis of amino acids; map01200 Carbon metabolism; map04976 Bile secretion; map00470 D-Amino acid metabolism; map00630 Glyoxylate and dicarboxylate metabolism; map00040 Pentose and glucuronate interconversions; map00053 Ascorbate and aldarate metabolism; map00310 Lysine degradation; map00650 Butanoate met…	Alanine Metabolism; Urea Cycle; Glycine and Serine Metabolism; Carnitine Synthesis; Aspartate Metabolism; Gluconeogenesis; Warburg Effect; Arginine and Proline Metabolism; Citric Acid Cycle; Lysine Degradation; Cysteine Metabolism; Tryptophan Metabolism; Glutamate Metabolism; Propanoate Metabolism; Oxidation of Branched-Chain Fatty Acids; Malate-Aspartate Shuttle; Tyrosine Metabolism; Glucose-Ala…	2	7.715	HILIC_NEG	146.021	146.022	-0.59	83.7	M	5.80716e+06	7.07959e+06	0.497229	0.773177	0.60063
n902	N-Methyl-L-proline	Amino acids and Peptides氨基酸和多肽类	C6 H11 N O2	HMDB0094696	C22223			1	5.522	HILIC_POS	129.079	129.079	-1.95656	87.9	M	2.94582e+06	1.28096e+07	0.134888	0.529996	0.223894
n903	2-Keto-3-Deoxy-D-Mannooctanoic Acid	Carbohydrates碳水化合物	C8 H14 O8	HMDB0250768				2	6.143	HILIC_NEG	238.069	238.069	0.26	78.1	M	2.13756e+06	2.62323e+06	0.151801	0.929839	0.746574
n905	1,2-Cyclohexanedicarboxylic acid	Organic acids有机酸类	C8 H12 O4	HMDB0250649				3	6.159	C18_NEG	172.073	172.074	-0.56	78.1	M	2.91185e+06	3.30298e+06	0.249717	0.927045	0.837976
n906	PE(16:0/20:4(5Z,8Z,11Z,14Z))	Glycerophosphoethanolamines甘油磷酸乙醇胺类	C41 H74 N O8 P	HMDB0008937			Phosphatidylethanolamine Biosynthesis PE; Phosphatidylcholine Biosynthesis PC	2	14.651	C18_NEG	739.516	739.515	0.49	82.8	M	1.30905e+06	830953	0.171423	0.311421	0.752666
n907	4-Amino-5-hydroxymethyl-2-methylpyrimidine	Nucleosides核苷酸类	C6 H9 N3 O	HMDB0247327	C01279	map01240 Biosynthesis of cofactors; map02010 ABC transporters; map00730 Thiamine metabolism		2	2.244	HILIC_POS	139.074	139.075	-2.32	87.2	M	2.258e+06	1.73733e+06	0.116829	1.09294	0.569671
n908	Diethyl malonate	Organic acids有机酸类	C7 H12 O4	HMDB0029573				1	4.946	C18_NEG	160.073	160.074	-0.841102	89.7	M	1.11778e+06	1.60496e+06	0.0364335	0.837109	0.335936
n911	Tyrosyl-Tyrosine	Amino acids and Peptides氨基酸和多肽类	C18 H20 N2 O5	HMDB0029117				2	3.592	C18_POS	344.137	344.137	-1.41	87.7	M	596137	1.24949e+06	0.0808991	6.18692	0.542575
n912	N-Valylphenylalanine	Amino acids and Peptides氨基酸和多肽类	C14 H20 N2 O3	HMDB0255244				2	4.799	C18_POS	264.147	264.147	-0.14	88.9	M	5.43644e+06	9.88311e+06	0.0298726	1.68205	0.557815
n914	1-Stearoyl-2-oleoyl-sn-glycero-3-phospho-(1'-sn-glycerol)	Glycerophosphocholines磷脂胆碱类	C42 H81 O10 P	HMDB0010604			Cardiolipin Biosynthesis CL	2	15.982	C18_NEG	776.557	776.557	-0.03	79.5	M	1.25468e+06	874841	0.077255	1.23893	0.796545
n917	Tryptophyl-Valine	Amino acids and Peptides氨基酸和多肽类	C16 H21 N3 O3	HMDB0029096				2	4.864	C18_NEG	303.158	303.158	0.02	81.9	M	801370	1.45637e+06	0.0387293	1.8369	0.568465
n918	Valylasparagine	Amino acids and Peptides氨基酸和多肽类	C9 H17 N3 O4	HMDB0029122				2	5.827	HILIC_POS	231.122	231.122	-1.37	79.4	M	937134	1.96276e+06	0.269244	1.03291	0.5204
n919	delta-Valerolactone	Xenobiotics外源物	C5 H8 O2	HMDB0250981	C02240			1	4.381	C18_POS	100.052	100.052	-6.25127	83.9	M	1.99748e+06	2.51888e+06	0.206981	0.649078	0.437055
n921	4-Nitrophenol	Benzene苯环类	C6 H5 N O3	HMDB0001232	C00870			1	6.005	C18_NEG	139.027	139.027	-0.94048	89.2	M	2.10808e+06	2.84825e+06	0.129131	0.944943	0.419701
n922	Aspartylphenylalanine	Amino acids and Peptides氨基酸和多肽类	C13 H16 N2 O5	HMDB0000706				1	4.119	C18_NEG	280.106	280.106	-0.680847	90	M	1.33474e+06	1.4743e+06	0.0289011	1.09489	0.701026
n923	Phytosphingosine	Amines胺类	C18 H39 N O3	HMDB0004610	C12144	map00600 Sphingolipid metabolism		2	10.462	C18_POS	317.293	317.293	-0.3	92	M	1.41338e+06	1.12488e+06	0.138188	0.883994	0.781862
n924	Cytidine 2',3'-cyclic phosphate	Amino acids and Peptides氨基酸和多肽类	C9 H12 N3 O7 P	HMDB0011691	C00127	map01240 Biosynthesis of cofactors; map05208 Chemical carcinogenesis; map00480 Glutathione metabolism; map05415 Diabetic cardiomyopathy; map04216 Ferroptosis; map04918 Thyroid hormone synthesis		1	5.801	HILIC_NEG	305.041	305.041	0.203555	88.2	M	2.21836e+06	1.71049e+06	0.117323	0.360597	0.638415
n925	SM(d18:1/22:0)	Sphingolipids鞘脂	C45 H91 N2 O6 P	HMDB0012103				2	3.208	HILIC_POS	786.659	786.661	-2.7	92.1	M	1.53645e+06	1.57111e+06	0.309618	0.672547	0.58742
n928	1-Methylinosine	Nucleosides核苷酸类	C11 H14 N4 O5	HMDB0002721				3	3.005	C18_NEG	282.096	282.096	-0.52	91.8	M	1.69624e+06	1.94872e+06	0.24969	1.34209	0.449241
n930	Levonordefrin	Benzene苯环类	C9 H13 N O3	HMDB0015652	C11768			2	4.24	HILIC_POS	183.089	183.09	-1.35	79.4	M	2.44244e+06	704674	0.185516	1.52803	0.378981
n931	Malonylcarnitine	Carnitine肉碱类	C10 H17 N O6	HMDB0002095				2	6.739	HILIC_POS	247.105	247.106	-1.34	95.8	M	906513	1.41594e+06	0.0537352	1.80429	0.969362
n932	15-Hexadecynoic acid	Fatty acids脂肪酸类	C16 H28 O2	HMDB0247253				2	10.148	C18_POS	252.209	252.209	-1	84	M	1.70726e+06	2.30245e+06	0.0405771	0.864397	0.325439
n933	2-Methylbenzoic acid	Organic acids有机酸类	C8 H8 O2	HMDB0002340	C07215			1	5.252	C18_NEG	136.052	136.052	-0.827077	85.1	M	1.91459e+06	3.10744e+06	0.0973371	0.470527	0.167805
n938	Cytidine 5'-diphosphocholine	Nucleosides核苷酸类	C14 H26 N4 O11 P2	HMDB0260340	D00057			2	0.831	C18_POS	488.107	488.107	-1.1403	96.1	M	1.30399e+07	838915	0.140715	1.35868	0.137143
n939	5-Hydroxyindoleacetic acid	Indole吲哚类	C10 H9 N O3	HMDB0000763	C05635	map00380 Tryptophan metabolism; map04726 Serotonergic synapse	Tryptophan Metabolism	1	2.75	C18_POS	191.058	191.058	0.0707411	89	M	4.61234e+06	6.35009e+06	0.246061	0.72791	0.409166
n940	5S,6S-epoxy-15R-hydroxy-ETE	Organic compounds有机物类	C9 H20 O5	HMDB0062236				2	4.223	C18_POS	208.131	208.131	-0.44	79.1	M	2.00433e+07	3.80084e+07	0.245565	0.823711	0.484207
n941	Dibutyl adipate	Fatty acids脂肪酸类	C14 H26 O4	HMDB0251172	C14253			2	8.82	C18_POS	258.183	258.183	-1.82	79.6	M	2.13807e+06	1.04982e+06	0.498864	1.82941	0.295403
n942	16-Hydroxyhexadecanoic acid	Eicosanoids花生四烯酸类	C16 H32 O3	HMDB0006294	C18218			1	10.397	C18_NEG	272.235	272.235	-0.350907	76.7	M	1.57333e+06	1.19326e+06	0.0659313	2.0152	0.621119
n943	Lysylhistidine	Amino acids and Peptides氨基酸和多肽类	C12 H21 N5 O3	HMDB0028953				2	8.188	HILIC_POS	283.164	283.164	-2.24	91.5	M	4.26049e+06	4.93746e+06	0.380925	0.655599	0.312665
n944	2-(3-Hydroxy-1H-indol-2-yl)acetic acid	Fatty acids脂肪酸类	C10 H9 N O3	HMDB0257584				2	5.238	C18_POS	191.058	191.058	-1.09	85.8	M	3.28044e+06	978813	0.154321	1.08967	0.448532
n945	Galactosylsphingosine	Sphingolipids鞘脂	C24 H47 N O7	HMDB0000648	C01747	map00600 Sphingolipid metabolism		2	10.311	C18_POS	461.335	461.335	-0.53	86.8	M	1.36674e+06	507390	0.136674	1.50217	0.553918
n948	6-Methylprednisone	steroids类固醇类	C22 H28 O5	HMDB0247089				2	7.994	C18_POS	372.193	372.194	-0.96	86.8	M	2.29991e+06	410388	0.0765107	2.29671	0.157771
n949	Tryptophyl-Lysine	Amino acids and Peptides氨基酸和多肽类	C17 H24 N4 O3	HMDB0029088				2	2.416	C18_POS	332.184	332.185	-1.37	91.8	M	529361	1.58073e+06	0.218904	0.724887	0.758293
n950	Deoxyinosine	Nucleosides核苷酸类	C10 H12 N4 O4	HMDB0000071	C05512	map02010 ABC transporters; map00230 Purine metabolism	Purine Metabolism	1	2.525	C18_NEG	252.086	252.086	-0.482945	96.2	M	1.03236e+06	2.50017e+06	0.141321	0.538939	0.331371
n953	Tryptophyl-Asparagine	Amino acids and Peptides氨基酸和多肽类	C15 H18 N4 O4	HMDB0029078				2	3.077	C18_POS	318.132	318.133	-1.36	93.7	M	331971	1.07295e+06	0.111362	1.35672	0.993594
n956	1,1-Dimethylbiguanide	Microbial metabolites微生物相关代谢物	C4 H11 N5	HMDB0001921	C07151	map04976 Bile secretion; map04152 AMPK signaling pathway; map04211 Longevity regulating pathway		2	3.621	HILIC_POS	129.101	129.101	-2.81	86.9	M	4.278e+06	221468	0.0703445	4.80723	0.0965773
n957	DG(18:1(9Z)/18:1(9Z)/0:0)	Glycerolipids甘油酯类	C39 H72 O5	HMDB0007218			De Novo Triacylglycerol Biosynthesis TG; Phosphatidylethanolamine Biosynthesis PE; Phosphatidylcholine Biosynthesis PC	2	11.827	C18_POS	620.537	620.538	-1.25	79.8	M	8.36375e+07	1.75073e+08	0.0767575	0.351278	0.313104
n958	Lauroyl diethanolamide	Fatty acids脂肪酸类	C16 H33 N O3	HMDB0032358				2	10.129	C18_POS	287.246	287.246	-0.94	95.3	M	1.65454e+06	1.75856e+06	0.108158	0.96432	0.959976
n961	Diprotin A	Xenobiotics外源物	C17 H31 N3 O4	HMDB0251473				2	5.918	C18_POS	341.231	341.231	-1.68	96.8	M	560386	1.85906e+06	0.135294	0.443598	0.644236
n966	Threonylthreonine	Amino acids and Peptides氨基酸和多肽类	C8 H16 N2 O5	HMDB0029071				2	5.782	HILIC_POS	220.105	220.106	-2.26	76.5	M	670154	1.3959e+06	0.127576	2.19085	0.606888
n967	N-carbamoylglutamic Acid	Amino acids and Peptides氨基酸和多肽类	C6 H10 N2 O5	HMDB0062795				1	7.289	HILIC_NEG	190.059	190.059	-0.149481	86.9	M	653868	827818	0.0904885	0.413286	0.254003
n968	N-(1,3-Dihydroxyoctadec-4-en-2-yl)acetamide	Sphingolipids鞘脂	C20 H39 N O3	HMDB0247781				2	11.413	C18_POS	341.293	341.293	-0.94	78.4	M	209667	1.32151e+06	0.385764	0.496291	0.0871657
n969	Cer(d18:0/24:1(15Z))	Ceramides神经酰胺类	C42 H83 N O3	HMDB0011769				2	15.413	C18_POS	649.637	649.637	-1.1	77.6	M	2.0217e+07	1.35746e+07	0.0796872	0.303645	0.334205
n970	Tyrosyl-Alanine	Amino acids and Peptides氨基酸和多肽类	C12 H16 N2 O4	HMDB0029098				2	1.918	C18_POS	252.111	252.111	-0.46	84	M	1.48917e+06	2.43631e+06	0.289942	0.890715	0.832739
n973	Cytidine	Nucleosides核苷酸类	C9 H13 N3 O5	HMDB0000089	C00475	map02010 ABC transporters; map00240 Pyrimidine metabolism	Pyrimidine Metabolism	1	3.715	HILIC_POS	243.085	243.086	-2.10569	87.7	M	1.37147e+06	9.27525e+06	0.163097	1.81781	0.656104
n975	Glutaminylarginine	Amino acids and Peptides氨基酸和多肽类	C11 H22 N6 O4	HMDB0028791				2	7.681	HILIC_POS	302.17	302.17	-2.3	88	M	566321	1.76503e+06	0.213798	0.861909	0.910945
n978	8-HETE	Eicosanoids花生四烯酸类	C20 H32 O3	HMDB0004679	C14776	map00590 Arachidonic acid metabolism; map03320 PPAR signaling pathway	Arachidonic Acid Metabolism	2	9.871	C18_POS	320.235	320.235	-1	86.3	M	2.38047e+06	1.30749e+06	0.0999769	1.81653	0.209697
n979	PG(16:0/16:0)	Lipids脂质	C38 H75 O10 P	HMDB0010570			Cardiolipin Biosynthesis CL; Phospholipid Biosynthesis	3	14.615	C18_NEG	722.51	722.51	0.49	90	M	691048	358087	0.182473	0.577107	0.870279
n980	Tetradecylamine	Amines胺类	C14 H31 N	HMDB0258887				2	9.347	C18_POS	213.245	213.246	-1.22	95.3	M	1.88369e+08	1.56506e+08	0.138381	1.7207	0.92512
n982	Asparaginyl-Leucine	Amino acids and Peptides氨基酸和多肽类	C10 H19 N3 O4	HMDB0028735				2	3.745	C18_NEG	245.137	245.138	-0.4	91.5	M	953712	790839	0.0306896	1.02449	0.890421
n983	Glucaric acid	Carbohydrates碳水化合物	C6 H10 O8	HMDB0000663	C00818	map00053 Ascorbate and aldarate metabolism		2	7.459	HILIC_NEG	210.038	210.038	0.21	96	M	553501	1.0786e+06	0.228835	1.32332	0.562493
n985	Glutaminyltyrosine	Amino acids and Peptides氨基酸和多肽类	C14 H19 N3 O5	HMDB0028809				2	2.543	C18_NEG	309.132	309.132	-0.46	77.2	M	636860	858773	0.293071	1.15831	0.873088
n987	Aspartyl-Aspartate	Amino acids and Peptides氨基酸和多肽类	C8 H12 N2 O7	HMDB0028749				2	8.317	HILIC_NEG	248.064	248.064	0.01	86.5	M	615889	885043	0.181009	0.629073	0.73567
n989	Arginyllysine	Amino acids and Peptides氨基酸和多肽类	C12 H26 N6 O3	HMDB0028714				2	8.922	HILIC_POS	302.206	302.207	-1.76	90	M	591233	715824	0.240066	0.911136	0.930417
n992	8,15-DiHETE	Eicosanoids花生四烯酸类	C20 H32 O4	HMDB0010219				2	9.642	C18_NEG	336.23	336.23	-0.12	78.5	M	2.04609e+06	3.22521e+06	0.273785	6.21708	0.345152
n993	LysoPC(17:0/0:0)	Glycerophosphocholines磷脂胆碱类	C25 H52 N O7 P	HMDB0012108	C04230	map00564 Glycerophospholipid metabolism; map05231 Choline metabolism in cancer		2	11.404	C18_POS	509.348	509.348	-0.44	92.2	M	1.11348e+06	717433	0.479676	0.41177	0.668767
n995	LysoPG(18:1(9Z)/0:0)	Lipids脂质	C24 H47 O9 P	HMDB0240602				2	11.225	C18_NEG	510.295	510.296	-0.8	91.6	M	1.38652e+06	356671	0.290025	1.03085	0.699858
n998	Arginylaspartic acid	Amino acids and Peptides氨基酸和多肽类	C10 H19 N5 O5	HMDB0028705				2	8.219	HILIC_POS	289.138	289.139	-2.03	86	M	872330	1.5367e+06	0.111179	0.54406	0.74051
n999	3,7-Dimethylocta-2,6-dien-1-ol	Xenobiotics外源物	C10 H18 O	HMDB0247145				2	9.696	C18_POS	154.136	154.136	-1.05	80.1	M	1.02312e+06	848688	0.155975	1.0814	0.623078
n1002	1-Methylguanine	Nucleosides核苷酸类	C6 H7 N5 O	HMDB0003282	C04152			2	2.888	C18_POS	165.065	165.065	-0.31	77.6	M	1.34657e+06	1.30315e+06	0.0312977	1.01571	0.96983
n1004	Benzocaine	Benzene苯环类	C9 H11 N O2	HMDB0004992	C07527			2	7.125	C18_POS	165.079	165.079	-0.45	80.6	M	1.37629e+06	1.18836e+06	0.0636027	0.784695	0.673335
n1005	Uridine diphosphategalactose	Nucleosides核苷酸类	C15 H24 N2 O17 P2	HMDB0000302	C00052	map01250 Biosynthesis of nucleotide sugars; map00520 Amino sugar and nucleotide sugar metabolism; map00052 Galactose metabolism	Galactose Metabolism; Nucleotide Sugars Metabolism; Lactose Synthesis	1	7.976	HILIC_NEG	566.055	566.055	0.60351	95.6	M	708349	531781	0.0772495	0.775497	0.997758
n1006	Asparaginyl-Threonine	Amino acids and Peptides氨基酸和多肽类	C8 H15 N3 O5	HMDB0028741				2	6.21	HILIC_NEG	233.101	233.101	0.1	90.7	M	1.22431e+06	1.9129e+06	0.115443	1.37925	0.875161
n1008	Phenylalanyltryptophan	Amino acids and Peptides氨基酸和多肽类	C20 H21 N3 O3	HMDB0029006				2	5.872	C18_POS	351.158	351.158	-1.41	84.7	M	598047	863677	0.0843887	2.54841	0.553636
n1009	Glutamylproline	Amino acids and Peptides氨基酸和多肽类	C10 H16 N2 O5	HMDB0028827				2	3.133	C18_POS	244.106	244.106	-0.02	82.3	M	1.68377e+06	754996	0.0734312	0.691876	0.859751
n1012	Glutaminyllysine	Amino acids and Peptides氨基酸和多肽类	C11 H22 N4 O4	HMDB0028802				2	7.721	HILIC_POS	274.164	274.164	-1.79	90.7	M	654888	2.07579e+06	0.136136	1.07644	0.487681
n1014	6-trans-12-epi-Leukotriene B4	Eicosanoids花生四烯酸类	C20 H32 O4	HMDB0005088				2	9.799	C18_NEG	336.23	336.23	0.42	90.3	M	4.62558e+06	855260	0.196781	11.2277	0.00736497
n1015	Ibuprofen glucuronide	Carbohydrates碳水化合物	C19 H26 O8	HMDB0010343				2	8.833	C18_NEG	382.163	382.163	-0.24	82.5	M	850435	144174	0.0551964	1.25086	0.527376
n1016	Alanylglutamine	Amino acids and Peptides氨基酸和多肽类	C8 H15 N3 O4	HMDB0028685				3	6.586	HILIC_NEG	217.106	217.106	-0.18	79.4	M	432260	1.08041e+06	0.117276	1.35041	0.824324
n1017	Androsterone glucuronide	steroids类固醇类	C25 H38 O8	HMDB0002829	C11135	map00140 Steroid hormone biosynthesis	Androstenedione Metabolism	2	9.12	C18_NEG	466.256	466.257	-0.46	84.1	M	56598.4	665235	0.090315	0.6459	0.0976488
n1019	LysoPC(10:0/0:0)	Glycerophosphocholines磷脂胆碱类	C18 H38 N O7 P	HMDB0003752				2	9.013	C18_POS	411.238	411.239	-1	95.6	M	1.2093e+06	473083	0.345712	1.72191	0.280838
n1023	MG(18:3(9Z,12Z,15Z)/0:0/0:0)	Glycerolipids甘油酯类	C21 H36 O4	HMDB0011570				3	11.055	C18_POS	352.261	352.261	-0.68	87.7	M	921812	1.03364e+06	0.26236	1.4838	0.320007
n1024	20-hydroxyleukotriene B4	Eicosanoids花生四烯酸类	C20 H32 O5	HMDB0245567				2	8.236	C18_NEG	352.225	352.225	-0.5	90.9	M	2.36923e+06	120588	0.250061	20.0377	0.00120169
n1025	Dodecanedioic acid	Fatty acids脂肪酸类	C12 H22 O4	HMDB0000623	C02678			1	8.805	C18_NEG	230.152	230.152	-0.427901	86.7	M	1.16724e+06	1.07567e+06	0.150531	0.617885	0.702246
n1026	Galabiosylceramide (d18:1/22:0)	Ceramides神经酰胺类	C52 H99 N O13	HMDB0004836	C06126	map00600 Sphingolipid metabolism	Sphingolipid Metabolism	3	11.913	C18_POS	945.71	945.712	-1.86	82.7	M	1.56643e+07	3.99271e+07	0.0767575	0.60081	0.358402
n1027	Docosapentaenoic acid	Fatty acids脂肪酸类	C22 H34 O2	HMDB0006528	C16513	map01040 Biosynthesis of unsaturated fatty acids	Alpha Linolenic Acid and Linoleic Acid Metabolism	1	11.648	C18_NEG	330.256	330.256	-0.783233	79	M	1.2565e+06	493624	0.242581	0.541337	0.799972
n1028	N-Acetyl-L-tyrosine	Amino acids and Peptides氨基酸和多肽类	C11 H13 N O4	HMDB0000866	C01657			1	3.985	C18_POS	223.084	223.084	-1.40416	89.1	M	1.31226e+06	959515	0.330991	0.96996	0.743168
n1029	(2R)-2-Hydroxy-3-[(hydroxy{[(1S,2R,3R,4S,5S,6R)-2,3,4,5,6-pentahydroxycyclohexyl]oxy}phosphoryl)oxy]propyl (9Z,12Z)-octadeca-9,12-dienoate	Organic compounds有机物类	C27 H49 O12 P	HMDB0242155				2	10.915	C18_NEG	596.296	596.296	-0.66	88.3	M	1.22047e+06	332441	0.284386	0.988988	0.531567
n1033	11b-Hydroxyandrost-4-ene-3,17-dione	Xenobiotics外源物	C19 H26 O3	HMDB0006773	C07432		Androstenedione Metabolism	2	8.032	C18_POS	302.188	302.188	-0.93	87.3	M	901805	598526	0.0561636	0.714386	0.770558
n1034	N-Stearoyltaurine	Fatty acids脂肪酸类	C20 H41 N O4 S	HMDB0240595				2	0.715	HILIC_NEG	391.276	391.276	0.67	90.4	M	1.92286e+06	979810	0.0170022	1.21796	0.765591
n1035	Tryptophyl-Tyrosine	Amino acids and Peptides氨基酸和多肽类	C20 H21 N3 O4	HMDB0029095				2	4.947	C18_POS	367.153	367.153	-1.32	79.2	M	1.45713e+06	670642	0.0274362	3.10023	0.260472
n1036	Tyrosyl-Histidine	Amino acids and Peptides氨基酸和多肽类	C15 H18 N4 O4	HMDB0029107				2	5.73	HILIC_POS	318.132	318.133	-1.46	86.9	M	380128	874269	0.302323	1.10434	0.961768
n1037	Doxercalciferol	Vitamins and Cofactors维生素及辅酶	C28 H44 O2	HMDB0251601	C08211			2	12.285	C18_POS	412.334	412.334	-0.83	79.5	M	989309	79357.2	0.318425	1.41075	0.168443
n1038	Phenol glucuronide	Carbohydrates碳水化合物	C12 H14 O7	HMDB0060014				2	4.175	C18_NEG	270.074	270.074	-0.1	87.5	M	211337	1.30142e+06	0.0464619	0.209226	0.00357423
n1039	trans-Ferulic acid	Organic acids有机酸类	C10 H10 O4	HMDB0000954	C01494			1	1.192	HILIC_NEG	194.058	194.058	-0.961122	94.4	M	4.20819e+06	1.27101e+06	0.0288311	0.94662	0.711124
n1041	GlcCer(d18:1/24:1(15Z))	Ceramides神经酰胺类	C48 H91 N O8	HMDB0004975	C01190	map00600 Sphingolipid metabolism		3	12.731	C18_POS	809.673	809.674	-1.73	87.9	M	1.33688e+07	2.27355e+07	0.101627	0.452001	0.3903
n1042	Testosterone propionate	steroids类固醇类	C22 H32 O3	HMDB0015489	C08158			1	10.53	C18_NEG	344.235	344.235	-0.1278	78.9	M	1.03511e+06	916766	0.170004	2.07774	0.913852
n1043	Cyclic GMP	Nucleosides核苷酸类	C10 H12 N5 O7 P	HMDB0001314	C00942	map04976 Bile secretion; map00230 Purine metabolism; map04714 Thermogenesis; map04925 Aldosterone synthesis and secretion; map04970 Salivary secretion; map04924 Renin secretion; map04270 Vascular smooth muscle contraction; map04923 Regulation of lipolysis in adipocytes; map04611 Platelet activation; map04921 Oxytocin signaling pathway; map04540 Gap junction; map04022 cGMP-PKG signaling pathway; m…		1	5.9	HILIC_NEG	345.048	345.047	0.18762	86.2	M	563232	991968	0.111799	0.738473	0.354386
n1044	[3-[2,3-Dihydroxypropoxy(hydroxy)phosphoryl]oxy-2-hydroxypropyl] hexadecanoate	Lipids脂质	C22 H45 O9 P	HMDB0242118				3	11.141	C18_NEG	484.28	484.28	-0.14	91.7	M	860822	397946	0.105881	0.940483	0.900382
n1047	PG(18:2(9Z,12Z)/18:2(9Z,12Z))	Lipids脂质	C42 H75 O10 P	HMDB0010650			Cardiolipin Biosynthesis CL	2	12.988	C18_NEG	770.51	770.51	-0.25	89	M	994075	274608	0.357849	0.845631	0.414944
n1048	Deoxyguanosine	Nucleosides核苷酸类	C10 H13 N5 O4	HMDB0000085	C00330	map02010 ABC transporters; map00230 Purine metabolism	Purine Metabolism	1	2.514	C18_NEG	267.097	267.097	-0.267476	92.4	M	350078	1.25541e+06	0.0778428	0.401091	0.355181
n1049	(12Z,15Z)-9,10,11-Trihydroxy-12,15-octadecadienoic acid	Eicosanoids花生四烯酸类	C18 H32 O5	HMDB0040611				3	8.528	C18_NEG	328.225	328.225	-0.46	80	M	536650	526155	0.171905	1.19694	0.915192
n1050	Prostaglandin E2	Eicosanoids花生四烯酸类	C20 H32 O5	HMDB0001220	C00584	map04976 Bile secretion; map00590 Arachidonic acid metabolism; map04080 Neuroactive ligand-receptor interaction; map04726 Serotonergic synapse; map04750 Inflammatory mediator regulation of TRP channels; map05200 Pathways in cancer; map04024 cAMP signaling pathway; map04924 Renin secretion; map04923 Regulation of lipolysis in adipocytes; map05146 Amoebiasis; map04921 Oxytocin signaling pathway; ma…	Arachidonic Acid Metabolism	2	8.799	C18_NEG	352.225	352.225	-0.582837	93.6	M	749680	502854	0.194417	1.31973	0.230219
n1051	Galactinol	Carbohydrates碳水化合物	C12 H22 O11	HMDB0005826	C01235	map00052 Galactose metabolism	Galactose Metabolism	1	8.417	HILIC_NEG	342.116	342.116	-0.613956	86.4	M	451212	257428	0.154696	1.12927	0.461571
n1053	Daidzein 4-sulfate	Xenobiotics外源物	C15 H10 O7 S	HMDB0240698				2	0.569	HILIC_NEG	334.015	334.015	0.18	88	M	1.26254e+06	6.31433e+06	0.0192761	0.571419	0.443746
n1054	beta-L-fucose 1-phosphate	Carbohydrates碳水化合物	C6 H13 O8 P	HMDB0304542	C02985	map01250 Biosynthesis of nucleotide sugars; map00520 Amino sugar and nucleotide sugar metabolism; map00051 Fructose and mannose metabolism		2	7.23	HILIC_NEG	244.035	244.035	-0.31	83.3	M	446202	1.35165e+06	0.20137	0.69727	0.440559
n1055	Tyrosylalanine	Amino acids and Peptides氨基酸和多肽类	C12 H16 N2 O4	HMDB0029098				2	1.934	C18_NEG	252.111	252.111	-0.55	87.4	M	341661	557753	0.105778	1.3196	0.814954
n1056	Memantine	Amines胺类	C12 H21 N	HMDB0015177	C13736			2	2.785	HILIC_POS	179.167	179.167	-1.41	91.2	M	1.55844e+06	305603	0.178937	0.837884	0.357122
n1057	13-HOTE	Eicosanoids花生四烯酸类	C18 H30 O3	HMDB0010203				2	10.184	C18_NEG	294.22	294.219	1.14	75.5	M	483395	154393	0.067295	1.34985	0.413627
n1059	3-Nitrotyrosine	Amino acids and Peptides氨基酸和多肽类	C9 H10 N2 O5	HMDB0001904				1	3.171	C18_POS	226.059	226.059	-0.0901175	86.5	M	1.47566e+06	710842	0.16479	0.80985	0.808182
n1060	Etiocholanolone glucuronide	steroids类固醇类	C25 H38 O8	HMDB0004484	C11136	map00140 Steroid hormone biosynthesis	Androstenedione Metabolism	2	9.02	C18_NEG	466.256	466.257	-0.46	81.3	M	111219	718467	0.136162	0.478177	0.130036
n1062	Thromboxane B2	Eicosanoids花生四烯酸类	C20 H34 O6	HMDB0003252	C05963	map04976 Bile secretion; map00590 Arachidonic acid metabolism; map04726 Serotonergic synapse	Arachidonic Acid Metabolism	2	8.67	C18_NEG	370.235	370.236	-0.73	77.6	M	701180	372135	0.0862478	1.05157	0.466865
n1066	1-Methylcyclohexane-1,2-dicarboxylic acid	Fatty acids脂肪酸类	C9 H14 O4	HMDB0243937				3	3.294	C18_NEG	186.089	186.089	-0.13	78.6	M	805892	922696	0.0789359	1.01554	0.959956
n1068	Acetaminophen glucuronide	Carbohydrates碳水化合物	C14 H17 N O8	HMDB0010316				1	2.481	C18_NEG	327.095	327.095	0.0772416	89.4	M	91504.7	699724	0.10516	0.544629	0.0232677
n1069	7α,17α-Dimethyl-5β-androstane-3α,17β-diol glucuronide	steroids类固醇类	C27 H44 O8	HMDB0010352				2	9.617	C18_NEG	496.304	496.304	0.09	85	M	45225	462236	0.0565747	0.629627	0.106098
n1070	PC(14:1(9Z)/14:1(9Z))	Glycerophosphocholines磷脂胆碱类	C36 H68 N O8 P	HMDB0007900			Phosphatidylethanolamine Biosynthesis PE; Phosphatidylcholine Biosynthesis PC	2	12.462	C18_POS	673.468	673.468	-0.37	88.1	M	921639	162037	0.226876	0.938077	0.337794
n1071	LysoPC(15:0/0:0)	Glycerophosphocholines磷脂胆碱类	C23 H48 N O7 P	HMDB0010381	C04230	map00564 Glycerophospholipid metabolism; map05231 Choline metabolism in cancer		2	3.633	HILIC_POS	481.316	481.317	-1.05	88.4	M	331432	230352	0.169677	0.598905	0.779959
n1072	Cer(d18:1/20:0)	Ceramides神经酰胺类	C38 H75 N O3	HMDB0004951	C00195	map05415 Diabetic cardiomyopathy; map00600 Sphingolipid metabolism; map04931 Insulin resistance; map04071 Sphingolipid signaling pathway; map04217 Necroptosis; map04933 AGE-RAGE signaling pathway in diabetic complications; map04920 Adipocytokine signaling pathway; map05140 Leishmaniasis; map04722 Neurotrophin signaling pathway		2	17.402	C18_POS	593.574	593.575	-1.59	78	M	1.66528e+06	448408	0.277087	0.836899	0.265126
n1073	Phenylalanylasparagine	Amino acids and Peptides氨基酸和多肽类	C13 H17 N3 O4	HMDB0028990				3	3.181	C18_NEG	279.122	279.122	-0.83	87.3	M	117237	547759	0.151496	0.814838	0.361093
n1074	Biliverdin	Vitamins and Cofactors维生素及辅酶	C33 H34 N4 O6	HMDB0001008	C00500	map00860 Porphyrin metabolism	Porphyrin Metabolism	1	9.377	C18_POS	582.247	582.248	-1.35667	89.7	M	3.36595e+06	1.62523e+06	0.267289	3.2848	0.543386
n1075	PA(16:0/18:2(9Z,12Z))	Lipids脂质	C37 H69 O8 P	HMDB0007860	C00416	map00564 Glycerophospholipid metabolism; map00561 Glycerolipid metabolism; map05200 Pathways in cancer; map04070 Phosphatidylinositol signaling system; map04024 cAMP signaling pathway; map04975 Fat digestion and absorption; map05231 Choline metabolism in cancer; map04072 Phospholipase D signaling pathway; map04666 Fc gamma R-mediated phagocytosis; map04912 GnRH signaling pathway; map05212 Pancrea…	De Novo Triacylglycerol Biosynthesis TG; Cardiolipin Biosynthesis CL	2	14.271	C18_NEG	672.473	672.473	0.05	86.4	M	391714	211623	0.224504	0.873661	0.714796
n1077	1-O,4-O-Bis[(2S)-2-ethylhexyl] 2-O-[(2R)-2-ethylhexyl] benzene-1,2,4-tricarboxylate	Benzene苯环类	C33 H54 O6	HMDB0246163				2	14.185	C18_POS	546.391	546.392	-1.46	89.4	M	275537	740768	0.149553	0.960378	0.635163
n1078	4-Hydroxyhippuric Acid	Organic acids有机酸类	C9 H9 N O4	HMDB0013678				1	3.265	C18_NEG	195.053	195.053	-1.16247	83.8	M	343652	547286	0.100953	0.797014	0.294637
n1079	PE(16:1(9Z)/16:1(9Z))	Glycerophosphoethanolamines甘油磷酸乙醇胺类	C37 H70 N O8 P	HMDB0008957			Phosphatidylcholine Biosynthesis PC; Phosphatidylethanolamine Biosynthesis PE	2	13.739	C18_POS	687.483	687.484	-0.9	85.3	M	317955	251247	0.179206	0.996808	0.48469
n1081	Cortisol 21-sulfate	steroids类固醇类	C21 H30 O8 S	HMDB0062779	C02822			2	7.604	C18_NEG	442.166	442.166	-0.18	88.3	M	80958.3	451566	0.146633	0.772326	0.233464
n1083	Oxycodone	Benzene苯环类	C18 H21 N O4	HMDB0014640	C08018			2	3.927	C18_POS	315.147	315.147	-1.09	90.8	M	176400	4.05121e+06	0.146235	1.58897	0.490415
n1084	Cholesta-4,6-dien-3-one	steroids类固醇类	C27 H42 O	HMDB0002394				2	13.755	C18_POS	382.323	382.324	-0.94	86.3	M	422434	510205	0.316333	0.633904	0.445311
n1087	Ethylenediaminetetraacetic acid	Organic acids有机酸类	C10 H16 N2 O8	HMDB0257824	C00284			1	7.794	HILIC_POS	292.09	292.091	-1.9183	92.3	M	396764	222977	0.235307	0.975808	0.713898
n1088	Ergothioneine	Amino acids and Peptides氨基酸和多肽类	C9 H15 N3 O2 S	HMDB0003045	C05570	map00340 Histidine metabolism		2	5.634	HILIC_NEG	229.088	229.089	-0.94	91.2	M	670377	1.50093e+06	0.120085	0.731093	0.692198
n1090	Disulfiram	Amines胺类	C10 H20 N2 S4	HMDB0014960	C01692			2	9.283	C18_POS	296.051	296.051	-0.66	90.4	M	3.26927e+06	1.74717e+06	0.197938	0.602344	0.338415
n1094	N-Acetyl-beta-alanine	Amino acids and Peptides氨基酸和多肽类	C5 H9 N O3	HMDB0061880	C01073	map00410 beta-Alanine metabolism		2	5.885	HILIC_POS	131.059	131.058	4.87	85.4	M	1.6412e+06	881481	0.229214	1.2175	0.656923
n1095	PC(18:0/18:2(9Z,12Z))	Glycerophosphocholines磷脂胆碱类	C44 H84 N O8 P	HMDB0008039			Phosphatidylethanolamine Biosynthesis PE; Phosphatidylcholine Biosynthesis PC	2	10.036	HILIC_POS	785.59	785.593	-3.84	91.2	M	456325	301739	0.348803	1.02258	0.79012
n1096	Guanosine monophosphate (GMP)	Nucleosides核苷酸类	C10 H14 N5 O8 P	HMDB0001397	C00144	map00230 Purine metabolism; map04742 Taste transduction; map01523 Antifolate resistance; map04022 cGMP-PKG signaling pathway; map04744 Phototransduction; map04740 Olfactory transduction	Purine Metabolism; Glutamate Metabolism	2	1.861	C18_NEG	363.058	363.058	-0.26	95.5	M	613112	181328	0.411875	1.2919	0.312909
n1099	PC(20:1(11Z)/20:1(11Z))	Glycerophosphocholines磷脂胆碱类	C48 H92 N O8 P	HMDB0008308	C00157	map00590 Arachidonic acid metabolism; map00564 Glycerophospholipid metabolism; map00592 alpha-Linolenic acid metabolism; map00591 Linoleic acid metabolism; map04723 Retrograde endocannabinoid signaling; map05231 Choline metabolism in cancer	Phosphatidylethanolamine Biosynthesis PE; Phosphatidylcholine Biosynthesis PC	2	13.936	C18_POS	841.654	841.656	-1.97	95.1	M	1.98146e+06	4.32023e+06	0.0886696	0.596216	0.418725
n1100	PC(18:3(9Z,12Z,15Z)/18:3(9Z,12Z,15Z))	Glycerophosphocholines磷脂胆碱类	C44 H76 N O8 P	HMDB0008206			Phosphatidylcholine Biosynthesis PC; Phosphatidylethanolamine Biosynthesis PE	2	13.143	C18_POS	777.53	777.531	-0.69	94.7	M	349604	149237	0.436608	1.08714	0.3502
n1101	Mycophenolic acid glucuronide	Carbohydrates碳水化合物	C23 H28 O12	HMDB0060634				2	6.895	C18_NEG	496.159	496.158	1.21	91.2	M	1.14251e+06	39406	0.130527	1.0058	0.633104
n1102	Daidzein	Xenobiotics外源物	C15 H10 O4	HMDB0003312	C10208			2	0.544	HILIC_POS	254.057	254.058	-1.86	93.5	M	164269	925340	0.122729	0.980231	0.595074
n1103	AICA-riboside	Vitamins and Cofactors维生素及辅酶	C9 H14 N4 O5	HMDB0062179	D02742			2	1.298	C18_POS	258.096	258.096	-0.46	85	M	837598	272787	0.147251	1.64466	0.157788
n1105	Gabapentin	Amino acids and Peptides氨基酸和多肽类	C9 H17 N O2	HMDB0005015	D00332			2	10.962	C18_POS	171.126	171.126	-0.29	77.1	M	487690	680817	0.463212	0.748411	0.503567
n1108	3-Methylglutarylcarnitine	Carnitine肉碱类	C13 H23 N O6	HMDB0000552				2	3.007	C18_NEG	289.152	289.153	-0.41	83.9	M	56601.3	182517	0.06884	0.951635	0.301195
n1109	Dimyristoylphosphatidylethanolamine	Glycerophosphoethanolamines甘油磷酸乙醇胺类	C33 H66 N O8 P	HMDB0251414				2	13.496	C18_POS	635.452	635.453	-1.71	86.3	M	131420	142359	0.323915	0.903173	0.981757
n1110	(R)-cysteate	Amino acids and Peptides氨基酸和多肽类	C3 H7 N O5 S	HMDB0303991	C00506	map00270 Cysteine and methionine metabolism; map04080 Neuroactive ligand-receptor interaction; map00430 Taurine and hypotaurine metabolism		2	2.077	C18_POS	169.005	169.004	0.06	83	M	448793	146617	0.380832	0.727913	0.560467
n1111	Genistein	Xenobiotics外源物	C15 H10 O5	HMDB0003217	C06563			2	0.536	HILIC_POS	270.052	270.053	-1.85	94.2	M	75499.3	487781	0.154491	1.13704	0.864422
n1112	Bilirubin	Vitamins and Cofactors维生素及辅酶	C33 H36 N4 O6	HMDB0000054	C00486	map00860 Porphyrin metabolism; map04976 Bile secretion	Porphyrin Metabolism	1	12.008	C18_POS	584.263	584.263	-1.66226	91.8	M	1.34661e+06	353230	0.127718	0.92931	0.80247
n1115	Cinoxacin	Xenobiotics外源物	C12 H10 N2 O5	HMDB0014965	C08052			2	2.689	C18_POS	262.059	262.059	-0.21	81.5	M	1.29678e+06	110703	0.321185	0.689085	0.601475
n1118	18-carboxy dinor Leukotriene B4	Eicosanoids花生四烯酸类	C18 H26 O6	HMDB0062301				2	7.324	C18_NEG	338.173	338.173	-0.31	87	M	178064	26481.1	0.199903	2.56047	0.0548811
n1119	Chenodeoxycholic acid 24-acyl-D-glucuronide	Bile acids胆汁酸类	C30 H48 O10	HMDB0002430				2	9.3	C18_NEG	568.325	568.325	0.16	77.5	M	353262	279541	0.19611	0.809189	0.982561

## Sheet: TableS4
TableS4 Metabolites identified in serum
Tags	Name	Class	Formula	HMDB ID	Compound ID	KEGG pathway	SMPDB pathway	Identification Level	RT [min]	Methods	Calc. MW	Molecular Weight	Annot. DeltaMass [ppm]	Best Match	adduct	AP_VALF average	NonAP_VALF average	QC RSD	AP_serum/Non_AP_serum Ratio	AP_serum/Non_AP_serum P value
n0	DL-Lactic Acid	Organic acids有机酸类	C3 H6 O3	HMDB0000190	C01432		Gluconeogenesis; Warburg Effect; Pyruvate Metabolism	2	4.375	HILIC_NEG	90.0317	90.0317	0.51	92.8	M	2.17911e+10	1.61835e+10	0.0984697	1.40506	0.234599
n1	Creatinine	Amino acids and Peptides氨基酸和多肽类	C4 H7 N3 O	HMDB0000562	C00791	map00330 Arginine and proline metabolism		1	2.98	HILIC_POS	113.058	113.059	-3.65797	93.9	M	1.41373e+10	1.39113e+10	0.0136826	0.955865	0.714349
n3	Norvaline	Amino acids and Peptides氨基酸和多肽类	C5 H11 N O2	HMDB0013716	C01826			1	4.744	HILIC_POS	117.079	117.079	-3.47334	95.8	M	1.16688e+10	1.01592e+10	0.0330897	1.0631	0.381934
n4	p-Cresol sulfate	Organic acids有机酸类	C7 H8 O4 S	HMDB0011635				2	0.553	HILIC_NEG	188.015	188.014	0.94	96.3	M	1.21864e+10	1.26339e+10	0.0999164	0.890146	0.580949
n5	1-Hexadecanoyl-2-octadecadienoyl-sn-glycero-3-phosphocholine	Glycerophosphocholines磷脂胆碱类	C42 H80 N O8 P	HMDB0008101	C00157	map00590 Arachidonic acid metabolism; map00564 Glycerophospholipid metabolism; map00592 alpha-Linolenic acid metabolism; map00591 Linoleic acid metabolism; map04723 Retrograde endocannabinoid signaling; map05231 Choline metabolism in cancer	Phosphatidylethanolamine Biosynthesis PE; Phosphatidylcholine Biosynthesis PC	2	14.629	C18_POS	757.561	757.562	-0.94	93.1	M	1.68973e+09	3.2787e+09	0.066549	0.426749	0.0557461
n6	Sorbitol	Carbohydrates碳水化合物	C6 H14 O6	HMDB0000247	C00794	map02010 ABC transporters; map00051 Fructose and mannose metabolism; map00052 Galactose metabolism; map05415 Diabetic cardiomyopathy	Galactose Metabolism; Fructose and Mannose Degradation	1	4.756	HILIC_NEG	182.079	182.079	1.37933	98.4	M	3.61289e+08	8.15883e+07	0.077614	3.87291	0.0224249
n11	PC(16:0/18:1(9Z))	Glycerophosphocholines磷脂胆碱类	C42 H82 N O8 P	HMDB0007972			Phosphatidylcholine Biosynthesis PC; Phosphatidylethanolamine Biosynthesis PE	2	15.503	C18_POS	759.577	759.578	-0.92	91.6	M	7.34261e+08	1.46774e+09	0.0782162	0.30612	0.0158829
n12	Gluconic acid	Carbohydrates碳水化合物	C6 H12 O7	HMDB0000625	C00257	map01200 Carbon metabolism; map00030 Pentose phosphate pathway		1	6.539	HILIC_NEG	196.058	196.058	0.85	97.5	M	2.80211e+08	1.64174e+09	0.104208	0.585642	0.313153
n13	Indoxyl sulfate	Organic acids有机酸类	C8 H7 N O4 S	HMDB0000682				1	0.694	HILIC_NEG	213.01	213.01	1.37984	98.3	M	2.80495e+09	1.98799e+09	0.0760263	3.16855	0.630208
n14	PC(18:1(9Z)/18:1(9Z))	Glycerophosphocholines磷脂胆碱类	C44 H84 N O8 P	HMDB0000593	C00157	map00590 Arachidonic acid metabolism; map00564 Glycerophospholipid metabolism; map00592 alpha-Linolenic acid metabolism; map00591 Linoleic acid metabolism; map04723 Retrograde endocannabinoid signaling; map05231 Choline metabolism in cancer	Phosphatidylethanolamine Biosynthesis PE; Phosphatidylcholine Biosynthesis PC	1	15.847	C18_POS	785.593	785.593	-1.13172	96.8	M	6.77564e+08	1.27358e+09	0.0442755	0.629403	0.123895
n15	Propofol glucuronide	Carbohydrates碳水化合物	C18 H26 O7	HMDB0060933				2	2.486	HILIC_NEG	354.169	354.168	1.93	97.8	M	6.08221e+08	4.49232e+09	0.204808	0.001409	0.00245908
n16	Lidocaine	Benzene苯环类	C14 H22 N2 O	HMDB0014426	C07073	map00982 Drug metabolism		2	0.677	HILIC_POS	234.173	234.173	-0.23	96.4	M	5.78093e+08	5.34198e+09	0.0210957	0.368425	0.126023
n17	LysoPC(18:0/0:0)	Glycerophosphocholines磷脂胆碱类	C26 H54 N O7 P	HMDB0010384	C04230	map00564 Glycerophospholipid metabolism; map05231 Choline metabolism in cancer		2	2.84	HILIC_POS	523.363	523.364	-0.75	91.4	M	1.28844e+09	1.34536e+09	0.0768703	0.440313	0.893208
n19	Epsilon-caprolactam	Xenobiotics外源物	C6 H11 N O	HMDB0062769	C06593			1	4.189	C18_POS	113.084	113.084	-2.87375	93.8	M	2.13029e+09	2.44933e+09	0.0912673	0.764754	0.535464
n20	(R)-(+)-2-Pyrrolidone-5-carboxylic acid	Organic acids有机酸类	C5 H7 N O3	HMDB0257001				1	6.452	HILIC_POS	129.042	129.043	-1.10525	90.1	M	1.94074e+09	1.96072e+09	0.0193972	0.925302	0.721173
n21	Creatine	Amino acids and Peptides氨基酸和多肽类	C4 H9 N3 O2	HMDB0000064	C00300	map00330 Arginine and proline metabolism; map00260 Glycine, serine and threonine metabolism	Glycine and Serine Metabolism; Arginine and Proline Metabolism	1	0.844	C18_POS	131.069	131.069	-1.45176	96.5	M	2.35287e+09	2.25498e+09	0.147709	1.05122	0.761371
n23	PC(18:2(9Z,12Z)/18:2(9Z,12Z))	Glycerophosphocholines磷脂胆碱类	C44 H80 N O8 P	HMDB0008138			Phosphatidylethanolamine Biosynthesis PE; Phosphatidylcholine Biosynthesis PC	2	14.463	C18_POS	781.561	781.562	-1.16	87.5	M	3.94998e+08	8.9292e+08	0.0905655	0.338722	0.0155888
n29	13-Docosenamide	Fatty acids脂肪酸类	C22 H43 N O	HMDB0244507				1	12.352	C18_POS	337.334	337.334	-0.337271	92	M	1.0655e+09	1.44393e+09	0.117175	0.940333	0.179244
n30	Cefoperazone	Amino acids and Peptides氨基酸和多肽类	C25 H27 N9 O8 S2	HMDB0015424	C06883			2	5.301	C18_POS	645.142	645.142	-0.43	81	M	2.05557e+09	1.14142e+07	0.0484387	3658.95	0.0455631
n31	Dehydroepiandrosterone sulfate	steroids类固醇类	C19 H28 O5 S	HMDB0001032	C04555	map00140 Steroid hormone biosynthesis; map04976 Bile secretion	Androgen and Estrogen Metabolism	1	0.685	HILIC_NEG	368.166	368.166	1.49586	88.1	M	9.28865e+08	1.85816e+09	0.0231235	0.380208	0.0395711
n32	2',5'-Dimethylphthalanilic acid	Organic acids有机酸类	C16 H15 N O3	HMDB0244789				2	2.476	HILIC_NEG	269.106	269.105	1.8	85.8	M	1.34996e+09	1.57328e+09	0.218051	0.943171	0.495382
n33	LysoPC(18:1(9Z)/0:0)	Glycerophosphocholines磷脂胆碱类	C26 H52 N O7 P	HMDB0002815				2	11.282	C18_POS	521.348	521.348	-0.2	88.3	M	1.68222e+09	1.12567e+09	0.104209	1.48844	0.120198
n36	PC(18:0/20:4(5Z,8Z,11Z,14Z))	Glycerophosphocholines磷脂胆碱类	C46 H84 N O8 P	HMDB0008048			Phosphatidylethanolamine Biosynthesis PE; Phosphatidylcholine Biosynthesis PC	2	15.628	C18_POS	809.592	809.593	-1.65	93.5	M	2.09299e+08	4.64043e+08	0.059393	0.544458	0.0333943
n37	3-Aminopiperidine-2,6-dione	Amino acids and Peptides氨基酸和多肽类	C5 H8 N2 O2	HMDB0242134				2	6.206	HILIC_POS	128.058	128.059	-1.85	87.1	M	8.21633e+08	4.71833e+08	0.0749551	2.38209	0.466538
n38	LysoPC(18:2(9Z,12Z)/0:0)	Glycerophosphocholines磷脂胆碱类	C26 H50 N O7 P	HMDB0010386				2	2.863	HILIC_POS	519.332	519.332	-1.57	93.1	M	8.93193e+08	6.58798e+08	0.0834246	0.946442	0.916418
n40	Levofloxacin	Xenobiotics外源物	C18 H20 F N3 O4	HMDB0001929	C07660	map04976 Bile secretion		2	1.397	HILIC_POS	361.144	361.144	-0.39	91.5	M	1.09483e+09	6.08297e+08	0.14398	3.41691	0.291767
n42	LysoPC(0:0/18:2(9Z,12Z))	Glycerophosphocholines磷脂胆碱类	C26 H50 N O7 P	HMDB0061700				2	2.971	HILIC_POS	519.332	519.332	-1.8	92.3	M	1.02161e+09	7.23089e+08	0.0879969	1.095	0.614936
n44	PC(16:0/22:6(4Z,7Z,10Z,13Z,16Z,19Z))	Glycerophosphocholines磷脂胆碱类	C46 H80 N O8 P	HMDB0007991			Phosphatidylethanolamine Biosynthesis PE; Phosphatidylcholine Biosynthesis PC	2	14.272	C18_POS	805.561	805.562	-1.36	93.6	M	1.90033e+08	3.98467e+08	0.0712888	0.494258	0.0678382
n45	Platelet-activating factor	Glycerophosphocholines磷脂胆碱类	C26 H54 N O7 P	HMDB0062195	C04598	map04080 Neuroactive ligand-receptor interaction; map00565 Ether lipid metabolism; map05310 Asthma		2	3.564	HILIC_POS	523.363	523.364	-0.67	83.3	M	1.0928e+09	7.40192e+08	0.0451901	1.01342	0.296944
n46	4-Pyridoxic acid	Organic acids有机酸类	C8 H9 N O4	HMDB0000017	C00847	map00750 Vitamin B6 metabolism	Vitamin B6 Metabolism	1	1.134	HILIC_NEG	183.053	183.053	1.8308	98.1	M	8.43733e+08	2.19961e+08	0.0138397	2.5528	0.292167
n47	Trigonelline	Xenobiotics外源物	C7 H7 N O2	HMDB0000875	C01004	map00760 Nicotinate and nicotinamide metabolism		1	1.131	HILIC_NEG	137.048	137.048	1.79054	77	M	8.40684e+08	2.19335e+08	0.0145188	1.88578	0.305845
n48	N-acetyltryptophan	Amino acids and Peptides氨基酸和多肽类	C13 H14 N2 O3	HMDB0013713				1	3.895	HILIC_NEG	246.101	246.1	1.69268	90.3	M	2.09982e+08	3.62711e+08	0.0745408	1.66952	0.902315
n49	Uric acid	Nucleosides核苷酸类	C5 H4 N4 O3	HMDB0000289	C00366	map04976 Bile secretion; map00230 Purine metabolism	Purine Metabolism	1	6.058	HILIC_NEG	168.028	168.028	0.704194	93.1	M	8.46893e+08	7.88573e+08	0.109025	1.06386	0.697996
n50	N3,N4-Dimethyl-L-arginine	Amino acids and Peptides氨基酸和多肽类	C8 H18 N4 O2	HMDB0003334				2	7.66	HILIC_POS	202.143	202.143	0.06	88.9	M	6.64758e+08	5.93776e+08	0.0385047	0.939874	0.494111
n51	Cilastatin	Amino acids and Peptides氨基酸和多肽类	C16 H26 N2 O5 S	HMDB0015535	C01675			2	5.636	C18_POS	358.156	358.156	-0.57	93.9	M	9.34823e+07	7.41749e+08	0.0327437	1.03765	0.305733
n52	SM(d18:1/16:0)	Sphingolipids鞘脂	C39 H79 N2 O6 P	HMDB0010169				2	14.25	C18_POS	702.567	702.568	-0.97	95.4	M	2.8926e+08	5.76934e+08	0.0767876	0.340598	0.051193
n55	Ornithine	Amino acids and Peptides氨基酸和多肽类	C5 H12 N2 O2	HMDB0000214	C01602		Urea Cycle; Spermidine and Spermine Biosynthesis; Arginine and Proline Metabolism	1	8.35	HILIC_POS	132.09	132.09	-2.46	96.5	M	8.07072e+08	4.68993e+08	0.0266723	1.46783	0.0899635
n56	PC(18:1(9Z)/16:0)	Glycerophosphocholines磷脂胆碱类	C42 H82 N O8 P	HMDB0008100			Phosphatidylcholine Biosynthesis PC; Phosphatidylethanolamine Biosynthesis PE	2	2.667	HILIC_POS	759.575	759.578	-3.75	94.3	M	8.41359e+08	7.57517e+08	0.186862	0.981742	0.717491
n57	3-Carboxy-4-methyl-5-propyl-2-furanpropionic acid	Fatty acids脂肪酸类	C12 H16 O5	HMDB0061112				2	1.64	HILIC_NEG	240.1	240.1	1.52	86.1	M	2.78075e+08	1.21875e+09	0.12679	0.155428	0.0287172
n58	N6,N6,N6-Trimethyl-L-lysine	Amino acids and Peptides氨基酸和多肽类	C9 H20 N2 O2	HMDB0001325	C03793	map00310 Lysine degradation	Carnitine Synthesis	1	8.283	HILIC_POS	188.152	188.152	-0.53	98.1	M	5.03527e+08	4.35085e+08	0.0453459	0.964443	0.581152
n59	Inosine	Nucleosides核苷酸类	C10 H12 N4 O5	HMDB0000195	C00294	map02010 ABC transporters; map00230 Purine metabolism	Purine Metabolism	1	3.809	HILIC_NEG	268.081	268.081	1.68691	94.8	M	5.50066e+07	7.28005e+08	0.0522949	0.301068	0.112713
n60	Citrulline	Amino acids and Peptides氨基酸和多肽类	C6 H13 N3 O3	HMDB0000904	C00327	map01230 Biosynthesis of amino acids; map00220 Arginine biosynthesis	Urea Cycle; Aspartate Metabolism; Arginine and Proline Metabolism	2	6.751	HILIC_POS	175.096	175.096	-0.34	96.4	M	5.76822e+08	4.67908e+08	0.0449001	1.67789	0.33885
n61	Cyanuric acid	Organic acids有机酸类	C3 H3 N3 O3	HMDB0041861	C06554			2	1.662	HILIC_NEG	129.018	129.017	1.3	87.8	M	5.0391e+08	3.73511e+08	0.383506	1.00167	0.259505
n64	2-Hydroxy-3-methylbutyric acid	Fatty acids脂肪酸类	C5 H10 O3	HMDB0000407				1	2.841	HILIC_NEG	118.063	118.063	0.260367	86.6	M	4.03252e+08	6.30625e+08	0.107703	0.982914	0.560553
n65	Citric acid	Organic acids有机酸类	C6 H8 O7	HMDB0000094	C00158	map01240 Biosynthesis of cofactors; map01210 2-Oxocarboxylic acid metabolism; map01230 Biosynthesis of amino acids; map01200 Carbon metabolism; map00630 Glyoxylate and dicarboxylate metabolism; map05230 Central carbon metabolism in cancer; map04742 Taste transduction; map00250 Alanine, aspartate and glutamate metabolism; map04922 Glucagon signaling pathway; map00020 Citrate cycle (TCA cycle)	Transfer of Acetyl Groups into Mitochondria; Warburg Effect; Citric Acid Cycle	1	8.443	HILIC_NEG	192.027	192.027	1.55	97	M	1.97634e+08	1.4909e+08	0.176316	1.32486	0.550878
n68	p-Cresol	Benzene苯环类	C7 H8 O	HMDB0001858	C01468	map04974 Protein digestion and absorption		1	0.552	HILIC_NEG	108.058	108.058	0.0839902	81.2	M	4.64252e+08	4.63337e+08	0.054089	0.96764	0.626959
n69	Proline betaine	Amino acids and Peptides氨基酸和多肽类	C7 H13 N O2	HMDB0004827	C10172			2	4.727	HILIC_POS	143.095	143.095	-0.91	96.8	M	2.55297e+08	7.10258e+08	0.0116794	0.292372	0.119265
n70	Tryptophan	Amino acids and Peptides氨基酸和多肽类	C11 H12 N2 O2	HMDB0000929	C00078	map01240 Biosynthesis of cofactors; map01210 2-Oxocarboxylic acid metabolism; map01230 Biosynthesis of amino acids; map00380 Tryptophan metabolism; map00970 Aminoacyl-tRNA biosynthesis; map00260 Glycine, serine and threonine metabolism; map04974 Protein digestion and absorption; map04726 Serotonergic synapse; map05230 Central carbon metabolism in cancer; map00400 Phenylalanine, tyrosine and trypt…	Tryptophan Metabolism	1	3.795	C18_POS	204.09	204.09	0.333135	98.7	M	4.49084e+08	3.29313e+08	0.0280833	1.26917	0.141062
n71	PC(18:0/18:1(9Z))	Glycerophosphocholines磷脂胆碱类	C44 H86 N O8 P	HMDB0008038			Phosphatidylethanolamine Biosynthesis PE; Phosphatidylcholine Biosynthesis PC	2	16.997	C18_POS	787.608	787.609	-1.4	84	M	1.10839e+08	2.00511e+08	0.0363318	0.371147	0.0311355
n72	Indoleacrylic acid	Indole吲哚类	C11 H9 N O2	HMDB0000734				1	3.729	C18_POS	187.063	187.063	0.160411	97.5	M	5.74201e+08	4.62412e+08	0.45927	1.45859	0.62041
n73	Epiandrosterone sulfate	steroids类固醇类	C19 H30 O5 S	HMDB0062657				2	0.739	HILIC_NEG	370.182	370.181	1.55	97.1	M	3.42786e+08	6.58586e+08	0.149508	0.610106	0.0541076
n74	Roxithromycin	Benzene苯环类	C41 H76 N2 O15	HMDB0014916	D01710			2	8.498	C18_POS	836.524	836.525	-0.6	84.1	M	180153	4.99253e+08	0.0407364	0.93578	0.352978
n75	Propionylcarnitine	Carnitine肉碱类	C10 H19 N O4	HMDB0000824	C03017		Oxidation of Branched-Chain Fatty Acids	2	4.904	HILIC_POS	217.131	217.131	-0.39	97.1	M	3.5396e+08	2.86806e+08	0.131879	1.42574	0.350906
n79	3-Hydroxybutyric acid	Amino acids and Peptides氨基酸和多肽类	C4 H8 O3	HMDB0000357	C01089	map00650 Butanoate metabolism; map04024 cAMP signaling pathway	Fatty Acid Biosynthesis	2	3.903	HILIC_NEG	104.047	104.047	0.62	96.5	M	1.46355e+08	6.82344e+08	0.0489079	0.225978	0.00104821
n81	Didodecyl thiobispropanoate	Organic acids有机酸类	C30 H58 O4 S	HMDB0040172				2	14.982	C18_POS	514.405	514.406	-0.84	94.1	M	1.06602e+08	2.08195e+08	0.0487039	0.436287	0.0540626
n82	Norepinephrine	Benzene苯环类	C8 H11 N O3	HMDB0000216	C00547	map00350 Tyrosine metabolism; map04080 Neuroactive ligand-receptor interaction; map04742 Taste transduction; map05207 Chemical carcinogenesis; map04024 cAMP signaling pathway; map04714 Thermogenesis; map04970 Salivary secretion; map04924 Renin secretion; map04270 Vascular smooth muscle contraction; map04923 Regulation of lipolysis in adipocytes; map04721 Synaptic vesicle cycle; map04540 Gap junct…	Tyrosine Metabolism; Catecholamine Biosynthesis	1	1.379	HILIC_POS	169.074	169.074	-0.685761	96.5	M	2.73572e+08	2.59525e+08	0.379803	1.03638	0.834163
n86	Isobutyryl-L-carnitine	Carnitine肉碱类	C11 H21 N O4	HMDB0000736				2	4.576	HILIC_POS	231.147	231.147	-0.76	97.5	M	2.98695e+08	1.74975e+08	0.0304251	1.00594	0.330127
n89	Ufiprazole	Xenobiotics外源物	C17 H19 N3 O2 S	HMDB0259389				2	6.966	C18_POS	329.12	329.12	-0.12	91.6	M	4.80599e+08	6.01755e+07	0.088729	5.37817	0.370251
n92	Cholesterol sulfate	steroids类固醇类	C27 H46 O4 S	HMDB0000653	C18043	map00140 Steroid hormone biosynthesis		2	0.569	HILIC_NEG	466.312	466.312	1.74	90.5	M	2.41195e+08	2.50417e+08	0.266038	1.27411	0.713584
n93	3-Hydroxymethylglutaric acid	Fatty acids脂肪酸类	C6 H10 O5	HMDB0000355	C03761			1	0.817	C18_NEG	162.053	162.053	-1.32425	88.2	M	2.77244e+08	2.07025e+08	0.104857	1.52869	0.219975
n95	Pseudouridine	Nucleosides核苷酸类	C9 H12 N2 O6	HMDB0000767	C02067	map00240 Pyrimidine metabolism		1	4.237	HILIC_NEG	244.07	244.07	1.37687	93.6	M	1.58746e+08	1.46652e+08	0.0988501	0.9547	0.854855
n97	Trehalose	Carbohydrates碳水化合物	C12 H22 O11	HMDB0000975	C01083	map02010 ABC transporters; map00500 Starch and sucrose metabolism	Trehalose Degradation	1	6.631	HILIC_NEG	342.117	342.116	2.58273	87.7	M	2.9685e+08	1.70965e+08	0.0613516	2.85564	0.132611
n98	PC(18:0/22:6(4Z,7Z,10Z,13Z,16Z,19Z))	Glycerophosphocholines磷脂胆碱类	C48 H84 N O8 P	HMDB0008057			Phosphatidylethanolamine Biosynthesis PE; Phosphatidylcholine Biosynthesis PC	2	15.369	C18_POS	833.592	833.593	-1.63	94.8	M	4.82062e+07	9.53806e+07	0.0690741	0.48262	0.0989535
n100	Glutamic acid	Amino acids and Peptides氨基酸和多肽类	C5 H9 N O4	HMDB0000148	C00217	map00470 D-Amino acid metabolism	Purine Metabolism; Amino Sugar Metabolism; Alanine Metabolism; Urea Cycle; Glycine and Serine Metabolism; Aspartate Metabolism; Folate Metabolism; Warburg Effect; Arginine and Proline Metabolism; Lysine Degradation; Cysteine Metabolism; Tryptophan Metabolism; Glutamate Metabolism; Propanoate Metabolism; Glutathione Metabolism; Malate-Aspartate Shuttle; Tyrosine Metabolism; Glucose-Alanine Cycle; …	1	0.802	C18_POS	147.053	147.053	-0.476517	94.4	M	3.22623e+08	3.04107e+08	0.0928465	1.05955	0.760928
n101	Omeprazole sulfone	Xenobiotics外源物	C17 H19 N3 O4 S	HMDB0014012				2	7.347	C18_POS	361.11	361.11	-0.15	95.3	M	3.27499e+08	1.34209e+08	0.0601713	1.69175	0.318866
n103	N1-Methyl-2-pyridone-5-carboxamide	Xenobiotics外源物	C7 H8 N2 O2	HMDB0004193	C05842	map00760 Nicotinate and nicotinamide metabolism	Nicotinate and Nicotinamide Metabolism	2	1.094	HILIC_POS	152.058	152.059	-0.81	94	M	4.41873e+07	1.79136e+08	0.408819	0.634133	0.46141
n104	1-Methylhistidine	Amino acids and Peptides氨基酸和多肽类	C7 H11 N3 O2	HMDB0000001	C01152	map00340 Histidine metabolism	Histidine Metabolism	2	6.661	HILIC_POS	169.085	169.085	-0.645816	93.6	M	1.47635e+08	1.40959e+08	0.104665	0.634428	0.750287
n105	Bilirubin	Vitamins and Cofactors维生素及辅酶	C33 H36 N4 O6	HMDB0000054	C00486	map00860 Porphyrin metabolism; map04976 Bile secretion	Porphyrin Metabolism	1	0.775	HILIC_POS	584.263	584.263	-0.53834	90.1	M	2.83863e+08	1.82127e+08	0.106922	1.65964	0.195929
n108	Uridine	Nucleosides核苷酸类	C9 H12 N2 O6	HMDB0000296	C00299	map02010 ABC transporters; map00240 Pyrimidine metabolism	Pyrimidine Metabolism	1	2.859	HILIC_NEG	244.07	244.07	1.65	95.6	M	2.94159e+08	3.23174e+08	0.0731783	0.604022	0.681478
n110	Levetiracetam	Amino acids and Peptides氨基酸和多肽类	C8 H14 N2 O2	HMDB0015333	C07841			2	4.015	C18_POS	170.106	170.106	-0.04	94.6	M	2.25506e+08	984590	0.0559968	1.56276	0.345546
n112	Pyroglutamic acid	Amino acids and Peptides氨基酸和多肽类	C5 H7 N O3	HMDB0000267	C02237	map00470 D-Amino acid metabolism	Glutathione Metabolism	1	0.797	C18_POS	129.043	129.043	-0.642191	91.2	M	2.18408e+08	2.16481e+08	0.20435	1.21945	0.700248
n113	N(6)-Methyllysine	Amino acids and Peptides氨基酸和多肽类	C7 H16 N2 O2	HMDB0002038	C02728			2	8.36	HILIC_POS	160.121	160.121	-0.87	92.7	M	1.60109e+08	1.58702e+08	0.0254541	0.988404	0.606893
n116	Hydroxyoctanoic acid	Fatty acids脂肪酸类	C8 H16 O3	HMDB0000711				1	1.203	HILIC_NEG	160.11	160.11	1.11901	90.8	M	2.7398e+08	3.15165e+07	0.0361851	1.02326	0.509955
n119	Arginine	Amino acids and Peptides氨基酸和多肽类	C6 H14 N4 O2	HMDB0000517	C00062	map02010 ABC transporters; map01230 Biosynthesis of amino acids; map00330 Arginine and proline metabolism; map00470 D-Amino acid metabolism; map00970 Aminoacyl-tRNA biosynthesis; map04974 Protein digestion and absorption; map05230 Central carbon metabolism in cancer; map05022 Pathways of neurodegeneration; map00220 Arginine biosynthesis; map05014 Amyotrophic lateral sclerosis; map05146 Amoebiasis…	Urea Cycle; Glycine and Serine Metabolism; Aspartate Metabolism; Arginine and Proline Metabolism	1	0.777	C18_POS	174.112	174.112	-0.32	98.6	M	2.20324e+08	2.53757e+08	0.238733	0.69118	0.723172
n121	Hexaethylene glycol	Organic compounds有机物类	C12 H26 O7	HMDB0061822				2	1.167	HILIC_POS	282.168	282.168	-1.09	91.2	M	3.00167e+08	1.40719e+07	0.0159184	1.16573	0.527856
n122	Phenol	Benzene苯环类	C6 H6 O	HMDB0000228	C15584		Sulfate/Sulfite Metabolism	1	0.554	HILIC_NEG	94.0419	94.0419	0.33	79.7	M	1.09331e+08	1.81437e+08	0.0491436	0.29962	0.123342
n123	2-Hydroxybutyric acid	Organic acids有机酸类	C4 H8 O3	HMDB0000008	C05984	map00640 Propanoate metabolism	Propanoate Metabolism	1	2.206	C18_NEG	104.047	104.047	-1.46805	85.3	M	9.79796e+07	1.76479e+08	0.232287	0.507289	0.255574
n124	Threonine	Amino acids and Peptides氨基酸和多肽类	C4 H9 N O3	HMDB0000167	C00820	map00470 D-Amino acid metabolism	Threonine and 2-Oxobutanoate Degradation	1	6.055	HILIC_NEG	119.058	119.058	0.68	97	M	1.88957e+08	1.25482e+08	0.113071	1.48256	0.203782
n125	Hippuric acid	Organic acids有机酸类	C9 H9 N O3	HMDB0000714	C01586			1	3.974	HILIC_NEG	179.058	179.058	1.38	92.8	M	8.71718e+07	1.23915e+08	0.104214	2.0434	0.904933
n126	Fluconazole	Benzene苯环类	C13 H12 F2 N6 O	HMDB0014342	D00322			2	5.787	C18_POS	306.104	306.104	-0.16	91.7	M	194026	2.40704e+08	0.0653251	1.05294	0.215303
n127	Ceftazidime	Xenobiotics外源物	C22 H22 N6 O7 S2	HMDB0014582	C06889			3	3.941	C18_POS	546.099	546.099	0.39	82	M	168674	256714	0.129897	0.753116	0.769362
n128	Tetradecylamine	Amines胺类	C14 H31 N	HMDB0258887				2	9.328	C18_POS	213.245	213.246	-0.78	90.4	M	1.99456e+08	2.31149e+08	0.103621	1.03649	0.592574
n131	1-Methylnicotinamide	Xenobiotics外源物	C7 H8 N2 O	HMDB0000699	C02918	map04976 Bile secretion; map00760 Nicotinate and nicotinamide metabolism	Nicotinate and Nicotinamide Metabolism	1	4.19	HILIC_POS	136.064	136.064	-0.3	93.8	M	5.57172e+07	1.24043e+08	0.0407488	1.16297	0.945924
n132	But-2-enoic acid	Fatty acids脂肪酸类	C4 H6 O2	HMDB0010720	C01771		Fatty Acid Biosynthesis	2	5.029	HILIC_NEG	86.0369	86.0368	1.11	85.2	M	1.34612e+08	1.06052e+08	0.367118	1.36892	0.263718
n136	Phenylalanylphenylalanine	Amino acids and Peptides氨基酸和多肽类	C18 H20 N2 O3	HMDB0013302				1	5.937	C18_POS	312.147	312.147	-0.0854642	94.3	M	1.57012e+08	1.54873e+08	0.0296949	1.46836	0.974406
n137	Glycocholic acid	Bile acids胆汁酸类	C26 H43 N O6	HMDB0000138	C01921	map04976 Bile secretion; map00120 Primary bile acid biosynthesis; map04979 Cholesterol metabolism	Bile Acid Biosynthesis	1	9.399	C18_POS	465.309	465.309	-0.839139	90.1	M	3.01875e+08	1.3471e+07	0.110789	5.58259	0.00911073
n139	2-Deoxyglucose	Fatty acids脂肪酸类	C6 H12 O5	HMDB0062477	C00586			1	0.867	C18_POS	164.068	164.068	-0.499588	91	M	7.22961e+07	8.79196e+07	0.02097	0.675784	0.641876
n140	Pyruvic acid	Organic acids有机酸类	C3 H4 O3	HMDB0000243	C00022	map01240 Biosynthesis of cofactors; map01210 2-Oxocarboxylic acid metabolism; map01230 Biosynthesis of amino acids; map01200 Carbon metabolism; map00350 Tyrosine metabolism; map00330 Arginine and proline metabolism; map00470 D-Amino acid metabolism; map00270 Cysteine and methionine metabolism; map00630 Glyoxylate and dicarboxylate metabolism; map00040 Pentose and glucuronate interconversions; map…	Amino Sugar Metabolism; Alanine Metabolism; Urea Cycle; Glycine and Serine Metabolism; Transfer of Acetyl Groups into Mitochondria; Pyruvaldehyde Degradation; Gluconeogenesis; Warburg Effect; Citric Acid Cycle; Cysteine Metabolism; Glutamate Metabolism; Pyruvate Metabolism; Glucose-Alanine Cycle; Ammonia Recycling; Glycolysis	1	3.231	HILIC_NEG	88.0161	88.016	0.36	77.9	M	1.60648e+08	7.24512e+07	0.196189	2.57243	0.00454288
n141	3-Methoxy-4-Hydroxyphenylglycol sulfate	Benzene苯环类	C9 H12 O7 S	HMDB0003332				2	1.2	HILIC_NEG	264.031	264.03	1.78	96.8	M	1.52556e+08	9.84334e+07	0.0320761	1.48962	0.964691
n142	PE(18:0/20:4(5Z,8Z,11Z,14Z))	Glycerophosphoethanolamines甘油磷酸乙醇胺类	C43 H78 N O8 P	HMDB0009003			Phosphatidylethanolamine Biosynthesis PE; Phosphatidylcholine Biosynthesis PC	2	2.734	HILIC_NEG	767.549	767.547	2.79	78.4	M	1.2877e+08	1.53352e+08	0.105889	0.853232	0.413387
n143	urapidil	Xenobiotics外源物	C20 H29 N5 O3	HMDB0259712				2	5.215	C18_POS	387.227	387.227	0.03	90.8	M	1.97362e+08	1.76936e+06	0.0939329	2.30721	0.281236
n146	Gluconolactone	Carbohydrates碳水化合物	C6 H10 O6	HMDB0000150	C00198	map01200 Carbon metabolism; map00030 Pentose phosphate pathway	Pentose Phosphate Pathway	1	0.836	C18_NEG	178.048	178.048	-0.68974	85.3	M	8.47773e+07	1.01309e+08	0.0923568	1.79885	0.826729
n147	PC(22:6(4Z,7Z,10Z,13Z,16Z,19Z)/18:0)	Glycerophosphocholines磷脂胆碱类	C48 H84 N O8 P	HMDB0008727			Phosphatidylethanolamine Biosynthesis PE; Phosphatidylcholine Biosynthesis PC	2	2.674	HILIC_POS	833.591	833.593	-2.55	93.8	M	2.19843e+08	1.86021e+08	0.00893008	1.10944	0.95707
n148	PC(P-18:0/20:4(5Z,8Z,11Z,14Z))	Glycerophosphocholines磷脂胆碱类	C46 H84 N O7 P	HMDB0011253				2	15.29	C18_POS	793.598	793.599	-1.24	94.7	M	3.26881e+07	5.01303e+07	0.0536642	0.653446	0.548532
n150	PC(16:0/20:5(5Z,8Z,11Z,14Z,17Z))	Glycerophosphocholines磷脂胆碱类	C44 H78 N O8 P	HMDB0007984	C00157	map00590 Arachidonic acid metabolism; map00564 Glycerophospholipid metabolism; map00592 alpha-Linolenic acid metabolism; map00591 Linoleic acid metabolism; map04723 Retrograde endocannabinoid signaling; map05231 Choline metabolism in cancer	Phosphatidylcholine Biosynthesis PC; Phosphatidylethanolamine Biosynthesis PE	2	13.876	C18_POS	779.545	779.547	-1.3	87.6	M	3.27233e+07	3.18561e+07	0.00595112	0.588588	0.303811
n151	1-O-Hexadecyl-2-arachidonoyl-sn-glycero-3-phosphocholine	Glycerophosphocholines磷脂胆碱类	C44 H82 N O7 P	HMDB0243975				3	15.168	C18_POS	767.582	767.583	-1.13	89.5	M	2.74566e+07	6.76428e+07	0.194696	0.411564	0.113091
n154	Phenylacetylglutamine	Amino acids and Peptides氨基酸和多肽类	C13 H16 N2 O4	HMDB0006344	C04148	map00360 Phenylalanine metabolism	Phenylacetate Metabolism	1	4.343	HILIC_NEG	264.111	264.111	1.55041	97.5	M	1.09843e+08	8.64054e+07	0.386972	1.89098	0.742308
n155	MG(18:1(9Z)/0:0/0:0)	Glycerolipids甘油酯类	C21 H40 O4	HMDB0011567				1	11.559	C18_POS	356.292	356.293	-0.635514	91.2	M	4.54547e+07	1.2035e+08	0.421957	0.165511	0.00210477
n156	Methylsuccinic acid	Fatty acids脂肪酸类	C5 H8 O4	HMDB0001844	C08645			1	1.754	HILIC_NEG	132.042	132.042	0.5	87.1	M	8.41622e+07	1.0315e+08	0.287947	0.964232	0.708828
n157	PC(O-18:1(9Z)/16:0)	Glycerophosphocholines磷脂胆碱类	C42 H84 N O7 P	HMDB0013426	C13894			2	2.726	HILIC_POS	745.598	745.599	-0.71	92.8	M	1.10075e+08	1.43692e+08	0.142257	0.995762	0.971407
n160	beta-Muricholic Acid	Bile acids胆汁酸类	C24 H40 O5	HMDB0000364	C17727			3	9.93	C18_POS	408.287	408.288	-0.955432	84.8	M	2.39327e+08	3.37059e+06	0.0959265	8.5824	0.0131422
n164	LysoPC(14:0/0:0)	Glycerophosphocholines磷脂胆碱类	C22 H46 N O7 P	HMDB0010379			Arachidonic Acid Metabolism	2	10.72	C18_POS	467.301	467.301	-0.43	95.4	M	2.04157e+08	6.30707e+07	0.0217977	2.36874	0.0200092
n167	Monoethylhexyl phthalic acid	Benzene苯环类	C16 H22 O4	HMDB0013248				3	10.099	C18_POS	278.152	278.152	-0.61	93	M	1.12403e+08	1.04981e+08	0.0497907	1.09782	0.762797
n170	Metoprolol acid	Organic acids有机酸类	C14 H21 N O4	HMDB0254682				2	5.548	HILIC_POS	267.147	267.147	-0.26	93.2	M	6.66535e+07	6.97985e+07	0.0201284	1.86769	0.351258
n171	Decanoylcarnitine	Carnitine肉碱类	C17 H33 N O4	HMDB0000651	C03299			2	8.714	C18_POS	315.241	315.241	-0.45	95.5	M	8.78939e+07	9.96305e+07	0.0599521	0.879241	0.950125
n174	Glutamylserine	Amino acids and Peptides氨基酸和多肽类	C8 H14 N2 O6	HMDB0028828				2	7.718	HILIC_POS	234.085	234.085	-0.67	79.7	M	8.96569e+07	6.51082e+07	0.0385538	1.58316	0.606481
n177	SM(d18:1/18:1(9Z))	Sphingolipids鞘脂	C41 H81 N2 O6 P	HMDB0012101				2	0.892	HILIC_POS	728.582	728.583	-1.02	95.4	M	8.68684e+07	1.0769e+08	0.0970889	0.914018	0.470459
n179	3-Methylglutaconic acid	Fatty acids脂肪酸类	C6 H8 O4	HMDB0000522				1	0.822	C18_POS	144.042	144.042	-0.692393	89.7	M	1.18961e+08	1.02823e+08	0.183508	1.46977	0.351584
n181	Cholic acid	Bile acids胆汁酸类	C24 H40 O5	HMDB0000619	C00695	map04976 Bile secretion; map00120 Primary bile acid biosynthesis	Bile Acid Biosynthesis	1	2.037	HILIC_NEG	408.288	408.288	2.03797	92.5	M	1.07657e+08	3.26488e+06	0.188812	5.69673	0.0150763
n183	1-Methyladenosine	Nucleosides核苷酸类	C11 H15 N5 O4	HMDB0003331	C02494			1	5.021	HILIC_POS	281.112	281.112	-0.45	95	M	7.51948e+07	6.98599e+07	0.227784	0.958354	0.747648
n184	4-Hydroxybenzoic acid	Organic acids有机酸类	C7 H6 O3	HMDB0000500	C00156	map01240 Biosynthesis of cofactors; map00130 Ubiquinone and other terpenoid-quinone biosynthesis; map00790 Folate biosynthesis	Ubiquinone Biosynthesis	1	1.097	HILIC_NEG	138.032	138.032	0.889801	96.4	M	6.06498e+06	6.7667e+07	0.0189496	0.430517	0.128426
n185	Taurochenodesoxycholic acid	Bile acids胆汁酸类	C26 H45 N O6 S	HMDB0000951	C05465	map04976 Bile secretion; map00120 Primary bile acid biosynthesis; map04979 Cholesterol metabolism	Bile Acid Biosynthesis	1	1.386	HILIC_NEG	499.298	499.297	1.95	85.2	M	7.50748e+07	2.16507e+07	0.465483	3.67602	0.558455
n186	Succinic acid	Organic acids有机酸类	C4 H6 O4	HMDB0000254	C00042	map01200 Carbon metabolism; map00350 Tyrosine metabolism; map00630 Glyoxylate and dicarboxylate metabolism; map00760 Nicotinate and nicotinamide metabolism; map00310 Lysine degradation; map00360 Phenylalanine metabolism; map00650 Butanoate metabolism; map00640 Propanoate metabolism; map05230 Central carbon metabolism in cancer; map00920 Sulfur metabolism; map00620 Pyruvate metabolism; map00250 Al…	Carnitine Synthesis; Warburg Effect; Arginine and Proline Metabolism; Citric Acid Cycle; Glutamate Metabolism; Mitochondrial Electron Transport Chain; Ketone Body Metabolism; Oxidation of Branched-Chain Fatty Acids; Phytanic Acid Peroxisomal Oxidation; Butyrate Metabolism; Valine, Leucine, and Isoleucine Degradation	1	2.343	HILIC_NEG	118.027	118.027	0.682317	84.2	M	1.14849e+08	4.74172e+07	0.0807266	4.44503	0.21454
n187	SM(d18:1/18:0)	Sphingolipids鞘脂	C41 H83 N2 O6 P	HMDB0001348	C00550	map00600 Sphingolipid metabolism; map04071 Sphingolipid signaling pathway; map04217 Necroptosis	Sphingolipid Metabolism	1	15.394	C18_POS	730.598	730.599	-0.78384	97.4	M	2.78498e+07	5.11984e+07	0.0182286	0.407141	0.0824417
n188	(R)-3-hydroxybutyrylcarnitine	Carnitine肉碱类	C11 H21 N O5	HMDB0062735				2	5.503	HILIC_POS	247.142	247.142	-0.23	96.5	M	3.42925e+07	9.03246e+07	0.0142847	0.206812	0.131937
n190	Glyceryl monolinoleate	Fatty acids脂肪酸类	C21 H38 O4	HMDB0242115				2	11.29	C18_POS	354.277	354.277	-0.68	91.2	M	6.49959e+07	1.71947e+08	0.338649	0.212211	0.00258522
n191	Triethanolamine	Amines胺类	C6 H15 N O3	HMDB0032538	C06771	map00564 Glycerophospholipid metabolism		2	3.122	HILIC_POS	149.105	149.105	-1.22	95	M	1.00475e+08	1.00011e+08	0.301074	1.25421	0.865056
n192	Butyrylcarnitine	Carnitine肉碱类	C11 H21 N O4	HMDB0002013	C02862			2	3.196	C18_POS	231.147	231.147	0.17	97.1	M	7.10052e+07	4.84671e+07	0.17404	1.10774	0.303724
n193	Ceftriaxone	Carbohydrates碳水化合物	C18 H18 N8 O7 S3	HMDB0015343	C06683			2	6.48	HILIC_POS	554.046	554.046	-0.69	84.3	M	1.41602e+08	1.82571e+07	0.0961403	1.01568	0.864994
n194	Eicosapentaenoic acid	Fatty acids脂肪酸类	C20 H30 O2	HMDB0001999	C06428	map01040 Biosynthesis of unsaturated fatty acids	Alpha Linolenic Acid and Linoleic Acid Metabolism	1	10.582	C18_POS	302.224	302.225	-0.36403	93.1	M	1.15305e+08	4.39201e+07	0.302379	1.06383	0.67737
n195	2-Hydroxycinnamic acid	Organic acids有机酸类	C9 H8 O3	HMDB0002641	C01772	map00360 Phenylalanine metabolism		1	1.451	C18_POS	164.047	164.047	0.0700596	86.6	M	7.82129e+07	6.49717e+07	0.0707237	1.35901	0.191425
n197	2,2,6,6-Tetramethylpiperidin-1-ol	Organic compounds有机物类	C9 H19 N O	HMDB0245345				2	8.425	C18_POS	157.147	157.147	-0.58	86.3	M	9.75748e+07	9.70871e+07	0.072394	1.05588	0.952476
n200	3,4-Dimethylbenzaldehyde	Benzene苯环类	C9 H10 O	HMDB0032142				2	0.705	HILIC_POS	134.073	134.073	-1.92	92.2	M	9.40538e+07	8.38786e+07	0.0734557	1.16284	0.51257
n201	2-Hydroxypropyl methacrylamide	Organic compounds有机物类	C7 H13 N O2	HMDB0245163				2	4.909	HILIC_POS	143.095	143.095	-0.68	92.9	M	5.50587e+07	3.72919e+07	0.0291518	0.517482	0.749012
n203	PC(O-16:0/20:5(5Z,8Z,11Z,14Z,17Z))	Glycerophosphocholines磷脂胆碱类	C44 H80 N O7 P	HMDB0039528				2	14.92	C18_POS	765.566	765.567	-1.38	83.8	M	1.59767e+07	3.42937e+07	0.0309665	0.404296	0.141887
n204	Glutarylcarnitine	Carnitine肉碱类	C12 H21 N O6	HMDB0013130				2	7.222	HILIC_POS	275.137	275.137	-0.03	96.5	M	7.24464e+07	3.22534e+07	0.0308999	0.861262	0.735769
n205	Midazolam	Xenobiotics外源物	C18 H13 Cl F N3	HMDB0014821	C07524			2	7.079	C18_POS	325.078	325.078	0.2	90.1	M	5.74141e+07	6.57913e+07	0.0716288	0.001126	0.00356491
n206	Oleoylcarnitine	Carnitine肉碱类	C25 H47 N O4	HMDB0005065				2	0.877	HILIC_POS	425.35	425.351	-0.62	85.6	M	4.41433e+07	4.72845e+07	0.145177	0.824126	0.89475
n208	LysoPC(P-16:0/0:0)	Glycerophosphocholines磷脂胆碱类	C24 H50 N O6 P	HMDB0010407				2	2.484	HILIC_POS	479.337	479.338	-0.77	91.8	M	2.11256e+07	3.77093e+07	0.219543	0.825568	0.849455
n210	Clopidogrel carboxylic acid	Amino acids and Peptides氨基酸和多肽类	C15 H14 Cl N O2 S	HMDB0250357				2	2.237	HILIC_POS	307.043	307.043	-0.81	93.2	M	6.29168e+07	524870	0.270812	1.04282	0.199449
n212	Ethoxyacetic acid	Organic acids有机酸类	C4 H8 O3	HMDB0031212				2	2.917	HILIC_NEG	104.047	104.047	0.96	83.1	M	9.90696e+07	6.77627e+07	0.0438507	2.12721	0.0948989
n213	Allopurinol	Nucleosides核苷酸类	C5 H4 N4 O	HMDB0014581				1	1.223	C18_POS	136.039	136.039	0.00347579	92	M	4.21943e+07	8.16836e+07	0.183325	0.540114	0.26374
n216	MG(16:0/0:0/0:0)	Glycerolipids甘油酯类	C19 H38 O4	HMDB0011564				2	11.488	C18_POS	330.277	330.277	-0.649942	91.5	M	3.6405e+07	5.61687e+07	0.476768	0.531172	0.0253272
n217	Theophylline	Nucleosides核苷酸类	C7 H8 N4 O2	HMDB0001889	C07130	map00232 Caffeine metabolism	Caffeine Metabolism	1	4.016	C18_POS	180.065	180.065	0.282557	95.4	M	5.17236e+06	8.37759e+07	0.0252546	0.642642	0.309922
n218	Asparagine	Amino acids and Peptides氨基酸和多肽类	C4 H8 N2 O3	HMDB0000168	C16438		Aspartate Metabolism; Ammonia Recycling	1	6.579	HILIC_NEG	132.053	132.053	-1.46	90.4	M	9.50721e+07	7.62435e+07	0.157125	1.28367	0.376363
n219	LysoPC(17:0/0:0)	Glycerophosphocholines磷脂胆碱类	C25 H52 N O7 P	HMDB0012108	C04230	map00564 Glycerophospholipid metabolism; map05231 Choline metabolism in cancer		2	2.916	HILIC_POS	509.348	509.348	-0.33	93.9	M	3.83603e+07	3.73087e+07	0.0413596	0.651437	0.821944
n220	Pentaethylene glycol	Organic compounds有机物类	C10 H22 O6	HMDB0256256				2	1.129	HILIC_POS	238.141	238.142	-1.25	96.1	M	1.09145e+08	7.72704e+06	0.0372543	0.947416	0.537715
n226	Aminoethoxyacetic acid	Amino acids and Peptides氨基酸和多肽类	C4 H9 N O3	HMDB0060587				2	0.806	C18_POS	119.058	119.058	-3.15	76	M	7.89749e+07	6.34693e+07	0.208618	1.57368	0.541479
n228	Guanidinosuccinic acid	Amino acids and Peptides氨基酸和多肽类	C5 H9 N3 O4	HMDB0003157	C03139			1	7.318	HILIC_POS	175.059	175.059	-0.27	91.7	M	3.64889e+07	3.3289e+07	0.0265926	0.908766	0.875812
n229	Xanthine	Nucleosides核苷酸类	C5 H4 N4 O2	HMDB0000292	C00385	map00230 Purine metabolism; map00232 Caffeine metabolism	Purine Metabolism	1	3.481	HILIC_NEG	152.034	152.033	1.0297	91.5	M	6.05486e+07	8.37836e+07	0.0479949	0.540645	0.369649
n230	O-Adipoylcarnitine	Carnitine肉碱类	C13 H23 N O6	HMDB0061677				2	7.104	HILIC_POS	289.152	289.153	-0.29	96.8	M	3.00445e+07	4.18904e+07	0.00185588	1.16439	0.846685
n232	3-Methylxanthine	Nucleosides核苷酸类	C6 H6 N4 O2	HMDB0001886	C16357	map00232 Caffeine metabolism		1	1.779	HILIC_NEG	166.049	166.049	1.11	90.6	M	3.65472e+06	9.13652e+07	0.0987215	0.71489	0.106983
n234	Indole-3-lactic acid	Indole吲哚类	C11 H11 N O3	HMDB0000671	C02043			2	2.891	HILIC_NEG	205.074	205.074	1.12	92.7	M	5.83494e+07	4.8831e+07	0.218923	1.20581	0.992763
n238	Pi-Methylimidazoleacetic acid	Organic acids有机酸类	C6 H8 N2 O2	HMDB0004988				2	0.918	C18_POS	140.058	140.059	-0.76	95.8	M	3.63689e+07	3.43763e+07	0.300571	1.17241	0.705876
n239	Etofylline	Nucleosides核苷酸类	C9 H12 N4 O3	HMDB0252111				2	4.236	C18_POS	224.091	224.091	0.29	94.7	M	4.06745e+07	1.68307e+07	0.0539219	1.14523	0.845372
n241	Caffeine	Nucleosides核苷酸类	C8 H10 N4 O2	HMDB0001847	C07481	map00232 Caffeine metabolism	Caffeine Metabolism	1	4.613	C18_POS	194.08	194.08	0.334475	98.5	M	3.223e+07	3.66076e+07	0.0358011	0.898035	0.724375
n242	Albiflorin	Lipids脂质	C23 H28 O11	HMDB0248116	C17457			2	1.238	HILIC_NEG	480.164	480.163	2.34	76	M	3.21358e+06	4.35413e+07	0.106992	0.990215	0.324379
n243	LysoPC(15:0/0:0)	Glycerophosphocholines磷脂胆碱类	C23 H48 N O7 P	HMDB0010381	C04230	map00564 Glycerophospholipid metabolism; map05231 Choline metabolism in cancer		2	3.256	HILIC_POS	481.317	481.317	-0.01	91.8	M	7.8337e+07	4.64272e+07	0.016173	0.795029	0.935886
n244	2-Aminonicotinic acid	Organic acids有机酸类	C6 H6 N2 O2	HMDB0061680				2	1.892	HILIC_POS	138.043	138.043	-1.93	89.9	M	3.73986e+07	5.12788e+07	0.0330753	0.708296	0.0888963
n245	Cortisol	steroids类固醇类	C21 H30 O5	HMDB0000063	C00735	map00140 Steroid hormone biosynthesis; map04976 Bile secretion; map04080 Neuroactive ligand-receptor interaction; map05200 Pathways in cancer; map04934 Cushing syndrome; map04927 Cortisol synthesis and secretion; map05215 Prostate cancer; map04960 Aldosterone-regulated sodium reabsorption	Steroidogenesis	1	7.751	C18_POS	362.209	362.209	-0.69593	86.7	M	4.55448e+07	5.11463e+07	0.0454601	1.46675	0.619722
n248	Traumatic acid	Fatty acids脂肪酸类	C12 H20 O4	HMDB0000933	C16308	map00592 alpha-Linolenic acid metabolism		2	1.063	HILIC_NEG	228.137	228.136	1.84	86	M	8.43312e+07	556663	0.0948325	1.08224	0.378806
n249	Arabinonic acid	Carbohydrates碳水化合物	C5 H10 O6	HMDB0000539	C00878	map00053 Ascorbate and aldarate metabolism		2	6.501	HILIC_NEG	166.048	166.048	1.06	89.7	M	3.5918e+07	3.41315e+07	0.122833	1.15427	0.771448
n250	Lincomycin	Amino acids and Peptides氨基酸和多肽类	C18 H34 N2 O6 S	HMDB0015564	C06812			2	1.764	HILIC_POS	406.214	406.214	-0.07	92.7	M	205690	7.39419e+07	0.0450012	1.02443	0.211827
n251	N-Methyl-D-aspartic acid	Amino acids and Peptides氨基酸和多肽类	C5 H9 N O4	HMDB0002393	C12269			1	0.942	C18_POS	147.053	147.053	-0.874518	76	M	5.91299e+07	6.25098e+07	0.198046	1.44163	0.839932
n252	Pectin	Xenobiotics外源物	C5 H10 O5	HMDB0003402	C08348			2	0.876	C18_NEG	150.053	150.053	-1.54369	77.4	M	3.69816e+07	4.10368e+07	0.018474	0.926926	0.400365
n254	(S)-3-Hydroxybutyric acid	Organic acids有机酸类	C4 H8 O3	HMDB0000442	C03197			1	1.027	C18_NEG	104.047	104.047	-1.43096	92.1	M	3.05924e+07	9.78874e+07	0.13736	0.24931	0.1103
n255	Linoleyl carnitine	Carnitine肉碱类	C25 H45 N O4	HMDB0006469				2	0.889	HILIC_POS	423.335	423.335	-0.78	91.4	M	2.78512e+07	2.91047e+07	0.0188104	0.618829	0.840411
n256	N-Phenylacetylglutamine	Amino acids and Peptides氨基酸和多肽类	C13 H16 N2 O4	HMDB0006344	C04148	map00360 Phenylalanine metabolism	Phenylacetate Metabolism	2	4.575	C18_NEG	264.111	264.111	-0.253145	96.2	M	4.146e+07	4.1185e+07	0.0134496	2.24248	0.904151
n257	4-Oxoproline	Amino acids and Peptides氨基酸和多肽类	C5 H7 N O3	HMDB0246561	C01877	map00330 Arginine and proline metabolism		2	6.472	HILIC_NEG	129.043	129.043	1.1	84	M	4.07714e+07	4.05306e+07	0.0530135	1.21683	0.727935
n258	PC(O-16:0/20:3(8Z,11Z,14Z))	Glycerophosphocholines磷脂胆碱类	C44 H84 N O7 P	HMDB0039527				2	2.716	HILIC_POS	769.596	769.599	-3.74	91.6	M	4.73776e+07	4.20769e+07	0.255318	1.65926	0.226243
n259	1-O-Hexadecyl-sn-glycero-3-phosphocholine	Glycerophosphocholines磷脂胆碱类	C24 H52 N O6 P	HMDB0243890	C13903			2	3.234	HILIC_POS	481.353	481.353	-1.13	90	M	4.68376e+07	4.92371e+07	0.0128236	1.51978	0.440017
n260	3-Amino-2-piperidone	Amino acids and Peptides氨基酸和多肽类	C5 H10 N2 O	HMDB0000323				1	0.716	C18_POS	114.079	114.079	-1.04451	87.4	M	4.4317e+07	3.91966e+07	0.120011	0.904463	0.562414
n263	1-O-Hexyl-2,3,5-trimethylhydroquinone	Organic compounds有机物类	C15 H24 O2	HMDB0253220				3	9.243	C18_POS	236.177	236.178	-0.64	86	M	3.69209e+07	3.77895e+07	0.0698188	0.852918	0.686878
n264	MG(18:0/0:0/0:0)	Glycerolipids甘油酯类	C21 H42 O4	HMDB0011131				2	11.918	C18_POS	358.308	358.308	-0.64995	93.3	M	2.69167e+07	3.04864e+07	0.399721	0.885755	0.514814
n265	PC(O-16:0/22:6(4Z,7Z,10Z,13Z,16Z,19Z))	Glycerophosphocholines磷脂胆碱类	C46 H82 N O7 P	HMDB0013409				2	2.661	HILIC_POS	791.581	791.583	-2.08	84.8	M	3.76381e+07	4.948e+07	0.314733	1.05474	0.835773
n267	Methylimidazoleacetic acid	Organic acids有机酸类	C6 H8 N2 O2	HMDB0002820	C05828	map00340 Histidine metabolism	Histidine Metabolism	2	5.464	HILIC_POS	140.059	140.059	-0.2	83.1	M	2.88416e+07	1.97087e+07	0.263879	2.41178	0.393946
n269	Tromethamine	Amines胺类	C4 H11 N O3	HMDB0240288	C07182			2	5.004	HILIC_POS	121.074	121.074	-3.06	89.5	M	3.5705e+07	3.89742e+07	0.181132	0.925209	0.728885
n271	Niacinamide	Xenobiotics外源物	C6 H6 N2 O	HMDB0001406	C00153	map01240 Biosynthesis of cofactors; map00760 Nicotinate and nicotinamide metabolism; map04977 Vitamin digestion and absorption	Nicotinate and Nicotinamide Metabolism	1	0.958	C18_POS	122.048	122.048	-3.38249	76.9	M	4.33652e+07	4.50125e+07	0.165918	1.2198	0.890158
n272	3Alpha-hydroxy-7-oxo-5beta-cholanic acid	Bile acids胆汁酸类	C24 H38 O4	HMDB0246682				1	9.929	C18_POS	390.277	390.277	-1.12034	79.7	M	6.97042e+07	2.35286e+06	0.131259	4.02237	0.0362391
n273	Antipyrine	Organic compounds有机物类	C11 H12 N2 O	HMDB0015503	C13244			2	5.321	C18_POS	188.095	188.095	0.05	91.8	M	4.00533e+07	74136.1	0.111391	3.26137	0.067106
n277	N-acetylgalactosamine 4-sulphate	Carbohydrates碳水化合物	C8 H15 N O9 S	HMDB0000781	C16265			2	3.798	HILIC_NEG	301.047	301.047	1.8	90.9	M	2.79886e+07	2.47097e+07	0.284465	1.05238	0.944349
n278	4-Coumaric acid	Organic acids有机酸类	C9 H8 O3	HMDB0002035	C00811	map00350 Tyrosine metabolism; map00130 Ubiquinone and other terpenoid-quinone biosynthesis		2	5.35	HILIC_POS	164.047	164.047	-0.59	90.6	M	3.5338e+07	2.89494e+07	0.0428336	1.19376	0.258518
n279	Raffinose	Carbohydrates碳水化合物	C18 H32 O16	HMDB0003213	C00492	map02010 ABC transporters; map00052 Galactose metabolism	Galactose Metabolism	1	7.68	HILIC_NEG	504.17	504.169	2.81116	88.8	M	2.90827e+07	1.44935e+07	0.0487538	1.24418	0.277398
n280	Valylarginine	Amino acids and Peptides氨基酸和多肽类	C11 H23 N5 O3	HMDB0029121				2	6.276	HILIC_POS	273.18	273.18	-0.25	93.8	M	1.22418e+07	3.66644e+07	0.112159	0.586257	0.450985
n281	PE(18:0/22:6(4Z,7Z,10Z,13Z,16Z,19Z))	Glycerophosphoethanolamines甘油磷酸乙醇胺类	C45 H78 N O8 P	HMDB0009012			Phosphatidylethanolamine Biosynthesis PE; Phosphatidylcholine Biosynthesis PC	2	2.715	HILIC_NEG	791.548	791.547	2.39	75.3	M	5.37042e+07	4.72118e+07	0.157508	0.559977	0.601023
n283	Mycophenolic acid glucuronide	Carbohydrates碳水化合物	C23 H28 O12	HMDB0060634				2	6.875	C18_NEG	496.158	496.158	-0.15	93.5	M	7.35292e+07	66335.4	0.0273213	0.847716	0.502766
n284	LysoPC(P-18:0/0:0)	Glycerophosphocholines磷脂胆碱类	C26 H54 N O6 P	HMDB0013122	C04230	map00564 Glycerophospholipid metabolism; map05231 Choline metabolism in cancer		2	11.51	C18_POS	507.369	507.369	-0.2	91	M	5.69793e+07	3.69486e+07	0.0643096	1.48084	0.118669
n285	PE(16:0/18:2(9Z,12Z))	Glycerophosphoethanolamines甘油磷酸乙醇胺类	C39 H74 N O8 P	HMDB0008928			Phosphatidylcholine Biosynthesis PC; Phosphatidylethanolamine Biosynthesis PE	2	14.647	C18_POS	715.515	715.515	-0.71	90.1	M	5.80699e+06	1.27828e+07	0.0580958	0.229403	0.0689102
n288	LysoPE(16:0/0:0)	Glycerophosphoethanolamines甘油磷酸乙醇胺类	C21 H44 N O7 P	HMDB0011503			Phospholipid Biosynthesis	2	3.25	HILIC_NEG	453.287	453.286	2.22	89.9	M	3.01297e+07	2.86727e+07	0.103207	0.664127	0.793099
n289	TRIS(3-CHLOROPROPYL)PHOSPHATE	Organic compounds有机物类	C9 H18 Cl3 O4 P	HMDB0259277				2	8.858	C18_POS	326.001	326.001	-0.6	88.6	M	3.90149e+07	3.87459e+07	0.00248698	0.902014	0.918858
n290	N-Acetyltryptophan	Amino acids and Peptides氨基酸和多肽类	C13 H14 N2 O3	HMDB0013713				3	3.778	HILIC_POS	246.101	246.1	1.69268	90.3	M	9.05342e+06	3.34896e+07	0.0417719	1.15266	0.44405
n291	3-Hydroxyisovaleric acid	Fatty acids脂肪酸类	C5 H10 O3	HMDB0000754	C20827	map00280 Valine, leucine and isoleucine degradation		1	2.177	HILIC_NEG	118.063	118.063	0.0646067	88.7	M	3.64846e+07	3.05578e+07	0.112524	1.11187	0.747895
n292	PI(18:0/20:4(5Z,8Z,11Z,14Z))	Lipids脂质	C47 H83 O13 P	HMDB0009815				2	3.767	HILIC_NEG	886.559	886.557	2.52	83	M	3.09991e+07	4.06681e+07	0.0844947	0.959687	0.64325
n294	Propofol	Benzene苯环类	C12 H18 O	HMDB0014956	C07523			2	8.621	C18_NEG	178.135	178.136	-2.15	76.6	M	8.24857e+06	3.84155e+07	0.0703413	0.003163	0.00827628
n297	Isoferulic acid	Organic acids有机酸类	C10 H10 O4	HMDB0000955	C10470			2	1.845	HILIC_NEG	194.058	194.058	0.8	94.3	M	6.95664e+07	4.89909e+06	0.0347062	1.43352	0.672941
n298	Choline	Microbial metabolites微生物相关代谢物	C5 H13 N O	HMDB0000097	C00114	map02010 ABC transporters; map04976 Bile secretion; map00564 Glycerophospholipid metabolism; map00260 Glycine, serine and threonine metabolism; map04725 Cholinergic synapse; map05231 Choline metabolism in cancer	Phosphatidylcholine Biosynthesis PC; Phosphatidylethanolamine Biosynthesis PE; Phosphatidylcholine Biosynthesis; Methionine Metabolism; Phospholipid Biosynthesis; Phosphatidylethanolamine Biosynthesis; Betaine Metabolism	1	6.546	HILIC_POS	103.099	103.1	-6.28	94.8	M	3.00137e+07	2.13029e+07	0.0219837	1.26036	0.631109
n299	Pregnenolone sulfate	steroids类固醇类	C21 H32 O5 S	HMDB0000774	C18044	map00140 Steroid hormone biosynthesis		2	0.651	HILIC_NEG	396.198	396.197	1.61	88.9	M	2.8241e+07	4.13109e+07	0.0695611	0.851298	0.135134
n300	Methionine sulfoxide	Amino acids and Peptides氨基酸和多肽类	C5 H11 N O3 S	HMDB0002005	C02989	map00270 Cysteine and methionine metabolism	Methionine Metabolism	2	6.423	HILIC_POS	165.046	165.046	-0.44	84.8	M	2.85664e+07	2.10638e+07	0.0444542	1.61819	0.173391
n301	5S,6S-epoxy-15R-hydroxy-ETE	Organic compounds有机物类	C9 H20 O5	HMDB0062236				2	4.201	C18_POS	208.131	208.131	-0.16	79.6	M	3.68552e+07	3.96083e+07	0.257486	0.865882	0.595592
n303	Oleamide	Fatty acids脂肪酸类	C18 H35 N O	HMDB0002117	C19670			1	11.455	C18_POS	281.272	281.272	-0.835225	89.3	M	3.13578e+07	3.72444e+07	0.392322	0.837774	0.396789
n304	(2R,3R,4S,5R)-2-Amino-3,4,5,6-tetrahydroxyhexanal	Carbohydrates碳水化合物	C6 H13 N O5	HMDB0242589				2	5.025	HILIC_POS	179.079	179.079	-0.57	82.6	M	3.51114e+07	2.5303e+07	0.142625	2.62345	0.415217
n309	Glutaminylglutamic acid	Amino acids and Peptides氨基酸和多肽类	C10 H17 N3 O6	HMDB0028796				2	7.742	HILIC_NEG	275.112	275.112	2.05	84.2	M	3.39216e+07	2.15823e+07	0.0415384	1.35742	0.578927
n310	O-Palmitoylcarnitine	Carnitine肉碱类	C23 H45 N O4	HMDB0240783	C02990	map01212 Fatty acid metabolism; map00071 Fatty acid degradation		2	0.897	HILIC_POS	399.335	399.335	-0.61	90.6	M	1.17166e+07	2.22492e+07	0.0180296	0.225725	0.312426
n311	Hexanoylcarnitine	Carnitine肉碱类	C13 H25 N O4	HMDB0000756				2	5.537	C18_POS	259.178	259.178	0.16	97.8	M	2.17201e+07	3.37724e+07	0.0478495	0.631592	0.331558
n312	5-Hydroxyindole	Indole吲哚类	C8 H7 N O	HMDB0059805				1	4.108	C18_POS	133.053	133.053	-0.501564	92.3	M	3.09524e+07	1.86285e+07	0.062092	5.04071	0.250176
n314	N-Acetyl-L-alanine	Amino acids and Peptides氨基酸和多肽类	C5 H9 N O3	HMDB0000766	C01073	map00410 beta-Alanine metabolism		1	0.922	C18_POS	131.058	131.058	-1.95619	82.6	M	3.41623e+07	2.51025e+07	0.322871	1.31302	0.249345
n315	gamma-Aminobutyric acid	Amino acids and Peptides氨基酸和多肽类	C4 H9 N O2	HMDB0000112	C00334	map00330 Arginine and proline metabolism; map00760 Nicotinate and nicotinamide metabolism; map04080 Neuroactive ligand-receptor interaction; map00650 Butanoate metabolism; map04742 Taste transduction; map00410 beta-Alanine metabolism; map00250 Alanine, aspartate and glutamate metabolism; map04024 cAMP signaling pathway; map04723 Retrograde endocannabinoid signaling; map04721 Synaptic vesicle cycl…	Glutamate Metabolism	1	0.858	C18_POS	103.063	103.063	-5.84997	87.1	M	3.11887e+07	2.9687e+07	0.061823	0.771397	0.645947
n317	Trans-2, 3, 4-Trimethoxycinnamate	Organic acids有机酸类	C12 H14 O5	HMDB0011721				1	6.485	C18_POS	238.084	238.084	-0.0706669	95	M	2.79043e+07	3.87545e+07	0.0352775	0.796609	0.4277
n320	Aspartic acid	Amino acids and Peptides氨基酸和多肽类	C4 H7 N O4	HMDB0000191	C00049	map01240 Biosynthesis of cofactors; map02010 ABC transporters; map01210 2-Oxocarboxylic acid metabolism; map01230 Biosynthesis of amino acids; map01200 Carbon metabolism; map00470 D-Amino acid metabolism; map00270 Cysteine and methionine metabolism; map00760 Nicotinate and nicotinamide metabolism; map00970 Aminoacyl-tRNA biosynthesis; map04080 Neuroactive ligand-receptor interaction; map00260 Gly…	Purine Metabolism; Urea Cycle; Aspartate Metabolism; Arginine and Proline Metabolism; Glutamate Metabolism; Malate-Aspartate Shuttle; Tyrosine Metabolism; beta-Alanine Metabolism; Ammonia Recycling	1	7.264	HILIC_POS	133.038	133.038	1.03	92.2	M	2.26888e+07	2.39786e+07	0.0952338	0.81447	0.48351
n322	Oxycodone	Benzene苯环类	C18 H21 N O4	HMDB0014640	C08018			2	3.905	C18_POS	315.147	315.147	0.31	90.3	M	198040	7.54887e+07	0.0272168	0.583963	0.222778
n323	Mdz-glucuronide	Xenobiotics外源物	C24 H21 Cl F N3 O7	HMDB0247486				2	7.159	C18_POS	517.105	517.105	-0.12	95.2	M	1.25949e+07	3.58303e+07	0.0373312	0.029957	0.0148556
n324	10-Hydroxy-2-decenoic acid	Organic acids有机酸类	C10 H18 O3	HMDB0244269				2	1.629	HILIC_NEG	186.126	186.126	1.27	77.1	M	2.39466e+07	2.39719e+07	0.0175716	0.755296	0.529758
n326	3-Methylglutarylcarnitine	Carnitine肉碱类	C13 H23 N O6	HMDB0000552				2	6.995	HILIC_POS	289.152	289.153	-0.31	87.4	M	2.09167e+07	1.92109e+07	0.0876798	1.14146	0.801143
n327	Dodecanedioic acid	Fatty acids脂肪酸类	C12 H22 O4	HMDB0000623	C02678			1	1.555	HILIC_NEG	230.152	230.152	1.76988	88	M	1.7819e+07	2.37173e+07	0.0787201	0.748743	0.204635
n328	Guanidoacetic acid	Amino acids and Peptides氨基酸和多肽类	C3 H7 N3 O2	HMDB0000128	C00581	map00330 Arginine and proline metabolism; map00260 Glycine, serine and threonine metabolism	Glycine and Serine Metabolism; Arginine and Proline Metabolism	1	6.153	HILIC_POS	117.053	117.054	-3.12677	89	M	1.91921e+07	1.70513e+07	0.0771558	1.3336	0.467453
n329	Chenodeoxycholic acid glycine conjugate	Bile acids胆汁酸类	C26 H43 N O5	HMDB0000637	C05466	map04976 Bile secretion; map00120 Primary bile acid biosynthesis; map04979 Cholesterol metabolism	Bile Acid Biosynthesis	2	3.826	HILIC_NEG	449.315	449.314	1.78031	96.4	M	6.58864e+07	3.73872e+06	0.0367001	7.65317	0.00404537
n330	Sucrose	Carbohydrates碳水化合物	C12 H22 O11	HMDB0000258	C00089	map02010 ABC transporters; map00052 Galactose metabolism; map00500 Starch and sucrose metabolism; map04742 Taste transduction; map04973 Carbohydrate digestion and absorption	Galactose Metabolism; Starch and Sucrose Metabolism	1	6.19	HILIC_NEG	342.117	342.116	2.79062	96	M	9.79215e+06	1.76147e+07	0.0956975	0.408132	0.403486
n333	gamma-Linolenic acid	Fatty acids脂肪酸类	C18 H30 O2	HMDB0003073	C06426	map01040 Biosynthesis of unsaturated fatty acids; map00591 Linoleic acid metabolism	Alpha Linolenic Acid and Linoleic Acid Metabolism	1	10.426	C18_POS	278.224	278.225	-0.42431	90.5	M	2.21476e+07	3.35904e+07	0.159998	0.574656	0.109552
n334	PE(16:0/20:4(5Z,8Z,11Z,14Z))	Glycerophosphoethanolamines甘油磷酸乙醇胺类	C41 H74 N O8 P	HMDB0008937			Phosphatidylethanolamine Biosynthesis PE; Phosphatidylcholine Biosynthesis PC	2	14.475	C18_POS	739.515	739.515	-0.69	83.5	M	3.83333e+06	8.5177e+06	0.0910338	0.158323	0.0133951
n335	Valsartan	Amino acids and Peptides氨基酸和多肽类	C24 H29 N5 O3	HMDB0014323	D00400			2	8.872	C18_POS	435.227	435.227	-0.67	94.1	M	6.48893e+07	286748	0.116847	1.30066	0.254204
n337	3-Hydroxyhlppurlc acid	Organic acids有机酸类	C9 H9 N O4	HMDB0006116				1	3.834	C18_POS	195.053	195.053	-0.112476	96.7	M	1.67939e+06	2.90251e+07	0.0420697	0.699965	0.258957
n339	Palmitic amide	Fatty acids脂肪酸类	C16 H33 N O	HMDB0012273				2	11.368	C18_POS	255.256	255.256	-1.23	93.1	M	2.47792e+07	3.02048e+07	0.259104	0.93096	0.346835
n340	LysoPE(18:1(9Z)/0:0)	Glycerophosphoethanolamines甘油磷酸乙醇胺类	C23 H46 N O7 P	HMDB0011506				2	3.134	HILIC_POS	479.301	479.301	0.01	89.3	M	1.46056e+07	1.992e+07	0.337098	0.549192	0.185269
n341	3-Hexenedioic acid	Fatty acids脂肪酸类	C6 H8 O4	HMDB0000393				2	5.284	HILIC_POS	144.042	144.042	-1.03	83.4	M	1.55875e+07	2.24214e+07	0.0136887	0.487283	0.0760518
n342	Cyclo(L-prolyl-L-valyl)	Amino acids and Peptides氨基酸和多肽类	C10 H16 N2 O2	HMDB0240493				2	4.561	C18_POS	196.121	196.121	0.1	90.1	M	2.18086e+07	2.0692e+07	0.0854781	2.37875	0.967161
n346	4-Guanidinobutanoic acid	Amino acids and Peptides氨基酸和多肽类	C5 H11 N3 O2	HMDB0003464	C01035	map00330 Arginine and proline metabolism		1	6.17	HILIC_POS	145.085	145.085	-0.401897	92.4	M	2.1719e+07	2.43075e+07	0.0287937	0.850515	0.630453
n347	Isoquinoline	Xenobiotics外源物	C9 H7 N	HMDB0034244	C06323			2	1.156	HILIC_POS	129.058	129.058	-1.55	86	M	2.06059e+07	2.21194e+07	0.223191	1.05681	0.784865
n348	N6-Acetyl-L-lysine	Amino acids and Peptides氨基酸和多肽类	C8 H16 N2 O3	HMDB0000206	C02727	map00310 Lysine degradation		1	5.95	HILIC_POS	188.116	188.116	-0.461075	91.1	M	1.50284e+07	1.3597e+07	0.250372	1.15018	0.380754
n351	Aspartyl-Alanine	Amino acids and Peptides氨基酸和多肽类	C7 H12 N2 O5	HMDB0028746				2	7.405	HILIC_NEG	204.075	204.075	1.4	87.1	M	1.63687e+07	2.33426e+07	0.134297	0.53096	0.358547
n353	12-HETE	Eicosanoids花生四烯酸类	C20 H32 O3	HMDB0006111	C14777	map00590 Arachidonic acid metabolism; map04913 Ovarian steroidogenesis; map04925 Aldosterone synthesis and secretion		2	10.578	C18_NEG	320.235	320.235	-0.44	86.3	M	4.03464e+07	1.32228e+07	0.0310304	1.00135	0.644775
n354	(S)-2-Piperidinone-6	Organic compounds有机物类	C6 H9 N O3					1	2.491	C18_POS	143.058	143.058	-0.232514	94	M	2.67639e+07	5.13508e+06	0.155458	0.97473	0.499737
n357	Docosanamide	Fatty acids脂肪酸类	C22 H45 N O	HMDB0000583				2	12.906	C18_POS	339.35	339.35	-0.42	87.7	M	2.13699e+07	2.65553e+07	0.0820544	0.892821	0.351502
n359	(R)-5-Methylhydantoin	Organic compounds有机物类	C4 H6 N2 O2	HMDB0341210				2	3.525	HILIC_POS	114.043	114.043	-3.74	85.9	M	4.17727e+07	1.34722e+06	0.0636149	47.3778	0.00636225
n361	Amantadine	Amines胺类	C10 H17 N	HMDB0015051	C06818			2	3.325	HILIC_POS	151.136	151.136	-1.31	91.6	M	3.56182e+07	495202	0.323854	1.19613	0.272473
n365	2-Hydroxyhippuric acid	Organic acids有机酸类	C9 H9 N O4	HMDB0000840	C07588			2	3.313	HILIC_NEG	195.053	195.053	1.18	93	M	881542	1.63655e+07	0.0393995	0.796863	0.288299
n366	PC(16:1(9Z)/16:1(9Z))	Glycerophosphocholines磷脂胆碱类	C40 H76 N O8 P	HMDB0008002	C00157	map00590 Arachidonic acid metabolism; map00564 Glycerophospholipid metabolism; map00592 alpha-Linolenic acid metabolism; map00591 Linoleic acid metabolism; map04723 Retrograde endocannabinoid signaling; map05231 Choline metabolism in cancer	Phosphatidylcholine Biosynthesis PC; Phosphatidylethanolamine Biosynthesis PE	2	13.678	C18_POS	729.53	729.531	-1.1	87.5	M	6.77166e+06	7.01956e+06	0.14778	1.38134	0.879656
n368	δ-Ribono-1,4-lactone	Carbohydrates碳水化合物	C5 H8 O5	HMDB0001900	C02674			2	1.347	HILIC_NEG	148.037	148.037	1.33	75.4	M	1.18461e+07	1.74463e+07	0.173358	1.3945	0.752507
n369	Aspartyl-Serine	Amino acids and Peptides氨基酸和多肽类	C7 H12 N2 O6	HMDB0028762				2	7.81	HILIC_POS	220.069	220.07	-0.31	81.1	M	2.00373e+07	1.71171e+07	0.0220976	0.979834	0.944103
n370	N2,N2-Dimethylguanosine	Nucleosides核苷酸类	C12 H17 N5 O5	HMDB0004824				2	3.341	HILIC_POS	311.123	311.123	-0.78	84.4	M	1.19258e+07	1.69087e+07	0.0674364	1.01838	0.633544
n371	Ethylenediaminetetraacetic acid	Organic acids有机酸类	C10 H16 N2 O8	HMDB0257824	C00284			1	7.898	HILIC_POS	292.091	292.091	-0.521401	95.7	M	6.63494e+06	7.05652e+06	0.07252	1.0269	0.549579
n376	3-Aminoquinoline	Xenobiotics外源物	C9 H8 N2	HMDB0034175				3	1.272	HILIC_POS	144.069	144.069	-1.07	87.7	M	1.85897e+07	1.6394e+07	0.0556535	1.15267	0.388448
n377	Hydroxydehydro Nifedipine Carboxylate	Xenobiotics外源物	C16 H14 N2 O7	HMDB0246184				2	2.215	HILIC_POS	346.08	346.08	-0.72	83.6	M	3.45726e+07	153031	0.112424	0.964599	0.306482
n379	Dodecanoylcarnitine	Carnitine肉碱类	C19 H37 N O4	HMDB0002250				2	2.753	HILIC_POS	343.272	343.272	-0.61	89.9	M	1.12045e+07	1.6154e+07	0.0591109	0.531691	0.11193
n380	Xestoaminol C	Xenobiotics外源物	C14 H31 N O	HMDB0304813				2	9.376	C18_POS	229.24	229.241	-0.5	92.3	M	3.11661e+07	2.57375e+07	0.0931743	1.17182	0.438141
n381	Methanethiosulfonate	Organic compounds有机物类	C H4 O2 S2	HMDB0254521				2	0.975	HILIC_NEG	111.966	111.965	3.05	93.8	M	2.41789e+07	7.90768e+06	0.0689533	2.1426	0.00268255
n382	Quinoline	Xenobiotics外源物	C9 H7 N	HMDB0033731	C06413			1	5.808	C18_POS	129.058	129.058	-1.09	86	M	8.38321e+06	2.04271e+07	0.0491674	1.31518	0.713848
n383	7alpha-Hydroxy-3-oxo-4-cholestenoate	Bile acids胆汁酸类	C27 H42 O4	HMDB0012458	C17337	map00120 Primary bile acid biosynthesis	Bile Acid Biosynthesis	2	10.503	C18_POS	430.308	430.308	-0.4	88.2	M	2.32291e+07	1.7977e+07	0.250633	1.77768	0.307487
n384	Dodecanoic acid	Fatty acids脂肪酸类	C12 H24 O2	HMDB0000638	C02679	map00061 Fatty acid biosynthesis	Mitochondrial Beta-Oxidation of Medium Chain Saturated Fatty Acids; Fatty Acid Biosynthesis; Beta Oxidation of Very Long Chain Fatty Acids	2	9.031	C18_POS	200.178	200.178	-0.275227	88.3	M	2.07608e+07	2.38822e+07	0.0934295	0.773398	0.595959
n385	Nutriacholic acid	Bile acids胆汁酸类	C24 H38 O4	HMDB0000467				1	11.862	C18_POS	390.277	390.277	-0.634413	87.6	M	1.9155e+07	2.57061e+07	0.061504	0.863344	0.149782
n388	Linezolid	Xenobiotics外源物	C16 H20 F N3 O4	HMDB0014739	C08146			2	6.078	C18_POS	337.144	337.144	-0.07	90.8	M	92255.7	2.8681e+07	0.0839477	1.08709	0.513034
n389	PC(18:1(9Z)/14:0)	Glycerophosphocholines磷脂胆碱类	C40 H78 N O8 P	HMDB0008097			Phosphatidylethanolamine Biosynthesis PE; Phosphatidylcholine Biosynthesis PC	2	0.855	HILIC_POS	731.546	731.547	-0.96	91.3	M	1.97779e+07	2.45096e+07	0.190103	1.05135	0.442061
n391	3-formylsalicylic acid	Organic acids有机酸类	C8 H6 O4		C14096			2	1.114	HILIC_NEG	166.027	166.027	0.94	81.7	M	1.23902e+07	1.6325e+07	0.0395562	0.814954	0.069519
n392	2-Aminoisobutyric acid	Amino acids and Peptides氨基酸和多肽类	C4 H9 N O2	HMDB0001906	C03665			1	5.549	HILIC_POS	103.063	103.063	-5.51357	87.8	M	2.19275e+07	2.26531e+07	0.0209807	1.3294	0.937321
n393	4-Hydroxyproline	Amino acids and Peptides氨基酸和多肽类	C5 H9 N O3	HMDB0000725	C01157	map02010 ABC transporters; map00330 Arginine and proline metabolism; map00470 D-Amino acid metabolism	Arginine and Proline Metabolism	1	5.921	HILIC_NEG	131.058	131.058	0.718393	85.3	M	1.78652e+07	1.30964e+07	0.168861	1.3563	0.225383
n395	Histidylglutamic acid	Amino acids and Peptides氨基酸和多肽类	C11 H16 N4 O5	HMDB0028884				2	7.71	HILIC_POS	284.112	284.112	-0.85	86.7	M	1.61654e+07	1.40526e+07	0.0285854	1.08679	0.882477
n396	Methylprednisolone	steroids类固醇类	C22 H30 O5	HMDB0015094	D00407			2	8.311	C18_POS	374.209	374.209	-0.65	87.6	M	3.11065e+07	1.41454e+06	0.0661694	7.56033	0.214905
n397	Salicyluric acid	Organic acids有机酸类	C9 H9 N O4	HMDB0000840	C07588			1	5.198	C18_NEG	195.053	195.053	-0.888821	92	M	992936	2.231e+07	0.0487138	0.512649	0.234506
n399	Diisopropylphosphate	Organic acids有机酸类	C6 H15 O4 P	HMDB0251359	C03113			2	6.66	C18_POS	182.071	182.071	0.15	89.4	M	2.09484e+07	1.91428e+07	0.0466344	1.13463	0.493318
n400	Metenamine	Xenobiotics外源物	C6 H12 N4	HMDB0029598				2	4.914	HILIC_POS	140.106	140.106	-0.74	90.9	M	1.39453e+07	1.58492e+07	0.141466	0.947643	0.695428
n404	Kynurenic acid	Organic acids有机酸类	C10 H7 N O3	HMDB0000715	C01717	map00380 Tryptophan metabolism	Tryptophan Metabolism	1	4.05	HILIC_POS	189.042	189.043	-0.53	88.1	M	7.69921e+06	1.97463e+07	0.0597669	0.663476	0.435361
n405	Rabeprazole thioether	Xenobiotics外源物	C18 H21 N3 O2 S	HMDB0244427				2	6.752	C18_POS	343.136	343.135	0.41	96.3	M	2.87308e+07	5.04923e+06	0.0347448	0.457202	0.882657
n407	Asparaginylglutamic acid	Amino acids and Peptides氨基酸和多肽类	C9 H15 N3 O6	HMDB0028730				2	7.717	HILIC_POS	261.096	261.096	-0.23	82.2	M	1.09393e+07	1.09787e+07	0.0396103	1.18905	0.613665
n408	Levonordefrin	Benzene苯环类	C9 H13 N O3	HMDB0015652	C11768			2	4.251	HILIC_POS	183.089	183.09	-0.54	78.8	M	2.37881e+07	2.73559e+06	0.0262366	2.73406	0.304046
n409	9-OxoODE	Eicosanoids花生四烯酸类	C18 H30 O3	HMDB0004669	C14766	map00591 Linoleic acid metabolism		2	10.402	C18_POS	294.219	294.219	-0.55	87.5	M	2.19307e+07	2.65767e+07	0.316802	0.749742	0.308345
n411	Urocanic acid	Organic acids有机酸类	C6 H6 N2 O2	HMDB0000301	C00785	map00340 Histidine metabolism	Histidine Metabolism; Ammonia Recycling	1	4.927	HILIC_POS	138.043	138.043	-0.95	95.8	M	8.5827e+06	1.49189e+07	0.0686554	0.931282	0.524292
n414	Betonicine	Amino acids and Peptides氨基酸和多肽类	C7 H13 N O3	HMDB0029412	C08269			2	5.792	HILIC_POS	159.089	159.09	-0.95	79.2	M	1.36037e+07	1.71446e+07	0.0273678	0.653868	0.252832
n415	Cytosine	Nucleosides核苷酸类	C4 H5 N3 O	HMDB0000630	C00380	map00240 Pyrimidine metabolism		1	3.216	HILIC_POS	111.043	111.043	-3.87162	98.3	M	1.16789e+07	6.90744e+06	0.0949353	1.27739	0.902456
n416	Undecanedioic acid	Fatty acids脂肪酸类	C11 H20 O4	HMDB0000888				2	1.747	HILIC_NEG	216.136	216.136	1.34	81.7	M	1.24436e+07	1.90026e+07	0.0196609	0.665985	0.0622928
n417	arabinofuranosylthymine	Nucleosides核苷酸类	C10 H14 N2 O6	HMDB0248554				3	6.3	HILIC_POS	258.085	258.085	-0.13	80.5	M	1.89497e+07	1.07007e+07	0.116356	1.16116	0.29385
n418	Imidazolelactic acid	Organic acids有机酸类	C6 H8 N2 O3	HMDB0002320	C05132			2	5.921	HILIC_POS	156.053	156.053	-2.56	91.7	M	1.28375e+07	9.15052e+06	0.237241	0.999345	0.591989
n420	1,2,3-Tris(1-ethoxyethoxy)propane	Organic compounds有机物类	C15 H32 O6	HMDB0037162				2	7.36	C18_POS	308.22	308.22	-0.24	88.8	M	1.64051e+07	1.67531e+07	0.0880687	1.14569	0.80795
n422	alpha-Ketoisovaleric acid	Fatty acids脂肪酸类	C5 H8 O3	HMDB0000019	C00141	map01240 Biosynthesis of cofactors; map01210 2-Oxocarboxylic acid metabolism; map01230 Biosynthesis of amino acids; map00280 Valine, leucine and isoleucine degradation; map00770 Pantothenate and CoA biosynthesis; map00290 Valine, leucine and isoleucine biosynthesis	Valine, Leucine, and Isoleucine Degradation	2	2.676	C18_NEG	116.047	116.047	-2.44065	87.6	M	1.64342e+07	1.60692e+07	0.150152	1.19532	0.628491
n423	Salicylic acid	Organic acids有机酸类	C7 H6 O3	HMDB0001895	C00805	map04976 Bile secretion		1	1.668	HILIC_NEG	138.032	138.032	1.08186	89.3	M	9.25956e+06	1.12924e+07	0.0721333	1.09505	0.473363
n425	Benzophenone	Benzene苯环类	C13 H10 O	HMDB0032049	C06354			2	8.815	C18_POS	182.073	182.073	-0.08	88.3	M	1.70534e+07	1.66597e+07	0.0488736	0.967889	0.72438
n427	Kojic acid	Organic acids有机酸类	C6 H6 O4	HMDB0032923	C14516			2	0.958	C18_POS	142.027	142.027	0.02	80.8	M	2.34578e+07	6.37139e+06	0.0607611	1.60748	0.152287
n428	alpha-D-Glucose	Carbohydrates碳水化合物	C6 H12 O6	HMDB0003345	C00267	map01250 Biosynthesis of nucleotide sugars; map00520 Amino sugar and nucleotide sugar metabolism; map01200 Carbon metabolism; map00051 Fructose and mannose metabolism; map00052 Galactose metabolism; map00010 Glycolysis / Gluconeogenesis; map04964 Proximal tubule bicarbonate reclamation	Galactose Metabolism; Starch and Sucrose Metabolism; Gluconeogenesis; Trehalose Degradation; Nucleotide Sugars Metabolism; Fructose and Mannose Degradation; Glycolysis	1	1.058	C18_NEG	180.063	180.063	-0.905842	79	M	2.07925e+07	1.36552e+07	0.331706	3.02129	0.0638204
n429	Phenyl beta-D-glucopyranoside	Carbohydrates碳水化合物	C12 H16 O6		C11611			1	6.485	C18_NEG	256.095	256.095	-0.0711509	95.7	M	1.56625e+07	2.08191e+07	0.0265884	0.804174	0.560823
n430	PE(16:0/18:1(11Z))	Glycerophosphoethanolamines甘油磷酸乙醇胺类	C39 H76 N O8 P	HMDB0008926	C00350	map00564 Glycerophospholipid metabolism; map04723 Retrograde endocannabinoid signaling; map04140 Autophagy; map05167 Kaposi sarcoma-associated herpesvirus infection; map00563 Glycosylphosphatidylinositol (GPI)-anchor biosynthesis; map05130 Pathogenic Escherichia coli infection; map04136 Autophagy	Phosphatidylethanolamine Biosynthesis PE; Phosphatidylcholine Biosynthesis PC	2	15.517	C18_POS	717.53	717.531	-0.7	91.7	M	2.04295e+06	5.00651e+06	0.0611494	0.147612	0.0115974
n431	2-Butyloctyl sulfate	Organic compounds有机物类	C12 H26 O4 S		C22403			3	10.35	C18_NEG	266.155	266.155	-0.35	94.5	M	1.64709e+07	1.54468e+07	0.0598817	0.924888	0.721272
n433	2-Pyrocatechuic acid	Organic acids有机酸类	C7 H6 O4	HMDB0000397	C00196			1	1.193	HILIC_NEG	154.027	154.027	1.19487	96	M	906730	1.61399e+07	0.0740935	1.12945	0.267531
n434	Taurocholic acid	Bile acids胆汁酸类	C26 H45 N O7 S	HMDB0000036	C05122	map04976 Bile secretion; map00120 Primary bile acid biosynthesis; map00430 Taurine and hypotaurine metabolism; map04979 Cholesterol metabolism	Bile Acid Biosynthesis	1	9.204	C18_POS	515.291	515.292	-0.907041	92.3	M	3.48299e+07	2.87841e+06	0.034876	1.37143	0.112163
n435	N-Acetylaspartic acid	Amino acids and Peptides氨基酸和多肽类	C6 H9 N O5	HMDB0000812	C01042	map00250 Alanine, aspartate and glutamate metabolism	Aspartate Metabolism	2	7.123	HILIC_NEG	175.048	175.048	0.88	93.6	M	1.53425e+07	9.46181e+06	0.304723	2.11775	0.0285391
n436	Glycodeoxycholic acid	Bile acids胆汁酸类	C26 H43 N O5	HMDB0000631	C05464		Bile Acid Biosynthesis	1	10.018	C18_POS	449.314	449.314	-0.912759	86.7	M	2.48338e+07	7.50046e+06	0.0172134	1.8437	0.367458
n441	Saccharopine	Amino acids and Peptides氨基酸和多肽类	C11 H20 N2 O6	HMDB0000279	C00449	map01230 Biosynthesis of amino acids; map00310 Lysine degradation	Lysine Degradation	2	8.045	HILIC_POS	276.132	276.132	-0.21	88.5	M	1.14061e+07	9.34022e+06	0.165556	1.21647	0.672415
n443	1,2-Cyclohexanedicarboxylic acid	Organic acids有机酸类	C8 H12 O4	HMDB0250649				3	1.509	HILIC_NEG	172.074	172.074	1.25	76.2	M	1.41402e+07	7.34918e+06	0.109906	1.03178	0.748184
n444	PC(P-18:0/22:6(4Z,7Z,10Z,13Z,16Z,19Z))	Glycerophosphocholines磷脂胆碱类	C48 H84 N O7 P	HMDB0011262				2	15.034	C18_POS	817.597	817.599	-1.62	92.1	M	3.65157e+06	5.78678e+06	0.0598323	0.831236	0.476019
n447	PC(14:0/16:0)	Glycerophosphocholines磷脂胆碱类	C38 H76 N O8 P	HMDB0007869			Phosphatidylcholine Biosynthesis PC; Phosphatidylethanolamine Biosynthesis PE	2	14.236	C18_POS	705.53	705.531	-1.12	94.2	M	4.1156e+06	5.74215e+06	0.0711908	0.449615	0.354551
n448	N-Ethylglycine	Amino acids and Peptides氨基酸和多肽类	C4 H9 N O2	HMDB0041945	C11735			1	5.168	HILIC_POS	103.063	103.063	-5.6	94	M	3.28139e+07	1.44889e+07	0.259253	1.83935	0.204695
n451	Taurine	Organic acids有机酸类	C2 H7 N O3 S	HMDB0000251	C00245	map02010 ABC transporters; map04080 Neuroactive ligand-receptor interaction; map00120 Primary bile acid biosynthesis; map00920 Sulfur metabolism; map00430 Taurine and hypotaurine metabolism	Bile Acid Biosynthesis; Taurine and Hypotaurine Metabolism	1	0.803	C18_POS	125.014	125.015	-1.80535	75.7	M	1.80967e+07	1.58872e+07	0.0486365	1.25496	0.867143
n452	N8-Acetylspermidine	Organic acids有机酸类	C9 H21 N3 O	HMDB0002189	C01029			2	8.428	HILIC_POS	187.168	187.168	-0.03	81.2	M	1.46641e+07	1.01604e+07	0.0707661	1.55846	0.0763763
n453	Stearoylcarnitine	Carnitine肉碱类	C25 H49 N O4	HMDB0000848			Mitochondrial Beta-Oxidation of Long Chain Saturated Fatty Acids	2	0.875	HILIC_POS	427.367	427.366	1.61	92.1	M	9.50752e+06	1.14761e+07	0.485781	0.915178	0.837114
n455	Indoline	Indole吲哚类	C8 H9 N	HMDB0253472				1	5.921	C18_POS	119.073	119.073	-2.41179	89	M	1.60885e+07	1.60667e+07	0.0512708	1.35587	0.954775
n457	Hydroxyphenyllactic acid	Xenobiotics外源物	C9 H10 O4	HMDB0000755	C03672			1	3.724	C18_NEG	182.058	182.058	1.42369	90.4	M	8.40598e+06	1.33435e+07	0.021347	0.976612	0.703439
n459	Biliverdin	Vitamins and Cofactors维生素及辅酶	C33 H34 N4 O6	HMDB0001008	C00500	map00860 Porphyrin metabolism	Porphyrin Metabolism	1	3.372	HILIC_POS	582.247	582.248	-1.17	81.8	M	9.72606e+06	1.01744e+07	0.0746126	1.39513	0.939966
n460	N-Acetylneuraminic acid	Carbohydrates碳水化合物	C11 H19 N O9	HMDB0000230	C19910		Amino Sugar Metabolism	1	6.572	HILIC_NEG	309.107	309.106	1.70754	94.7	M	1.58238e+07	1.51461e+07	0.0479553	1.10809	0.743447
n461	N-Methyl-DL-alanine	Amino acids and Peptides氨基酸和多肽类	C4 H9 N O2	HMDB0255173	C02721			1	5.716	HILIC_POS	103.063	103.063	-5.47013	84.4	M	1.17558e+07	1.19558e+07	0.339774	0.907117	0.813793
n462	Urobilin	Vitamins and Cofactors维生素及辅酶	C33 H42 N4 O6	HMDB0004160	C05794	map00860 Porphyrin metabolism		2	7.156	C18_POS	590.31	590.31	0.05	88.2	M	5.12476e+06	3.20878e+07	0.0327418	0.257307	0.266597
n463	Valproic acid glucuronide	Carbohydrates碳水化合物	C14 H24 O8	HMDB0000901				2	3.745	HILIC_NEG	320.148	320.147	1.62	94	M	1.96838e+07	939303	0.286442	4.1193	0.111159
n464	Aminomethylphosphonic acid	Organic acids有机酸类	C7 H10 N2 O4	HMDB0240707	C11033			2	5.715	HILIC_NEG	186.064	186.064	1.22	75.6	M	1.58002e+07	1.26886e+07	0.0872527	1.07539	0.837768
n466	1,11-Undecanedicarboxylic acid	Fatty acids脂肪酸类	C13 H24 O4	HMDB0002327				2	1.296	HILIC_NEG	244.168	244.167	1.55	85.7	M	1.03079e+07	1.49341e+07	0.169652	0.696397	0.00258171
n468	Dehydroascorbic acid	Organic acids有机酸类	C6 H6 O6	HMDB0001264	C05422	map00053 Ascorbate and aldarate metabolism; map00480 Glutathione metabolism	Tyrosine Metabolism; Catecholamine Biosynthesis	1	0.9	C18_NEG	174.016	174.016	-1.17659	83.1	M	1.73567e+07	7.57448e+06	0.111581	8.65494	0.0995658
n469	Indole	Indole吲哚类	C8 H7 N	HMDB0000738	C00463	map00380 Tryptophan metabolism; map04974 Protein digestion and absorption; map00400 Phenylalanine, tyrosine and tryptophan biosynthesis		1	3.657	C18_POS	117.058	117.058	-1.76662	75.5	M	1.22138e+07	9.07526e+06	0.0397008	1.28175	0.238369
n472	(-)-4-Hydroxynorephedrin	Benzene苯环类	C9 H13 N O2	HMDB0243504				2	3.82	HILIC_POS	167.095	167.095	-0.29	92	M	267440	2.11724e+07	0.109956	0.685259	0.0657487
n475	Prolyl-Valine	Amino acids and Peptides氨基酸和多肽类	C10 H18 N2 O3	HMDB0029030				2	5.503	HILIC_POS	214.132	214.132	-0.18	81.2	M	1.13672e+07	7.38078e+06	0.0649821	1.67245	0.348626
n476	Aspartylphenylalanine	Amino acids and Peptides氨基酸和多肽类	C13 H16 N2 O5	HMDB0000706				1	6.367	HILIC_POS	280.106	280.106	-0.193289	95.5	M	1.07732e+07	9.4363e+06	0.0895453	1.19445	0.749189
n479	5-Hydroxyindoleacetic acid	Indole吲哚类	C10 H9 N O3	HMDB0000763	C05635	map00380 Tryptophan metabolism; map04726 Serotonergic synapse	Tryptophan Metabolism	1	2.743	C18_POS	191.058	191.058	0.212894	83.5	M	9.91998e+06	7.74216e+06	0.089663	1.37716	0.605169
n480	N-Acetyl-1-aspartylglutamic acid	Amino acids and Peptides氨基酸和多肽类	C11 H16 N2 O8	HMDB0255414	C12270	map04080 Neuroactive ligand-receptor interaction; map00250 Alanine, aspartate and glutamate metabolism		2	8.155	HILIC_NEG	304.091	304.091	1.78	87.7	M	5.94679e+06	5.76716e+06	0.0336095	1.19894	0.818988
n481	1-O,4-O-Bis[(2S)-2-ethylhexyl] 2-O-[(2R)-2-ethylhexyl] benzene-1,2,4-tricarboxylate	Benzene苯环类	C33 H54 O6	HMDB0246163				2	14.055	C18_POS	546.392	546.392	-0.52	85.3	M	1.43163e+06	2.49437e+06	0.0491106	0.484918	0.127783
n482	PC(P-18:0/18:1(9Z))	Glycerophosphocholines磷脂胆碱类	C44 H86 N O7 P	HMDB0011243				2	16.795	C18_POS	771.613	771.614	-1.28	94.4	M	2.81623e+06	7.52771e+06	0.047699	0.739422	0.213662
n483	p-Hydroxyphenylacetic acid	Organic acids有机酸类	C8 H8 O3	HMDB0000020	C00642	map00350 Tyrosine metabolism; map00360 Phenylalanine metabolism	Tyrosine Metabolism	1	1.303	HILIC_NEG	152.047	152.047	0.693762	90.3	M	1.19414e+07	3.8159e+06	0.168252	1.14985	0.11945
n485	(+/-)9-HpODE	Eicosanoids花生四烯酸类	C18 H32 O4	HMDB0242602				2	10.509	C18_NEG	312.23	312.23	-0.15	75.4	M	1.50786e+07	1.6341e+07	0.0181642	0.718983	0.797711
n486	Histidylglycine	Amino acids and Peptides氨基酸和多肽类	C8 H12 N4 O3	HMDB0028885				2	6.599	HILIC_POS	212.091	212.091	-0.34	89.4	M	8.02127e+06	8.70821e+06	0.0382655	0.78253	0.45151
n487	N-(2-Hydroxyethyl)nicotinamide	Xenobiotics外源物	C8 H10 N2 O2	HMDB0254988				2	1.005	C18_POS	166.074	166.074	-0.24	76.9	M	2.49818e+06	4.13782e+07	0.0869093	1.12744	0.448026
n489	Hydroxypyruvic acid	Organic acids有机酸类	C3 H4 O4	HMDB0001352	C00168	map01200 Carbon metabolism; map00630 Glyoxylate and dicarboxylate metabolism; map00260 Glycine, serine and threonine metabolism	Glycine and Serine Metabolism	1	6.924	HILIC_NEG	104.011	104.011	1.94255	78.5	M	7.88257e+06	1.62897e+07	0.363785	1.0763	0.986485
n491	epsilon-(gamma-Glutamyl)lysine	Amino acids and Peptides氨基酸和多肽类	C11 H21 N3 O5	HMDB0003869				2	8.221	HILIC_POS	275.148	275.148	-0.5	86.5	M	5.98967e+06	5.54337e+06	0.273006	1.05792	0.90498
n494	Glutamine	Amino acids and Peptides氨基酸和多肽类	C5 H10 N2 O3	HMDB0000641	C00064	map01240 Biosynthesis of cofactors; map02010 ABC transporters; map01230 Biosynthesis of amino acids; map00230 Purine metabolism; map00470 D-Amino acid metabolism; map00240 Pyrimidine metabolism; map00630 Glyoxylate and dicarboxylate metabolism; map00970 Aminoacyl-tRNA biosynthesis; map04974 Protein digestion and absorption; map05230 Central carbon metabolism in cancer; map04978 Mineral absorption…	Purine Metabolism; Amino Sugar Metabolism; Urea Cycle; Aspartate Metabolism; Warburg Effect; Glutamate Metabolism; Pyrimidine Metabolism; Nicotinate and Nicotinamide Metabolism; Ammonia Recycling; Phenylacetate Metabolism	1	7.16	HILIC_POS	146.069	146.069	-0.6	94.5	M	8.42086e+06	8.09101e+06	0.104721	0.85474	0.700017
n495	N-Acetylmannosamine	Carbohydrates碳水化合物	C8 H15 N O6	HMDB0001129	C00645	map01250 Biosynthesis of nucleotide sugars; map00520 Amino sugar and nucleotide sugar metabolism	Amino Sugar Metabolism	1	0.853	C18_POS	221.09	221.09	-0.93	76.9	M	1.22285e+07	1.03789e+07	0.0336728	1.0351	0.263134
n496	Glyceryl palmitoleate	Glycerolipids甘油酯类	C19 H36 O4	HMDB0243951				3	11.147	C18_POS	328.261	328.261	-0.2	89	M	5.41017e+06	2.04451e+07	0.361618	0.335543	0.0066068
n497	16-Hydroxyhexadecanoic acid	Eicosanoids花生四烯酸类	C16 H32 O3	HMDB0006294	C18218			1	1.192	HILIC_NEG	272.236	272.235	1.96332	90.6	M	1.27842e+07	1.33038e+07	0.162896	1.06928	0.714066
n498	Diethylhexyl adipate	Fatty acids脂肪酸类	C22 H42 O4	HMDB0040270	C14240	map05207 Chemical carcinogenesis		2	11.892	C18_POS	370.308	370.308	-0.44	92.7	M	1.23141e+07	1.19689e+07	0.0927404	1.09701	0.808647
n499	PE(P-18:0/20:4(5Z,8Z,11Z,14Z))	Glycerophosphoethanolamines甘油磷酸乙醇胺类	C43 H78 N O7 P	HMDB0005779	C00350	map00564 Glycerophospholipid metabolism; map04723 Retrograde endocannabinoid signaling; map04140 Autophagy; map05167 Kaposi sarcoma-associated herpesvirus infection; map00563 Glycosylphosphatidylinositol (GPI)-anchor biosynthesis; map05130 Pathogenic Escherichia coli infection; map04136 Autophagy		2	16.261	C18_POS	751.551	751.552	-1.34	89.8	M	1.4765e+06	7.08184e+06	0.072883	0.456302	0.0173052
n501	Suberic acid	Fatty acids脂肪酸类	C8 H14 O4	HMDB0000893	C08278			1	1.909	HILIC_NEG	174.089	174.089	0.68	85.2	M	2.40891e+07	2.44753e+06	0.211598	1.05893	0.174575
n502	Mesterolone	steroids类固醇类	C20 H32 O2	HMDB0006036	D04947			2	10.431	C18_POS	304.24	304.24	-0.66	87.8	M	1.02429e+07	1.08181e+07	0.105707	1.17725	0.871449
n503	Pipecolic acid	Amino acids and Peptides氨基酸和多肽类	C6 H11 N O2	HMDB0000070	C00408	map00310 Lysine degradation		2	0.906	C18_POS	129.079	129.079	-0.757223	89.4	M	2.16488e+07	2.28918e+07	0.270362	1.11401	0.9783
n504	6-Hydroxynicotinic acid	Organic acids有机酸类	C6 H5 N O3	HMDB0002658	C01020	map00760 Nicotinate and nicotinamide metabolism		2	5.976	C18_NEG	139.027	139.027	-1.11551	92.8	M	9.5504e+06	1.07928e+07	0.0532861	0.833247	0.414982
n505	Stearamide	Organic acids有机酸类	C18 H37 N O	HMDB0034146	C13846			2	11.806	C18_POS	283.287	283.288	-0.727083	91.3	M	9.36681e+06	1.18407e+07	0.204955	0.866138	0.185863
n506	piperidine-1-carboxamide	Xenobiotics外源物	C6 H12 N2 O	HMDB0256575				2	4.338	C18_POS	128.095	128.095	-1.39	81	M	9.61435e+06	1.00227e+07	0.0722888	0.790739	0.897668
n509	17,18-EpETE	Eicosanoids花生四烯酸类	C20 H30 O3	HMDB0010212	C13843			2	9.281	C18_POS	318.219	318.219	-0.4	83.7	M	1.96844e+07	1.43223e+06	0.28124	1.35878	0.395855
n511	Tris(2-chloroethyl) phosphate	Organic acids有机酸类	C6 H12 Cl3 O4 P	HMDB0259276	C14445			2	7.344	C18_POS	283.954	283.954	-0.28	93.4	M	1.04261e+07	1.03251e+07	0.063017	0.904867	0.983971
n512	Deoxycholic acid	Bile acids胆汁酸类	C24 H40 O4	HMDB0000626	C04483	map04976 Bile secretion	Bile Acid Biosynthesis	1	10.481	C18_NEG	392.293	392.293	0.104988	89.1	M	1.91964e+07	6.72883e+06	0.102409	3.908	0.0778325
n513	Aspartyl-Glutamine	Amino acids and Peptides氨基酸和多肽类	C9 H15 N3 O6	HMDB0028751				2	7.851	HILIC_POS	261.096	261.096	-0.26	81.1	M	5.2959e+06	4.72382e+06	0.087983	1.26392	0.750536
n517	Allantoin	Organic compounds有机物类	C4 H6 N4 O3	HMDB0000462	C01551			1	3.395	HILIC_NEG	158.044	158.044	0.854334	92.3	M	1.01256e+07	1.24285e+07	0.174658	1.16649	0.79491
n518	3alpha-Hydroxy-5alpha-pregnan-20-one sulfate	steroids类固醇类	C21 H34 O5 S	HMDB0253218				2	8.926	C18_NEG	398.213	398.213	-0.25	81.2	M	1.07338e+07	1.75052e+07	0.204393	0.299947	0.0428324
n519	Phenylalanylisoleucine	Amino acids and Peptides氨基酸和多肽类	C15 H22 N2 O3	HMDB0028998				2	5.709	C18_POS	278.163	278.163	0.07	83.1	M	1.17093e+07	1.24452e+07	0.0323884	0.755494	0.968693
n520	3-Hydroxyisovalerylcarnitine	Carnitine肉碱类	C12 H23 N O5	HMDB0061189				2	5.26	HILIC_POS	261.157	261.158	-0.75	94.3	M	7.50389e+06	5.25222e+06	0.0499238	0.608209	0.833717
n521	gamma-Glutamylalanine	Amino acids and Peptides氨基酸和多肽类	C8 H14 N2 O5	HMDB0006248	C03740	map00480 Glutathione metabolism		2	7.304	HILIC_POS	218.09	218.09	-0.26	92.7	M	1.14044e+07	4.94783e+06	0.0812293	1.89643	0.028579
n522	Daidzein 4-sulfate	Xenobiotics外源物	C15 H10 O7 S	HMDB0240698				2	0.569	HILIC_NEG	334.015	334.015	2.01	85.8	M	1.44347e+07	1.12581e+07	0.118335	2.09091	0.686344
n523	Malonylcarnitine	Carnitine肉碱类	C10 H17 N O6	HMDB0002095				2	7.087	HILIC_POS	247.105	247.106	-0.97	95.2	M	8.02633e+06	6.2359e+06	0.0618562	0.732655	0.86432
n525	Hexadecylamine	Amines胺类	C16 H35 N	HMDB0243891				2	2.415	HILIC_POS	241.277	241.277	-1.2	85.3	M	8.7723e+06	8.77248e+06	0.0355429	1.15496	0.804517
n526	7-Ketodeoxycholic acid	Bile acids胆汁酸类	C24 H38 O5	HMDB0000391	C04643			2	1.823	HILIC_NEG	406.273	406.272	2.09	91.5	M	1.23268e+07	3.17109e+06	0.113262	0.716865	0.624556
n528	Glutamylasparagine	Amino acids and Peptides氨基酸和多肽类	C9 H15 N3 O6	HMDB0028814				2	7.745	HILIC_NEG	261.096	261.096	1.54	81.7	M	1.01867e+07	9.6711e+06	0.0755781	0.936417	0.754112
n529	Benzoic acid	Organic acids有机酸类	C7 H6 O2	HMDB0001870	C00539			1	1.45	C18_POS	122.036	122.037	-2.71024	78	M	9.06905e+06	7.43806e+06	0.111746	1.3903	0.116437
n532	13-HODE	Eicosanoids花生四烯酸类	C18 H32 O3	HMDB0004667	C14762	map00591 Linoleic acid metabolism; map03320 PPAR signaling pathway		2	10.417	C18_NEG	296.235	296.235	-0.6	89.2	M	8.13584e+06	9.73645e+06	0.0771735	0.426381	0.247527
n534	Piperacillin	Amino acids and Peptides氨基酸和多肽类	C23 H27 N5 O7 S	HMDB0014464	C14034			2	2.91	HILIC_NEG	517.164	517.163	1.84	87.9	M	988023	3.69412e+07	0.0364483	1.13787	0.544782
n535	PE(P-18:0/22:6(4Z,7Z,10Z,13Z,16Z,19Z))	Glycerophosphoethanolamines甘油磷酸乙醇胺类	C45 H78 N O7 P	HMDB0011394				2	2.637	HILIC_POS	775.55	775.552	-1.9	83	M	8.17888e+06	1.16599e+07	0.21329	0.892138	0.43857
n537	2-Deoxy-2,3-dehydro-n-acetyl-neuraminic acid	Organic acids有机酸类	C11 H17 N O8	HMDB0245680				2	6.281	HILIC_POS	291.095	291.095	-0.23	90.8	M	7.27771e+06	6.45052e+06	0.0469688	1.23561	0.666673
n538	Dihydrothymine	Nucleosides核苷酸类	C5 H8 N2 O2	HMDB0000079	C00906		Pyrimidine Metabolism	1	1.457	HILIC_POS	128.058	128.059	-2.36	84.7	M	7.28216e+06	7.97845e+06	0.0510393	0.798849	0.817229
n540	Indole-3-propionic acid	Indole吲哚类	C11 H11 N O2	HMDB0002302				1	6.961	C18_POS	189.079	189.079	-0.104305	94.8	M	8.53985e+06	1.31649e+07	0.0766668	1.23276	0.892809
n541	Maleic acid	Organic acids有机酸类	C4 H4 O4	HMDB0000176	C01384	map00350 Tyrosine metabolism; map00760 Nicotinate and nicotinamide metabolism; map00650 Butanoate metabolism		1	0.853	C18_NEG	116.011	116.011	-1.66937	79.5	M	2.45246e+07	1.42224e+07	0.258944	2.9547	0.11761
n542	Dobutamine	Benzene苯环类	C18 H23 N O3	HMDB0014979	C06967			2	2.004	HILIC_POS	301.168	301.168	-0.9	93.4	M	109479	5.56675e+06	0.11884	0.886688	0.19796
n543	3,4-Dihydroxymandelic acid	Organic acids有机酸类	C8 H8 O5	HMDB0001866	C05580	map00350 Tyrosine metabolism	Tyrosine Metabolism	1	5.142	C18_NEG	184.037	184.037	-1.15046	96.3	M	2.98005e+06	1.86585e+07	0.0435374	0.665108	0.152489
n544	Acamprosate	Organic acids有机酸类	C5 H11 N O4 S	HMDB0014797	D02780			2	1.054	HILIC_NEG	181.041	181.041	1.43	77.5	M	8.70307e+06	8.05966e+06	0.0625397	0.946073	0.726169
n545	Phenylacetaldehyde	Benzene苯环类	C8 H8 O	HMDB0006236	C00601	map00360 Phenylalanine metabolism		1	1.324	HILIC_NEG	120.058	120.058	0.414094	79.4	M	8.72786e+06	5.3264e+06	0.21467	1.1144	0.962167
n546	(-)-3-Isothujone	Lipids脂质	C10 H16 O	HMDB0036115	C09906			2	9.637	C18_POS	152.12	152.12	-0.73	76.3	M	9.6849e+06	9.76048e+06	0.127356	0.84917	0.88197
n547	Lipoamide	Xenobiotics外源物	C8 H15 N O S2	HMDB0000962	C00248		Warburg Effect; Citric Acid Cycle; Lysine Degradation; Pyruvate Metabolism; Valine, Leucine, and Isoleucine Degradation	1	7.392	C18_POS	205.06	205.06	0.204041	93.3	M	7.9385e+06	8.07997e+06	0.046693	0.955834	0.6307
n549	3a,7b,12a-Trihydroxy-5a-Cholanoic acid	Organic acids有机酸类	C24 H40 O5	HMDB0000432	C02373	map00140 Steroid hormone biosynthesis		3	2.882	HILIC_NEG	408.288	408.288	2.02	93	M	1.81873e+07	635010	0.11871	4.44087	0.0126257
n550	5-Methylcytosine	Nucleosides核苷酸类	C5 H7 N3 O	HMDB0002894	C02376	map00240 Pyrimidine metabolism		1	3.582	HILIC_POS	125.059	125.059	-2.5206	86.5	M	6.17213e+06	8.14052e+06	0.0946444	0.898531	0.284387
n551	Glutamylphenylalanine	Amino acids and Peptides氨基酸和多肽类	C14 H18 N2 O5	HMDB0029156				2	6.281	HILIC_POS	294.121	294.122	-0.32	82.2	M	8.51479e+06	3.48488e+06	0.327501	1.09188	0.264018
n552	6-Oxopiperidine-2-carboxylic acid	Amino acids and Peptides氨基酸和多肽类	C6 H9 N O3	HMDB0061705				2	7.355	HILIC_POS	143.058	143.058	0.4	83.6	M	5.55373e+06	6.06428e+06	0.0397797	1.25921	0.829923
n554	LysoPC(O-18:0/0:0)	Glycerophosphocholines磷脂胆碱类	C26 H56 N O6 P	HMDB0011149	C04317	map00565 Ether lipid metabolism		2	2.865	HILIC_POS	509.384	509.385	-1.53	88	M	5.49392e+06	5.52799e+06	0.0697708	0.425083	0.771974
n555	Desmethylofloxacin	Xenobiotics外源物	C17 H18 F N3 O4	HMDB0251059				2	3.329	HILIC_POS	347.128	347.128	-0.64	82.4	M	1.0884e+07	4.53908e+06	0.10143	1.94758	0.408687
n556	PC(16:0/14:0)	Glycerophosphocholines磷脂胆碱类	C38 H76 N O8 P	HMDB0007965			Phosphatidylethanolamine Biosynthesis PE; Phosphatidylcholine Biosynthesis PC	2	2.834	HILIC_POS	705.53	705.531	-1.04	95.2	M	1.01969e+07	6.9299e+06	0.106281	1.39117	0.185491
n557	Edaravone	Xenobiotics外源物	C10 H10 N2 O	HMDB0251697				2	0.477	HILIC_POS	174.079	174.079	-0.33	90.3	M	7.88811e+06	68836.2	0.216162	0.843996	0.209129
n559	PC(18:0/18:2(9Z,12Z))	Glycerophosphocholines磷脂胆碱类	C44 H84 N O8 P	HMDB0008039			Phosphatidylethanolamine Biosynthesis PE; Phosphatidylcholine Biosynthesis PC	2	4.277	HILIC_POS	785.591	785.593	-2.83	92.2	M	9.55959e+06	5.73521e+06	0.279635	1.15769	0.322806
n560	Hydrocinnamic acid	Xenobiotics外源物	C9 H10 O2	HMDB0000764	C05629	map00360 Phenylalanine metabolism		1	8.06	C18_POS	150.068	150.068	-0.905544	81.6	M	1.00662e+07	5.36355e+06	0.108075	1.72984	0.05913
n561	Nicotinuric acid	Amino acids and Peptides氨基酸和多肽类	C8 H8 N2 O3	HMDB0003269	C05380	map00760 Nicotinate and nicotinamide metabolism		1	3.952	C18_POS	180.054	180.053	0.69261	93	M	5.78232e+06	2.15698e+06	0.0473891	0.957108	0.734284
n562	N-Carbamoylsarcosine	Amino acids and Peptides氨基酸和多肽类	C4 H8 N2 O3	HMDB0012265	C01043	map00330 Arginine and proline metabolism		2	0.786	C18_POS	132.053	132.053	-0.16	83.5	M	1.06152e+07	7.8938e+06	0.357094	1.31155	0.452134
n563	Actarit	Benzene苯环类	C10 H11 N O3	HMDB0247976				2	6.023	C18_POS	193.074	193.074	0.03	76.6	M	3.90145e+06	1.25086e+07	0.160963	0.282743	0.432596
n564	3-Hydroxyoctanoic acid	Organic acids有机酸类	C8 H16 O3	HMDB0001954	C20793	map04024 cAMP signaling pathway		2	6.45	C18_POS	160.11	160.11	-0.32	76.2	M	1.45815e+07	406303	0.138177	1.79996	0.276243
n565	Pyridoxal	Xenobiotics外源物	C8 H9 N O3	HMDB0001545	C00250	map01240 Biosynthesis of cofactors; map04977 Vitamin digestion and absorption; map00750 Vitamin B6 metabolism	Vitamin B6 Metabolism; Valine, Leucine, and Isoleucine Degradation	1	1.25	HILIC_POS	167.058	167.058	-1.14471	88.4	M	2.17487e+07	4.99677e+06	0.222307	1.02484	0.583201
n568	Azelaic acid	Fatty acids脂肪酸类	C9 H16 O4	HMDB0000784	C08261			1	6.889	C18_NEG	188.105	188.105	-0.978027	95	M	7.50984e+06	6.30848e+06	0.133151	1.23528	0.281806
n569	2-Hydroxycaproic acid	Fatty acids脂肪酸类	C6 H12 O3	HMDB0001624				1	5.391	C18_NEG	132.078	132.079	-1.19781	91.9	M	7.80776e+06	6.1171e+06	0.0230613	1.86665	0.548745
n570	12-Hydroxystearic acid	Fatty acids脂肪酸类	C18 H36 O3	HMDB0061706				1	10.832	C18_NEG	300.266	300.266	-0.553358	78.8	M	8.40373e+06	8.99607e+06	0.0721823	0.984732	0.544526
n571	Benzamide	Benzene苯环类	C7 H7 N O	HMDB0004461	C09815			1	1.131	HILIC_NEG	121.053	121.053	0.929108	86.7	M	6.85399e+06	6.08768e+06	0.0715923	1.17965	0.984013
n572	Mannitol	Carbohydrates碳水化合物	C6 H14 O6	HMDB0000765	C00392	map02010 ABC transporters; map00051 Fructose and mannose metabolism		2	2.857	HILIC_NEG	182.079	182.079	1.31	93.8	M	2.19044e+06	1.3147e+06	0.113857	1.23222	0.688973
n575	Glycoursodeoxycholic acid	Bile acids胆汁酸类	C26 H43 N O5	HMDB0000708				1	8.967	C18_NEG	449.314	449.314	0.120051	92.1	M	1.02507e+07	5.36101e+06	0.0564879	2.92572	0.859036
n578	Vitamin A	Vitamins and Cofactors维生素及辅酶	C20 H30 O	HMDB0000305	C17276		Retinol Metabolism	1	10.43	C18_POS	286.23	286.23	-0.493238	93.7	M	6.95885e+06	7.08106e+06	0.134965	1.25139	0.999689
n579	Lysyl-Aspartate	Amino acids and Peptides氨基酸和多肽类	C10 H19 N3 O5	HMDB0028947				2	8.396	HILIC_POS	261.132	261.132	-0.61	85.3	M	5.41452e+06	2.31454e+06	0.0851951	3.07972	0.177866
n580	5-Methoxysalicylic acid	Organic acids有机酸类	C8 H8 O4	HMDB0001868				1	1.247	HILIC_NEG	168.042	168.042	1.03688	91.1	M	2.30005e+06	7.7184e+06	0.129058	0.61706	0.347949
n581	Docosahexaenoic acid	Fatty acids脂肪酸类	C22 H32 O2	HMDB0002183	C06429	map01040 Biosynthesis of unsaturated fatty acids	Alpha Linolenic Acid and Linoleic Acid Metabolism	1	11.445	C18_NEG	328.24	328.24	-0.319499	92.7	M	9.30137e+06	1.1194e+07	0.0375457	0.855597	0.286309
n582	(-)-Ephedrine	Benzene苯环类	C10 H15 N O	HMDB0015451	C01575			2	3.883	C18_POS	165.115	165.115	-0.05	87.6	M	1.48493e+06	1.83175e+07	0.0164695	1.03363	0.291239
n588	2,6-Dimethylpyrazine	Organic compounds有机物类	C6 H8 N2	HMDB0035248				2	6.657	HILIC_POS	108.068	108.069	-2.62	86.4	M	3.97213e+06	4.07338e+06	0.291329	0.682677	0.583361
n590	N-Tetradecanamide	Amines胺类	C14 H29 N O					1	10.882	C18_POS	227.225	227.225	-0.492018	90.2	M	8.68153e+06	9.80534e+06	0.0421496	0.812375	0.526092
n591	Androstenediol 3-sulfate	steroids类固醇类	C19 H30 O5 S	HMDB0248416				2	8.08	C18_NEG	370.181	370.181	-0.26	83.8	M	5.69857e+06	1.0046e+07	0.243445	0.495458	0.0421874
n593	Histidylserine	Amino acids and Peptides氨基酸和多肽类	C9 H14 N4 O4	HMDB0028894				2	6.648	HILIC_POS	242.101	242.101	-0.28	83.5	M	3.76796e+06	3.71543e+06	0.0650001	1.21813	0.896953
n594	TRIPHENYL PHOSPHATE	Organic acids有机酸类	C18 H15 O4 P	HMDB0259262	C14235			2	9.68	C18_POS	326.071	326.071	-0.5	88.2	M	6.97786e+06	8.9757e+06	0.0187589	0.894544	0.511149
n595	Ephedrine	Eicosanoids花生四烯酸类	C10 H15 N O	HMDB0015451	C01575			2	3.075	HILIC_POS	165.115	165.115	-1.48	90.3	M	1.15895e+06	1.75205e+07	0.193376	1.28505	0.12342
n596	2-Arachidonoyl glycerol	Lipids脂质	C23 H38 O4	HMDB0004666	C13856	map04080 Neuroactive ligand-receptor interaction; map04714 Thermogenesis; map04723 Retrograde endocannabinoid signaling		2	11.249	C18_POS	378.277	378.277	-0.17	84.8	M	5.88039e+06	1.36959e+07	0.408647	0.324549	0.0100825
n597	Homovanillic acid sulfate	Organic acids有机酸类	C9 H10 O7 S	HMDB0011719				2	1.292	HILIC_NEG	262.015	262.015	1.81	83.5	M	3.5175e+06	6.13158e+06	0.0212914	1.27058	0.723585
n598	2,3,4,5,6,7-Hexahydroxyheptanoic acid	Carbohydrates碳水化合物	C7 H14 O8	HMDB0240292				2	6.099	HILIC_NEG	226.069	226.069	1.39	82.5	M	2.43567e+06	6.47148e+06	0.0782481	0.619547	0.188621
n599	Acetylglycine	Amino acids and Peptides氨基酸和多肽类	C4 H7 N O3	HMDB0000532				1	5.052	HILIC_NEG	117.043	117.043	-0.329814	89	M	5.57263e+06	5.99085e+06	0.372984	0.889405	0.798691
n600	Formylanthranilic acid	Organic acids有机酸类	C8 H7 N O3	HMDB0004089	C05653	map00380 Tryptophan metabolism	Tryptophan Metabolism	2	2.601	HILIC_NEG	165.043	165.043	1.1	82.8	M	5.93833e+06	7.20264e+06	0.0390244	0.732786	0.937512
n601	PC(20:4(5Z,8Z,11Z,14Z)/20:4(5Z,8Z,11Z,14Z))	Glycerophosphocholines磷脂胆碱类	C48 H80 N O8 P	HMDB0008443			Phosphatidylcholine Biosynthesis PC; Phosphatidylethanolamine Biosynthesis PE	2	13.717	C18_POS	829.561	829.562	-1.18	94	M	1.24742e+06	1.95185e+06	0.0351327	0.438682	0.547263
n603	Benzaldehyde	Benzene苯环类	C7 H6 O	HMDB0006115	C00261			1	4.615	HILIC_POS	106.041	106.042	-4.76074	86.6	M	6.53248e+06	5.39565e+06	0.0499653	1.20661	0.0967586
n604	7alpha-Thiomethylspironolactone	steroids类固醇类	C23 H32 O3 S	HMDB0246238				2	8.728	C18_POS	388.207	388.207	-0.72	89.1	M	1.48291e+07	151758	0.0389673	1.26874	0.212806
n605	Pyridoxamine	Amines胺类	C8 H12 N2 O2	HMDB0001431	C00534	map04977 Vitamin digestion and absorption; map00750 Vitamin B6 metabolism	Vitamin B6 Metabolism	1	3.057	C18_POS	168.09	168.09	0.00807331	85.3	M	4.45698e+06	3.39793e+06	0.0293618	1.23667	0.700889
n610	L,L-Cyclo(leucylprolyl)	Amino acids and Peptides氨基酸和多肽类	C11 H18 N2 O2	HMDB0034276				2	5.67	C18_POS	210.137	210.137	-0.03	97.4	M	4.93537e+06	5.90031e+06	0.163418	1.35076	0.722935
n611	gamma-CEHC	Benzene苯环类	C15 H20 O4	HMDB0001931				2	8.06	C18_POS	264.136	264.136	-0.47	91.4	M	8.40378e+06	3.66178e+06	0.0908188	2.26862	0.0337131
n614	3,5,5-Trimethyl-2-cyclohexen-1-one	Organic compounds有机物类	C9 H14 O	HMDB0031195	C14743			2	7.303	C18_POS	138.104	138.104	-0.05	86.5	M	4.60809e+06	4.50474e+06	0.0659798	0.99839	0.946155
n615	Acetaminophen	Benzene苯环类	C8 H9 N O2	HMDB0001859	C06804	map04976 Bile secretion		1	3.128	C18_POS	151.063	151.063	-0.159503	93.5	M	4.312e+06	2.40336e+07	0.102665	1.06666	0.118337
n619	2-Amino-3-cyclohexylpropanoic acid	Amino acids and Peptides氨基酸和多肽类	C9 H17 N O2	HMDB0244979				2	3.287	HILIC_POS	171.126	171.126	-0.72	81.6	M	4.04597e+06	5.45563e+06	0.0749724	0.898195	0.159118
n621	3-oxocholest-4-en-26-oate	Xenobiotics外源物	C27 H42 O3	HMDB0304151	C20839			2	10.576	C18_POS	414.313	414.313	-0.26	85.7	M	6.34941e+06	6.45192e+06	0.12217	1.13257	0.751456
n622	PE(18:0/18:1(9Z))	Glycerophosphoethanolamines甘油磷酸乙醇胺类	C41 H80 N O8 P	HMDB0008993			Phosphatidylethanolamine Biosynthesis PE; Phosphatidylcholine Biosynthesis PC	2	17.018	C18_POS	745.561	745.562	-0.89	80.1	M	1.06254e+06	1.86536e+06	0.159335	0.218218	0.0452248
n623	TRIBUTYL PHOSPHATE	Organic acids有机酸类	C12 H27 O4 P	HMDB0259164	C14439			2	10.09	C18_POS	266.165	266.165	-0.44	96.5	M	8.46728e+06	8.04249e+06	0.267376	0.806818	0.947292
n624	MG(18:3(9Z,12Z,15Z)/0:0/0:0)	Glycerolipids甘油酯类	C21 H36 O4	HMDB0011570				3	11.049	C18_POS	352.261	352.261	-0.66	92.2	M	7.4823e+06	1.53576e+07	0.335724	0.418276	0.058673
n626	Metoprolol	Benzene苯环类	C15 H25 N O3	HMDB0001932	C07202			2	5.568	C18_POS	267.184	267.183	0.32	86.9	M	8.07912e+06	1.94305e+06	0.0125606	1.28446	0.398859
n627	1,3-Dimethyluric acid	Nucleosides核苷酸类	C7 H8 N4 O3	HMDB0001857				1	3.428	HILIC_NEG	196.06	196.06	1.25289	95.3	M	384078	8.91881e+06	0.09592	0.785228	0.136378
n628	Quinic acid	Organic acids有机酸类	C7 H12 O6	HMDB0003072	C00296	map00400 Phenylalanine, tyrosine and tryptophan biosynthesis		1	0.863	C18_NEG	192.063	192.063	-0.322111	83.9	M	5.01512e+06	3.92244e+06	0.141949	1.58645	0.526015
n629	5-De-O-methyltoddanol	Xenobiotics外源物	C15 H16 O5	HMDB0041520				3	8.626	C18_POS	276.099	276.1	-1.14	77	M	6.63524e+06	1.98639e+07	0.148163	0.591319	0.0307202
n630	LysoPE(18:0/0:0)	Glycerophosphoethanolamines甘油磷酸乙醇胺类	C23 H48 N O7 P	HMDB0011130				2	11.631	C18_NEG	481.317	481.317	-0.05	97.7	M	3.33285e+06	3.77845e+06	0.0819044	0.737127	0.770815
[truncated: 192 more rows]

## Sheet: TableS5
TableS5 Metabolites identified in sputum
[truncated: 765 more rows]

## Sheet: TableS6
TableS6 Metabolites identified in urine
[truncated: 785 more rows]
