# Supplementary material for: Study on the potential diagnostic value of metabolomics changes in different biological fluids for aspiration pneumonia
Source: BMC Pulm Med. 2025 Feb 4;25:60. doi: 10.1186/s12890-025-03519-x (PMC11792630; doi:10.1186/s12890-025-03519-x)
Supplement: Supplementary file 3 — Supplementary Material 3: Table S7 Significantly differential metabolites identified in bronchoalveolar lavage fluid. Table S8 Significantly differential metabolites identified in saliva. Table S9 Significantly differential metabolites identified in serum. Table S10 Significantly differential metabolites identified in sputum. Table S11 Significantly differential metabolites identified in urine. [file 12890_2025_3519_MOESM3_ESM.xlsx]

## Sheet: TableS7
TableS7 Significantly differential metabolites identified in bronchoalveolar lavage fluid
Tags	Name	Class	Xenobiotics	Formula	HMDB ID	Compound ID	KEGG pathway	SMPDB pathway	Identification Level	Molecular Weight	RT [min]	AP_BALF/Non_AP_BALF Ratio	AP_BALF/Non_AP_BALF P value	Regulation Type
n845	Adenosine monophosphate	Nucleosides核苷酸类	N	C10 H14 N5 O7 P	HMDB0000045	C00020	map01240 Biosynthesis of cofactors; map00230 Purine metabolism; map05022 Pathways of neurodegeneration; map04742 Taste transduction; map05012 Parkinson disease; map04024 cAMP signaling pathway; map04925 Aldosterone synthesis and secretion; map04152 AMPK signaling pathway; map01523 Antifolate resistance; map04924 Renin secretion; map04923 Regulation of lipolysis in adipocytes; map04934 Cushing syn…	Purine Metabolism; Alanine Metabolism; Urea Cycle; Pantothenate and CoA Biosynthesis; Methionine Metabolism; Glycine and Serine Metabolism; Selenoamino Acid Metabolism; Pentose Phosphate Pathway; Aspartate Metabolism; Mitochondrial Beta-Oxidation of Long Chain Saturated Fatty Acids; Mitochondrial Beta-Oxidation of Short Chain Saturated Fatty Acids; Mitochondrial Beta-Oxidation of Medium Chain Sat…	1	347.063	1.344	0.218421	0.000921275	Down
n295	Prolylproline	Amino acids and Peptides氨基酸和多肽类	N	C10 H16 N2 O3	HMDB0011180				2	212.116	6.199	5.70938	0.0020479	Up
n122	Dehydroepiandrosterone sulfate	steroids类固醇类	N	C19 H28 O5 S	HMDB0001032	C04555	map00140 Steroid hormone biosynthesis; map04976 Bile secretion	Androgen and Estrogen Metabolism	1	368.166	0.654	0.365736	0.00241388	Down
n521	3alpha-Hydroxy-5alpha-pregnan-20-one sulfate	steroids类固醇类	N	C21 H34 O5 S	HMDB0253218				2	398.213	0.72	0.381285	0.00438897	Down
n377	3-AMP	Nucleosides核苷酸类	N	C10 H14 N5 O7 P	HMDB0003540	C01367	map00230 Purine metabolism	Bile Acid Biosynthesis; Pyrimidine Metabolism	2	347.063	7.526	0.167303	0.00513353	Down
n783	7alpha-Hydroxy-3-oxo-4-cholestenoate	Bile acids胆汁酸类	N	C27 H42 O4	HMDB0012458	C17337	map00120 Primary bile acid biosynthesis	Bile Acid Biosynthesis	2	430.308	10.488	0.440445	0.0099195	Down
n458	Androstenediol 3-sulfate	steroids类固醇类	N	C19 H30 O5 S	HMDB0248416				2	370.181	8.986	0.208154	0.0207095	Down
n853	1-Methylinosine	Nucleosides核苷酸类	N	C11 H14 N4 O5	HMDB0002721				3	282.097	2.995	2.2595	0.0220171	Up
n341	Ketoleucine	Organic acids有机酸类	N	C6 H12 O3	HMDB0000695	C00233	map01210 2-Oxocarboxylic acid metabolism; map01230 Biosynthesis of amino acids; map00280 Valine, leucine and isoleucine degradation; map00290 Valine, leucine and isoleucine biosynthesis	Valine, Leucine, and Isoleucine Degradation	1	132.079	0.791	2.69339	0.0268769	Up
n583	Phenylalanyl-Glycine	Amino acids and Peptides氨基酸和多肽类	N	C11 H14 N2 O3	HMDB0304788				1	222.1	3.429	2.27821	0.02874	Up
n249	Serine	Amino acids and Peptides氨基酸和多肽类	N	C3 H7 N O3	HMDB0000187	C00716		Phosphatidylethanolamine Biosynthesis PE; Methionine Metabolism; Glycine and Serine Metabolism; Selenoamino Acid Metabolism; Sphingolipid Metabolism; Homocysteine Degradation; Phosphatidylethanolamine Biosynthesis; Ammonia Recycling	1	105.043	0.84	0.309998	0.0290207	Down
n293	(R)-3-hydroxybutyrylcarnitine	Carnitine肉碱类	N	C11 H21 N O5	HMDB0062735				2	247.142	5.518	0.358343	0.0304352	Down
n916	13-OxoODE	Eicosanoids花生四烯酸类	N	C18 H30 O3	HMDB0004668	C14765	map00591 Linoleic acid metabolism		2	294.219	10.382	3.2361	0.0318182	Up
n347	Hexanoylcarnitine	Carnitine肉碱类	N	C13 H25 N O4	HMDB0000756				2	259.178	5.519	0.609582	0.0326664	Down
n692	S-Adenosylmethionine	Nucleosides核苷酸类	N	C15 H22 N6 O5 S	HMDB0001185	C00019	map01240 Biosynthesis of cofactors; map01230 Biosynthesis of amino acids; map00330 Arginine and proline metabolism; map00270 Cysteine and methionine metabolism; map05208 Chemical carcinogenesis; map04122 Sulfur relay system	Phosphatidylcholine Biosynthesis PC; Phosphatidylcholine Biosynthesis; Ubiquinone Biosynthesis; Spermidine and Spermine Biosynthesis; Methionine Metabolism; Glycine and Serine Metabolism; Carnitine Synthesis; Arginine and Proline Metabolism; Tryptophan Metabolism; Tyrosine Metabolism; Nicotinate and Nicotinamide Metabolism; Histidine Metabolism; Catecholamine Biosynthesis; Methylhistidine Metabol…	2	398.137	8.184	0.334799	0.0394177	Down
n552	beta-Muricholic Acid	Bile acids胆汁酸类	N	C24 H40 O5	HMDB0000364	C17727			3	408.288	9.932	4.62617	0.0403898	Up
n569	Guanosine monophosphate	Nucleosides核苷酸类	N	C10 H14 N5 O8 P	HMDB0001397	C00144	map00230 Purine metabolism; map04742 Taste transduction; map01523 Antifolate resistance; map04022 cGMP-PKG signaling pathway; map04744 Phototransduction; map04740 Olfactory transduction	Purine Metabolism; Glutamate Metabolism	1	363.058	1.057	0.412867	0.0411877	Down
n602	Cytidine monophosphate	Nucleosides核苷酸类	N	C9 H14 N3 O8 P	HMDB0000095	C00055	map00240 Pyrimidine metabolism	Phosphatidylcholine Biosynthesis PC; Phosphatidylethanolamine Biosynthesis PE; Cardiolipin Biosynthesis CL; Phosphatidylcholine Biosynthesis; Pantothenate and CoA Biosynthesis; Phosphatidylinositol Phosphate Metabolism; Cardiolipin Biosynthesis; Pyrimidine Metabolism; Phosphatidylethanolamine Biosynthesis; Plasmalogen Synthesis	2	323.052	1.002	0.472417	0.0446184	Down

## Sheet: TableS8
TableS8 Significantly differential metabolites identified in saliva
Tags	Name	Class	Xenobiotics	Formula	HMDB ID	Compound ID	KEGG pathway	SMPDB pathway	Identification Level	Molecular Weight	RT [min]	AP_saliva/Non_AP_saliva Ratio	AP_saliva/Non_AP_saliva P value	Regulation Type
n205	Epiandrosterone sulfate	steroids类固醇类	N	C19 H30 O5 S	HMDB0062657				2	370.181	0.671	0.104186	0.0389412	Down
n224	Dehydroepiandrosterone sulfate	steroids类固醇类	N	C19 H28 O5 S	HMDB0001032	C04555	map00140 Steroid hormone biosynthesis; map04976 Bile secretion	Androgen and Estrogen Metabolism	1	368.166	0.622	0.420244	0.0322691	Down
n402	Glucose 6-phosphate	Carbohydrates碳水化合物	N	C6 H13 O9 P	HMDB0001401	C00092	map00524 Neomycin, kanamycin and gentamicin biosynthesis; map00562 Inositol phosphate metabolism; map00500 Starch and sucrose metabolism; map05415 Diabetic cardiomyopathy; map05230 Central carbon metabolism in cancer; map04973 Carbohydrate digestion and absorption; map04918 Thyroid hormone synthesis; map04931 Insulin resistance; map04911 Insulin secretion; map04917 Prolactin signaling pathway	Galactose Metabolism; Pentose Phosphate Pathway; Starch and Sucrose Metabolism; Gluconeogenesis; Warburg Effect; Inositol Metabolism; Nucleotide Sugars Metabolism; Inositol Phosphate Metabolism; Glycolysis	1	260.03	7.846	2.7013	0.0220862	Up
n751	Prolyl-Valine	Amino acids and Peptides氨基酸和多肽类	N	C10 H18 N2 O3	HMDB0029030				2	214.132	2.056	2.06838	0.0298898	Up
n767	Acetylglycine	Amino acids and Peptides氨基酸和多肽类	N	C4 H7 N O3	HMDB0000532				1	117.043	0.992	0.540436	0.016688	Down
n1014	6-trans-12-epi-Leukotriene B4	Eicosanoids花生四烯酸类	N	C20 H32 O4	HMDB0005088				2	336.23	9.799	11.2277	0.00736497	Up
n1024	20-hydroxyleukotriene B4	Eicosanoids花生四烯酸类	N	C20 H32 O5	HMDB0245567				2	352.225	8.236	20.0377	0.00120169	Up
n1038	Phenol glucuronide	Carbohydrates碳水化合物	N	C12 H14 O7	HMDB0060014				2	270.074	4.175	0.209226	0.00357423	Down

## Sheet: TableS9
TableS9 Significantly differential metabolites identified in serum
Tags	Name	Class	Xenobiotics	Formula	HMDB ID	Compound ID	KEGG pathway	SMPDB pathway	Identification Level	Molecular Weight	RT [min]	AP_serum/Non_AP_serum Ratio	AP_serum/Non_AP_serum P value	Regulation Type
n79	3-Hydroxybutyric acid	Amino acids and Peptides氨基酸和多肽类	N	C4 H8 O3	HMDB0000357	C01089	map00650 Butanoate metabolism; map04024 cAMP signaling pathway	Fatty Acid Biosynthesis	2	104.047	3.903	0.225978	0.00104821	Down
n329	Chenodeoxycholic acid glycine conjugate	Bile acids胆汁酸类	N	C26 H43 N O5	HMDB0000637	C05466	map04976 Bile secretion; map00120 Primary bile acid biosynthesis; map04979 Cholesterol metabolism	Bile Acid Biosynthesis	2	485.292	3.826	7.65317	0.00404537	Up
n947	Epitestosterone glucuronide	steroids类固醇类	N	C25 H36 O8	HMDB0003193	C11134	map00140 Steroid hormone biosynthesis	Androgen and Estrogen Metabolism	2	464.241	8.666	0.226724	0.00410386	Down
n805	LysoPC(10:0/0:0)	Glycerophosphocholines磷脂胆碱类	N	C18 H38 N O7 P	HMDB0003752				2	411.238	9.213	29.2502	0.00438662	Up
n140	Pyruvic acid	Organic acids有机酸类	N	C3 H4 O3	HMDB0000243	C00022	map01240 Biosynthesis of cofactors; map01210 2-Oxocarboxylic acid metabolism; map01230 Biosynthesis of amino acids; map01200 Carbon metabolism; map00350 Tyrosine metabolism; map00330 Arginine and proline metabolism; map00470 D-Amino acid metabolism; map00270 Cysteine and methionine metabolism; map00630 Glyoxylate and dicarboxylate metabolism; map00040 Pentose and glucuronate interconversions; map…	Amino Sugar Metabolism; Alanine Metabolism; Urea Cycle; Glycine and Serine Metabolism; Transfer of Acetyl Groups into Mitochondria; Pyruvaldehyde Degradation; Gluconeogenesis; Warburg Effect; Citric Acid Cycle; Cysteine Metabolism; Glutamate Metabolism; Pyruvate Metabolism; Glucose-Alanine Cycle; Ammonia Recycling; Glycolysis	1	88.016	3.231	2.57243	0.00454288	Up
n137	Glycocholic acid	Bile acids胆汁酸类	N	C26 H43 N O6	HMDB0000138	C01921	map04976 Bile secretion; map00120 Primary bile acid biosynthesis; map04979 Cholesterol metabolism	Bile Acid Biosynthesis	1	465.309	9.399	5.58259	0.00911073	Up
n430	PE(16:0/18:1(11Z))	Glycerophosphoethanolamines甘油磷酸乙醇胺类	N	C39 H76 N O8 P	HMDB0008926	C00350	map00564 Glycerophospholipid metabolism; map04723 Retrograde endocannabinoid signaling; map04140 Autophagy; map05167 Kaposi sarcoma-associated herpesvirus infection; map00563 Glycosylphosphatidylinositol (GPI)-anchor biosynthesis; map05130 Pathogenic Escherichia coli infection; map04136 Autophagy	Phosphatidylethanolamine Biosynthesis PE; Phosphatidylcholine Biosynthesis PC	2	717.53	15.517	0.147612	0.0115974	Down
n160	beta-Muricholic Acid	Bile acids胆汁酸类	N	C24 H40 O5	HMDB0000364	C17727			3	408.288	9.93	8.5824	0.0131422	Up
n334	PE(16:0/20:4(5Z,8Z,11Z,14Z))	Glycerophosphoethanolamines甘油磷酸乙醇胺类	N	C41 H74 N O8 P	HMDB0008937			Phosphatidylethanolamine Biosynthesis PE; Phosphatidylcholine Biosynthesis PC	2	739.515	14.475	0.158323	0.0133951	Down
n181	Cholic acid	Bile acids胆汁酸类	N	C24 H40 O5	HMDB0000619	C00695	map04976 Bile secretion; map00120 Primary bile acid biosynthesis	Bile Acid Biosynthesis	1	408.288	2.037	5.69673	0.0150763	Up
n23	PC(18:2(9Z,12Z)/18:2(9Z,12Z))	Glycerophosphocholines磷脂胆碱类	N	C44 H80 N O8 P	HMDB0008138			Phosphatidylethanolamine Biosynthesis PE; Phosphatidylcholine Biosynthesis PC	2	781.561	14.463	0.338722	0.0155888	Down
n11	PC(16:0/18:1(9Z))	Glycerophosphocholines磷脂胆碱类	N	C42 H82 N O8 P	HMDB0007972			Phosphatidylcholine Biosynthesis PC; Phosphatidylethanolamine Biosynthesis PE	2	759.577	15.503	0.30612	0.0158829	Down
n499	PE(P-18:0/20:4(5Z,8Z,11Z,14Z))	Glycerophosphoethanolamines甘油磷酸乙醇胺类	N	C43 H78 N O7 P	HMDB0005779	C00350	map00564 Glycerophospholipid metabolism; map04723 Retrograde endocannabinoid signaling; map04140 Autophagy; map05167 Kaposi sarcoma-associated herpesvirus infection; map00563 Glycosylphosphatidylinositol (GPI)-anchor biosynthesis; map05130 Pathogenic Escherichia coli infection; map04136 Autophagy		2	751.551	16.261	0.456302	0.0173052	Down
n164	LysoPC(14:0/0:0)	Glycerophosphocholines磷脂胆碱类	N	C22 H46 N O7 P	HMDB0010379			Arachidonic Acid Metabolism	2	467.301	10.72	2.36874	0.0200092	Up
n672	gamma-Glutamylleucine	Amino acids and Peptides氨基酸和多肽类	N	C11 H20 N2 O5	HMDB0011171				2	260.137	6.348	1.34748	0.0208378	Up
n799	Chenodeoxycholyltaurine	Bile acids胆汁酸类	N	C26 H45 N O6 S	HMDB0242411				1	499.297	3.237	4.43711	0.02386	Up
n762	Glutamyltyrosine	Amino acids and Peptides氨基酸和多肽类	N	C14 H18 N2 O6	HMDB0028831				2	310.116	6.829	1.54971	0.0252662	Up
n521	gamma-Glutamylalanine	Amino acids and Peptides氨基酸和多肽类	N	C8 H14 N2 O5	HMDB0006248	C03740	map00480 Glutathione metabolism		2	218.09	7.304	1.89643	0.028579	Up
n71	PC(18:0/18:1(9Z))	Glycerophosphocholines磷脂胆碱类	N	C44 H86 N O8 P	HMDB0008038			Phosphatidylethanolamine Biosynthesis PE; Phosphatidylcholine Biosynthesis PC	2	787.608	16.997	0.371147	0.0311355	Down
n36	PC(18:0/20:4(5Z,8Z,11Z,14Z))	Glycerophosphocholines磷脂胆碱类	N	C46 H84 N O8 P	HMDB0008048			Phosphatidylethanolamine Biosynthesis PE; Phosphatidylcholine Biosynthesis PC	2	809.592	15.628	0.544458	0.0333943	Down
n611	gamma-CEHC	Benzene苯环类	N	C15 H20 O4	HMDB0001931				2	264.136	8.06	2.26862	0.0337131	Up
n272	3Alpha-hydroxy-7-oxo-5beta-cholanic acid	Bile acids胆汁酸类	N	C24 H38 O4	HMDB0246682				1	390.277	9.929	4.02237	0.0362391	Up
n31	Dehydroepiandrosterone sulfate	steroids类固醇类	N	C19 H28 O5 S	HMDB0001032	C04555	map00140 Steroid hormone biosynthesis; map04976 Bile secretion	Androgen and Estrogen Metabolism	1	368.166	0.685	0.380208	0.0395711	Down
n591	Androstenediol 3-sulfate	steroids类固醇类	N	C19 H30 O5 S	HMDB0248416				2	370.181	8.08	0.495458	0.0421874	Down
n518	3alpha-Hydroxy-5alpha-pregnan-20-one sulfate	steroids类固醇类	N	C21 H34 O5 S	HMDB0253218				2	398.213	8.926	0.299947	0.0428324	Down
n748	Prolylproline	Amino acids and Peptides氨基酸和多肽类	N	C10 H16 N2 O3	HMDB0011180				2	212.116	5.811	3.0028	0.0449652	Up
n622	PE(18:0/18:1(9Z))	Glycerophosphoethanolamines甘油磷酸乙醇胺类	N	C41 H80 N O8 P	HMDB0008993			Phosphatidylethanolamine Biosynthesis PE; Phosphatidylcholine Biosynthesis PC	2	745.561	17.018	0.218218	0.0452248	Down

## Sheet: TableS10
TableS10 Significantly differential metabolites identified in sputum
Tags	Name	Class	Xenobiotics	Formula	HMDB ID	Compound ID	KEGG pathway	SMPDB pathway	Identification Level	Molecular Weight	RT [min]	AP_sputum/Non_AP_sputum Ratio	AP_sputum/Non_AP_sputum P value	Regulation Type
n993	Prostaglandin E2	Eicosanoids花生四烯酸类	N	C20 H32 O5	HMDB0001220	C00584	map04976 Bile secretion; map00590 Arachidonic acid metabolism; map04080 Neuroactive ligand-receptor interaction; map04726 Serotonergic synapse; map04750 Inflammatory mediator regulation of TRP channels; map05200 Pathways in cancer; map04024 cAMP signaling pathway; map04924 Renin secretion; map04923 Regulation of lipolysis in adipocytes; map05146 Amoebiasis; map04921 Oxytocin signaling pathway; ma…	Arachidonic Acid Metabolism	1	352.225	8.248	15.7355	0.00154698	Up
n1151	Taurolithocholic acid 3-sulfate	Bile acids胆汁酸类	N	C26 H45 N O8 S2	HMDB0002580	C03642	map04976 Bile secretion		2	563.259	3.599	0.213214	0.00602434	Down
n152	Ketoleucine	Organic acids有机酸类	N	C6 H12 O3	HMDB0000695	C00233	map01210 2-Oxocarboxylic acid metabolism; map01230 Biosynthesis of amino acids; map00280 Valine, leucine and isoleucine degradation; map00290 Valine, leucine and isoleucine biosynthesis	Valine, Leucine, and Isoleucine Degradation	1	132.079	0.833	4.95818	0.00674699	Up
n521	Glycylproline	Amino acids and Peptides氨基酸和多肽类	N	C7 H12 N2 O3	HMDB0000721				1	172.085	6.603	2.84503	0.00788755	Up
n196	Cholesterol sulfate	steroids类固醇类	N	C27 H46 O4 S	HMDB0000653	C18043	map00140 Steroid hormone biosynthesis		2	466.312	0.539	4.51778	0.00881337	Up
n254	Glutaminylproline	Amino acids and Peptides氨基酸和多肽类	N	C10 H17 N3 O4	HMDB0028805				2	243.122	6.142	2.93417	0.00908645	Up
n1141	21-Deoxycortisol	steroids类固醇类	N	C21 H30 O4	HMDB0004030	C05497	map00140 Steroid hormone biosynthesis	Steroidogenesis	1	346.214	7.853	0.380288	0.0122192	Down
n1010	SM(d18:1/24:0)	Sphingolipids鞘脂	N	C47 H95 N2 O6 P	HMDB0011697				2	814.692	14.944	0.220905	0.0124747	Down
n800	N-Acetyl-DL-glutamic acid	Amino acids and Peptides氨基酸和多肽类	N	C7 H11 N O5	HMDB0001138	C00624	map01210 2-Oxocarboxylic acid metabolism; map01230 Biosynthesis of amino acids; map00220 Arginine biosynthesis		2	189.064	1.438	4.42145	0.0148951	Up
n835	7alpha-Hydroxy-3-oxo-4-cholestenoate	Bile acids胆汁酸类	N	C27 H42 O4	HMDB0012458	C17337	map00120 Primary bile acid biosynthesis	Bile Acid Biosynthesis	2	430.308	10.545	0.485773	0.0153117	Down
n930	3-Deoxy-D-glycero-D-galacto-2-nonulosonic acid	Carbohydrates碳水化合物	N	C9 H16 O9	HMDB0000425				2	268.08	6.829	3.91042	0.0171136	Up
n796	14,15-Epoxy-5,8,11-eicosatrienoic acid	Eicosanoids花生四烯酸类	N	C20 H32 O3	HMDB0004264	C14771	map00590 Arachidonic acid metabolism; map04726 Serotonergic synapse; map04270 Vascular smooth muscle contraction	Arachidonic Acid Metabolism	2	320.234	10.647	3.3082	0.0189829	Up
n193	Acetylcholine	Microbial metabolites微生物相关代谢物	N	C7 H15 N O2	HMDB0000895	C01996	map04976 Bile secretion; map00564 Glycerophospholipid metabolism; map04080 Neuroactive ligand-receptor interaction; map05022 Pathways of neurodegeneration; map04742 Taste transduction; map04024 cAMP signaling pathway; map04970 Salivary secretion; map04972 Pancreatic secretion; map04971 Gastric acid secretion; map04911 Insulin secretion; map04721 Synaptic vesicle cycle; map04725 Cholinergic synaps…	Phospholipid Biosynthesis	1	145.11	6.493	2.8532	0.0195587	Up
n775	Androstenediol 3-sulfate	steroids类固醇类	N	C19 H30 O5 S	HMDB0248416				2	370.182	8.137	0.262244	0.0199914	Down
n982	Homovanillic acid sulfate	Organic acids有机酸类	N	C9 H10 O7 S	HMDB0011719				2	262.015	4.267	0.29403	0.0210844	Down
n110	Dehydroepiandrosterone sulfate	steroids类固醇类	N	C19 H28 O5 S	HMDB0001032	C04555	map00140 Steroid hormone biosynthesis; map04976 Bile secretion	Androgen and Estrogen Metabolism	1	368.166	0.614	0.069644	0.0219804	Down
n122	N-Acetylneuraminic acid	Carbohydrates碳水化合物	N	C11 H19 N O9	HMDB0000230	C19910		Amino Sugar Metabolism	1	309.106	6.205	4.7569	0.0254777	Up
n318	2-Hydroxycaproic acid	Fatty acids脂肪酸类	N	C6 H12 O3	HMDB0001624				1	132.079	5.417	2.15756	0.0257303	Up
n268	beta-Muricholic Acid	Bile acids胆汁酸类	N	C24 H40 O5	HMDB0000364	C17727			3	408.288	9.984	7.28037	0.0281885	Up
n128	Isoleucylproline	Amino acids and Peptides氨基酸和多肽类	N	C11 H20 N2 O3	HMDB0011174				2	228.148	4.054	3.40592	0.028332	Up
n233	N-acetyltryptophan	Amino acids and Peptides氨基酸和多肽类	N	C13 H14 N2 O3	HMDB0013713				1	246.1	5.857	0.231716	0.0352867	Down
n411	5-Methylcytosine	Nucleosides核苷酸类	N	C5 H7 N3 O	HMDB0002894	C02376	map00240 Pyrimidine metabolism		1	125.059	3.512	2.5105	0.0354251	Up
n905	DG(18:1(9Z)/18:1(9Z)/0:0)	Glycerolipids甘油酯类	N	C39 H72 O5	HMDB0007218			De Novo Triacylglycerol Biosynthesis TG; Phosphatidylethanolamine Biosynthesis PE; Phosphatidylcholine Biosynthesis PC	2	620.538	11.888	0.420593	0.0361532	Down
n30	Tryptophan	Amino acids and Peptides氨基酸和多肽类	N	C11 H12 N2 O2	HMDB0000929	C00078	map01240 Biosynthesis of cofactors; map01210 2-Oxocarboxylic acid metabolism; map01230 Biosynthesis of amino acids; map00380 Tryptophan metabolism; map00970 Aminoacyl-tRNA biosynthesis; map00260 Glycine, serine and threonine metabolism; map04974 Protein digestion and absorption; map04726 Serotonergic synapse; map05230 Central carbon metabolism in cancer; map00400 Phenylalanine, tyrosine and trypt…	Tryptophan Metabolism	1	204.09	3.819	5.87148	0.0370615	Up
n1133	Androsterone glucuronide	steroids类固醇类	N	C25 H38 O8	HMDB0002829	C11135	map00140 Steroid hormone biosynthesis	Androstenedione Metabolism	2	466.257	9.497	0.38924	0.0388156	Down
n292	N-Acetyltryptophan	Amino acids and Peptides氨基酸和多肽类	N	C13 H14 N2 O3	HMDB0013713				3	246.1	3.003	0.252166	0.0398886	Down
n898	Taurodeoxycholic acid	Bile acids胆汁酸类	N	C26 H45 N O6 S	HMDB0000896	C05463		Bile Acid Biosynthesis	1	499.297	9.884	0.443258	0.0415274	Down
n141	3-Oxopentanoic acid	Organic acids有机酸类	N	C5 H8 O3	HMDB0245963	C02233			2	116.047	1.16	2.65002	0.0416418	Up
n645	Cer(d18:0/18:0)	Ceramides神经酰胺类	N	C36 H73 N O3	HMDB0011761				2	567.559	16.376	3.9177	0.043622	Up
n786	Acetylglycine	Amino acids and Peptides氨基酸和多肽类	N	C4 H7 N O3	HMDB0000532				1	117.043	1.044	0.331259	0.0439219	Down
n384	9,12,13-TriHOME	Eicosanoids花生四烯酸类	N	C18 H34 O5	HMDB0004708	C14833	map00591 Linoleic acid metabolism		3	330.241	8.825	2.73139	0.0446009	Up
n589	Kynurenic acid	Organic acids有机酸类	N	C10 H7 N O3	HMDB0000715	C01717	map00380 Tryptophan metabolism	Tryptophan Metabolism	1	189.043	4.409	0.394019	0.0454278	Down
n294	2-Deoxy-2,3-dehydro-n-acetyl-neuraminic acid	Organic acids有机酸类	N	C11 H17 N O8	HMDB0245680				2	291.095	6.496	3.67633	0.0490842	Up

## Sheet: TableS11
TableS11 Significantly differential metabolites identified in urine
Tags	Name	Class	Xenobiotics	Formula	HMDB ID	Compound ID	KEGG pathway	SMPDB pathway	Identification Level	Molecular Weight	RT [min]	AP_urine/Non_AP_urine Ratio	AP_urine/Non_AP_urine P value	Regulation Type
n11	Xanthurenic acid	Organic acids有机酸类	N	C10 H7 N O4	HMDB0000881	C02470	map00380 Tryptophan metabolism	Tryptophan Metabolism	1	205.038	4.029	0.135289	0.00219081	Down
n1144	3Alpha-hydroxy-7-oxo-5beta-cholanic acid	Bile acids胆汁酸类	N	C24 H38 O4	HMDB0246682				1	390.277	9.313	9.63674	0.00227523	Up
n612	Glycocholic acid	Bile acids胆汁酸类	N	C26 H43 N O6	HMDB0000138	C01921	map04976 Bile secretion; map00120 Primary bile acid biosynthesis; map04979 Cholesterol metabolism	Bile Acid Biosynthesis	1	465.309	9.432	2.62878	0.0117006	Up
n589	Homogentisic acid	Organic acids有机酸类	N	C8 H8 O4	HMDB0000130	C00544	map01240 Biosynthesis of cofactors; map00350 Tyrosine metabolism; map00130 Ubiquinone and other terpenoid-quinone biosynthesis	Tyrosine Metabolism; Phenylalanine and Tyrosine Metabolism	1	168.042	2.754	2.87536	0.018171	Up
n113	Sucrose	Carbohydrates碳水化合物	N	C12 H22 O11	HMDB0000258	C00089	map02010 ABC transporters; map00052 Galactose metabolism; map00500 Starch and sucrose metabolism; map04742 Taste transduction; map04973 Carbohydrate digestion and absorption	Galactose Metabolism; Starch and Sucrose Metabolism	1	342.116	6.223	0.260622	0.0182403	Down
n1101	3-Methylglutaric acid	Fatty acids脂肪酸类	N	C6 H10 O4	HMDB0000752				2	146.058	6.978	0.378935	0.0209067	Down
