# Supplementary material for: Study on the potential diagnostic value of metabolomics changes in different biological fluids for aspiration pneumonia
Source: BMC Pulm Med. 2025 Feb 4;25:60. doi: 10.1186/s12890-025-03519-x (PMC11792630; doi:10.1186/s12890-025-03519-x)
Supplement: Supplementary file 4 — Supplementary Material 4: Table S12 Enrichment analysis of metabolites dysregulated in bronchoalveolar lavage fluid. Table S13 Enrichment analysis of metabolites dysregulated in serum. Table S14 Enrichment analysis of metabolites dysregulated in sputum. Table S15 Enrichment analysis of dysregulated metabolites in all samples. [file 12890_2025_3519_MOESM4_ESM.xlsx]

## Sheet: TableS12
TableS12 Enrichment analysis of metabolites dysregulated in bronchoalveolar lavage fluid
KEGG Pathway	Mapping/All Mapping	Bg/All Bg	Fisher's exact test p value	p.adjust	Rich factor	Count	Related Compound ID	Related Name	Related Log2Ratio	Pathway direction	Level1	Level2
map01523 Antifolate resistance	2/9	2/637	0.00017772	0.000622019	1	2	C00020;C00144	Adenosine monophosphate;Guanosine monophosphate	-2.195;-1.276	-1.73553	Human Diseases	Drug resistance: antineoplastic
map04740 Olfactory transduction	2/9	2/637	0.00017772	0.000622019	1	2	C00020;C00144	Adenosine monophosphate;Guanosine monophosphate	-2.195;-1.276	-1.73553	Organismal Systems	Sensory system
map00230 Purine metabolism	3/9	13/637	0.000521653	0.000926172	0.23	3	C00020;C01367;C00144	Adenosine monophosphate;3-AMP;Guanosine monophosphate	-2.195;-2.579;-1.276	-2.19482	Metabolism	Nucleotide metabolism
map04022 cGMP-PKG signaling pathway	2/9	3/637	0.000529241	0.000926172	0.67	2	C00020;C00144	Adenosine monophosphate;Guanosine monophosphate	-2.195;-1.276	-1.73553	Environmental Information Processing	Signal transduction
map04742 Taste transduction	2/9	7/637	0.00359691	0.00503568	0.29	2	C00020;C00144	Adenosine monophosphate;Guanosine monophosphate	-2.195;-1.276	-1.73553	Organismal Systems	Sensory system
map01240 Biosynthesis of cofactors	2/9	15/637	0.016952	0.0192309	0.13	2	C00020;C00019	Adenosine monophosphate;S-Adenosylmethionine	-2.195;-1.579	-1.88672	Metabolism	Global and overview maps
map01230 Biosynthesis of amino acids	2/9	16/637	0.0192309	0.0192309	0.12	2	C00019;C00233	S-Adenosylmethionine;Ketoleucine	-1.579;1.429	-0.0746059	Metabolism	Global and overview maps

## Sheet: TableS13
TableS13 Enrichment analysis of metabolites dysregulated in serum
KEGG Pathway	Mapping/All Mapping	Bg/All Bg	Fisher's exact test p value	p.adjust	Rich factor	Count	Related Compound ID	Related Name	Related Log2Ratio	Pathway direction	Level1	Level2
map04976 Bile secretion	4/9	15/445	9.64462e-05	0.000482231	0.27	4	C04555;C05466;C00695;C01921	Dehydroepiandrosterone sulfate;Chenodeoxycholic acid glycine conjugate;Cholic acid;Glycocholic acid	-1.395;2.936;2.51;2.481	2.49553	Organismal Systems	Digestive system
map00120 Primary bile acid biosynthesis	3/9	8/445	0.000306338	0.000765845	0.38	3	C05466;C00695;C01921	Chenodeoxycholic acid glycine conjugate;Cholic acid;Glycocholic acid	2.936;2.51;2.481	2.51013	Metabolism	Lipid metabolism
map04979 Cholesterol metabolism	2/9	4/445	0.00214063	0.00356771	0.5	2	C05466;C01921	Chenodeoxycholic acid glycine conjugate;Glycocholic acid	2.936;2.481	2.7085	Organismal Systems	Digestive system
map00650 Butanoate metabolism	2/9	5/445	0.0035301	0.00441262	0.4	2	C01089;C00022	3-Hydroxybutyric acid;Pyruvic acid	-2.146;1.363	-0.391308	Metabolism	Carbohydrate metabolism
map00140 Steroid hormone biosynthesis	2/9	14/445	0.0291971	0.0291971	0.14	2	C11134;C04555	Epitestosterone glucuronide;Dehydroepiandrosterone sulfate	-2.141;-1.395	-1.76807	Metabolism	Lipid metabolism

## Sheet: TableS14
TableS14 Enrichment analysis of metabolites dysregulated in sputum
KEGG Pathway	Mapping/All Mapping	Bg/All Bg	Fisher's exact test p value	p.adjust	Rich factor	Count	Related Compound ID	Related Name	Related Log2Ratio	Pathway direction	Level1	Level2
map00140 Steroid hormone biosynthesis	4/15	10/667	3.23664e-05	0.000323664	0.4	4	C05497;C11135;C04555;C18043	21-Deoxycortisol;Androsterone glucuronide;Dehydroepiandrosterone sulfate;Cholesterol sulfate	-1.395;-1.361;-3.844;2.176	-1.37805	Metabolism	Lipid metabolism
map04726 Serotonergic synapse	3/15	6/667	0.000177413	0.000887065	0.5	3	C00584;C00078;C14771	Prostaglandin E2;Tryptophan;14,15-Epoxy-5,8,11-eicosatrienoic acid	3.976;2.554;1.726	2.55372	Organismal Systems	Nervous system
map04976 Bile secretion	4/15	18/667	0.000423515	0.00141172	0.22	4	C03642;C04555;C00584;C01996	Taurolithocholic acid 3-sulfate;Dehydroepiandrosterone sulfate;Prostaglandin E2;Acetylcholine	-2.23;-3.844;3.976;1.513	-0.358522	Organismal Systems	Digestive system
map01210 2-Oxocarboxylic acid metabolism	3/15	9/667	0.000715212	0.00178803	0.33	3	C00078;C00624;C00233	Tryptophan;N-Acetyl-DL-glutamic acid;Ketoleucine	2.554;2.145;2.31	2.30981	Metabolism	Global and overview maps
map05143 African trypanosomiasis	2/15	3/667	0.00139973	0.00279945	0.67	2	C00584;C00078	Prostaglandin E2;Tryptophan	3.976;2.554	3.26484	Human Diseases	Infectious disease: parasitic
map01230 Biosynthesis of amino acids	3/15	13/667	0.00230551	0.00384251	0.23	3	C00078;C00624;C00233	Tryptophan;N-Acetyl-DL-glutamic acid;Ketoleucine	2.554;2.145;2.31	2.30981	Metabolism	Global and overview maps
map00380 Tryptophan metabolism	2/15	7/667	0.00929787	0.010331	0.29	2	C01717;C00078	Kynurenic acid;Tryptophan	-1.344;2.554	0.60503	Metabolism	Amino acid metabolism
map00590 Arachidonic acid metabolism	2/15	7/667	0.00929787	0.010331	0.29	2	C00584;C14771	Prostaglandin E2;14,15-Epoxy-5,8,11-eicosatrienoic acid	3.976;1.726	2.851	Metabolism	Lipid metabolism
map04024 cAMP signaling pathway	2/15	7/667	0.00929787	0.010331	0.29	2	C00584;C01996	Prostaglandin E2;Acetylcholine	3.976;1.513	2.74426	Environmental Information Processing	Signal transduction
map04080 Neuroactive ligand-receptor interaction	2/15	9/667	0.0155277	0.0155277	0.22	2	C00584;C01996	Prostaglandin E2;Acetylcholine	3.976;1.513	2.74426	Environmental Information Processing	Signaling molecules and interaction

## Sheet: TableS15
KEGG Pathway	Mapping/All Mapping	Bg/All Bg	Fisher's exact test p value	p.adjust	Rich factor	Count	Related Compound ID	Related Name	Related Log2Ratio	Pathway direction	Level1	Level2	Type
map01523 Antifolate resistance	2/9	2/637	0.00017772	0.000622019	1	2	C00020;C00144	Adenosine monophosphate;Guanosine monophosphate	-2.195;-1.276	-1.73553	Human Diseases	Drug resistance: antineoplastic	AP_BALFvsNon_AP_BALF
map04740 Olfactory transduction	2/9	2/637	0.00017772	0.000622019	1	2	C00020;C00144	Adenosine monophosphate;Guanosine monophosphate	-2.195;-1.276	-1.73553	Organismal Systems	Sensory system	AP_BALFvsNon_AP_BALF
map00230 Purine metabolism	3/9	13/637	0.000521653	0.000926172	0.23	3	C00020;C01367;C00144	Adenosine monophosphate;3-AMP;Guanosine monophosphate	-2.195;-2.579;-1.276	-2.19482	Metabolism	Nucleotide metabolism	AP_BALFvsNon_AP_BALF
map04022 cGMP-PKG signaling pathway	2/9	3/637	0.000529241	0.000926172	0.67	2	C00020;C00144	Adenosine monophosphate;Guanosine monophosphate	-2.195;-1.276	-1.73553	Environmental Information Processing	Signal transduction	AP_BALFvsNon_AP_BALF
map04742 Taste transduction	2/9	7/637	0.00359691	0.00503568	0.29	2	C00020;C00144	Adenosine monophosphate;Guanosine monophosphate	-2.195;-1.276	-1.73553	Organismal Systems	Sensory system	AP_BALFvsNon_AP_BALF
map01240 Biosynthesis of cofactors	2/9	15/637	0.016952	0.0192309	0.13	2	C00020;C00019	Adenosine monophosphate;S-Adenosylmethionine	-2.195;-1.579	-1.88672	Metabolism	Global and overview maps	AP_BALFvsNon_AP_BALF
map01230 Biosynthesis of amino acids	2/9	16/637	0.0192309	0.0192309	0.12	2	C00019;C00233	S-Adenosylmethionine;Ketoleucine	-1.579;1.429	-0.0746059	Metabolism	Global and overview maps	AP_BALFvsNon_AP_BALF
map04976 Bile secretion	4/9	15/445	9.64462e-05	0.000482231	0.27	4	C04555;C05466;C00695;C01921	Dehydroepiandrosterone sulfate;Chenodeoxycholic acid glycine conjugate;Cholic acid;Glycocholic acid	-1.395;2.936;2.51;2.481	2.49553	Organismal Systems	Digestive system	AP_serumvsNon_AP_serum
map00120 Primary bile acid biosynthesis	3/9	8/445	0.000306338	0.000765845	0.38	3	C05466;C00695;C01921	Chenodeoxycholic acid glycine conjugate;Cholic acid;Glycocholic acid	2.936;2.51;2.481	2.51013	Metabolism	Lipid metabolism	AP_serumvsNon_AP_serum
map04979 Cholesterol metabolism	2/9	4/445	0.00214063	0.00356771	0.5	2	C05466;C01921	Chenodeoxycholic acid glycine conjugate;Glycocholic acid	2.936;2.481	2.7085	Organismal Systems	Digestive system	AP_serumvsNon_AP_serum
map00650 Butanoate metabolism	2/9	5/445	0.0035301	0.00441262	0.4	2	C01089;C00022	3-Hydroxybutyric acid;Pyruvic acid	-2.146;1.363	-0.391308	Metabolism	Carbohydrate metabolism	AP_serumvsNon_AP_serum
map00140 Steroid hormone biosynthesis	2/9	14/445	0.0291971	0.0291971	0.14	2	C11134;C04555	Epitestosterone glucuronide;Dehydroepiandrosterone sulfate	-2.141;-1.395	-1.76807	Metabolism	Lipid metabolism	AP_serumvsNon_AP_serum
map00140 Steroid hormone biosynthesis	4/15	10/667	3.23664e-05	0.000323664	0.4	4	C05497;C11135;C04555;C18043	21-Deoxycortisol;Androsterone glucuronide;Dehydroepiandrosterone sulfate;Cholesterol sulfate	-1.395;-1.361;-3.844;2.176	-1.37805	Metabolism	Lipid metabolism	AP_sputumvsNon_AP_sputum
map04726 Serotonergic synapse	3/15	6/667	0.000177413	0.000887065	0.5	3	C00584;C00078;C14771	Prostaglandin E2;Tryptophan;14,15-Epoxy-5,8,11-eicosatrienoic acid	3.976;2.554;1.726	2.55372	Organismal Systems	Nervous system	AP_sputumvsNon_AP_sputum
map04976 Bile secretion	4/15	18/667	0.000423515	0.00141172	0.22	4	C03642;C04555;C00584;C01996	Taurolithocholic acid 3-sulfate;Dehydroepiandrosterone sulfate;Prostaglandin E2;Acetylcholine	-2.23;-3.844;3.976;1.513	-0.358522	Organismal Systems	Digestive system	AP_sputumvsNon_AP_sputum
map01210 2-Oxocarboxylic acid metabolism	3/15	9/667	0.000715212	0.00178803	0.33	3	C00078;C00624;C00233	Tryptophan;N-Acetyl-DL-glutamic acid;Ketoleucine	2.554;2.145;2.31	2.30981	Metabolism	Global and overview maps	AP_sputumvsNon_AP_sputum
map05143 African trypanosomiasis	2/15	3/667	0.00139973	0.00279945	0.67	2	C00584;C00078	Prostaglandin E2;Tryptophan	3.976;2.554	3.26484	Human Diseases	Infectious disease: parasitic	AP_sputumvsNon_AP_sputum
map01230 Biosynthesis of amino acids	3/15	13/667	0.00230551	0.00384251	0.23	3	C00078;C00624;C00233	Tryptophan;N-Acetyl-DL-glutamic acid;Ketoleucine	2.554;2.145;2.31	2.30981	Metabolism	Global and overview maps	AP_sputumvsNon_AP_sputum
map00380 Tryptophan metabolism	2/15	7/667	0.00929787	0.010331	0.29	2	C01717;C00078	Kynurenic acid;Tryptophan	-1.344;2.554	0.60503	Metabolism	Amino acid metabolism	AP_sputumvsNon_AP_sputum
map00590 Arachidonic acid metabolism	2/15	7/667	0.00929787	0.010331	0.29	2	C00584;C14771	Prostaglandin E2;14,15-Epoxy-5,8,11-eicosatrienoic acid	3.976;1.726	2.851	Metabolism	Lipid metabolism	AP_sputumvsNon_AP_sputum
map04024 cAMP signaling pathway	2/15	7/667	0.00929787	0.010331	0.29	2	C00584;C01996	Prostaglandin E2;Acetylcholine	3.976;1.513	2.74426	Environmental Information Processing	Signal transduction	AP_sputumvsNon_AP_sputum
map04080 Neuroactive ligand-receptor interaction	2/15	9/667	0.0155277	0.0155277	0.22	2	C00584;C01996	Prostaglandin E2;Acetylcholine	3.976;1.513	2.74426	Environmental Information Processing	Signaling molecules and interaction	AP_sputumvsNon_AP_sputum
